# Supplementary material for: Why a landscape view is important: nearby urban and agricultural land affects bird abundances in protected areas
Source: PeerJ. 2021 Jul 28;9:e10719. doi: 10.7717/peerj.10719 (PMC8325429; doi:10.7717/peerj.10719)
Supplement: Supplemental Information 2 — Needed for running the R code and conducting the Bayesian meta-analysis that produces Fig. 3. [file peerj-09-10719-s002.csv]

FG	Species	Intercept	Intercept_SE	PA	PA_SE	Urban	Urban_SE	Agric	Agric_S£	Paurban	Paurban_SE	Paagric	Paagric_SE	Savanna	Savanna_SE£
Frugivore	Acacia Pied Barbet	0.61	0.2	-0.42	0.42	-1.68	0.48	-0.87	0.38	4.81	3.42	-2.21	2.56	0.32	0.15
Granivore	African Firefinch	-0.95	0.49	0.1	0.59	-0.59	0.9	-1.91	1.09	-5.74	6.79	4.92	3.62	1.37	0.39
Predator	African Grass-Owl	-0.68	0.82	0.3	3.02	-2.96	2.12	-1.62	1.87	8.91	23.59	3.4	15.14	-3.09	1.09
Ground-feeder	African Grey Hornbill	-0.46	0.21	-0.45	0.26	-0.59	0.39	-2.69	0.41	-2.13	2.64	7.37	1.47	2.41	0.18
Predator	African Harrier-Hawk	-1.16	0.47	1.43	0.64	2.63	0.62	0.09	1.03	-0.17	5	6.08	3.3	0.45	0.34
Predator	African Hawk-Eagle	-1.91	0.89	0.3	0.85	-2.66	2.13	-3.07	2.07	2.16	9.07	5.55	5.73	1.76	0.76
Ground-feeder	African Hoopoe	0.81	0.16	0.1	0.35	1.69	0.26	-1.55	0.34	1.23	2.43	1.49	2.05	-0.09	0.12
Frugivore	African Olive-Pigeon	-1.21	0.3	2.11	0.67	6.01	0.37	-0.03	0.67	-10.54	5.2	4.99	3.57	-1.23	0.24
Hawker	African Palm-Swift	0.97	0.13	-0.4	0.3	1.91	0.2	-0.64	0.26	0.43	2.17	4.01	1.59	0.18	0.1
Ground-feeder	African Pipit	2.12	0.11	0.08	0.26	-2.28	0.27	0.62	0.18	5.89	2.28	-5.22	1.58	-0.74	0.09
Granivore	African Quailfinch	1.43	0.15	0	0.35	-4.97	0.57	0.79	0.27	6.43	4.11	-3.24	2.08	-0.64	0.12
Ground-feeder	African Sacred Ibis	0.89	0.13	0.23	0.41	2.45	0.2	0.21	0.26	2.24	2.67	0.55	2.14	-0.98	0.11
Ground-feeder	African Stonechat	2.29	0.1	-0.45	0.34	-1.77	0.24	0.47	0.18	9.62	2.52	1.81	1.56	-1.59	0.09
Hawker	Alpine Swift	-1.12	0.77	1.2	0.77	-1.51	1.5	-1.41	1.68	3.94	8.28	3.46	4.94	0.81	0.56
Ground-feeder	Anteating Chat	1.69	0.16	-0.41	0.6	-6.78	0.81	-0.74	0.33	12.86	5.85	1.41	2.98	-2.01	0.17
Ground-feeder	Arrow-marked Babbler	-0.32	0.19	-0.12	0.22	-1.64	0.41	-1.29	0.33	-0.33	2.42	4.48	1.2	2.47	0.16
Gleaner	Ashy Tit	-1.8	0.5	-1.6	1.13	-0.74	1.05	-1.46	1.02	-2.07	9.7	2.43	6.16	1.56	0.41
Predator	Barn Owl	0.1	0.33	0.9	0.45	-0.92	0.68	-0.97	0.7	-15.15	8.53	-6.8	4.23	0.2	0.26
Gleaner	Barred Wren-Warbler	-7.54	2.14	-1.23	1.07	-2.9	1.75	0.76	0.92	11.1	7.76	-2.78	5.78	7.08	2.13
Gleaner	Bar-throated Apalis	0.07	0.23	0.55	0.36	0.86	0.41	-1.8	0.52	0.87	3.15	7.72	1.86	0.28	0.18
Predator	Black Sparrowhawk	-0.26	0.4	-0.6	1.14	2.36	0.56	-0.8	0.89	0.44	7.34	9.23	5.36	-0.86	0.32
Gleaner	Black-backed Puffback	-0.51	0.23	-0.42	0.31	0.46	0.39	-2.71	0.5	-5.33	3.16	8.17	1.69	2.08	0.2
Gleaner	Black-chested Prinia	1.69	0.12	-1.14	0.38	-1.1	0.26	0.16	0.22	3.58	2.85	-2.49	2.04	-0.24	0.09
Predator	Black-chested Snake-Eagle	0.19	0.31	-0.17	0.44	-4.15	0.94	-0.98	0.58	3.06	5.06	2.89	2.55	0.84	0.23
Frugivore	Black-collared Barbet	1.22	0.13	-0.03	0.26	0.82	0.23	-1.59	0.27	0.27	2.09	3.02	1.46	0.29	0.1
Ground-feeder	Black-crowned Tchagra	-0.57	0.28	0.73	0.31	-1.78	0.68	-1.68	0.58	2.85	3.39	2.31	1.96	1.47	0.23
Granivore	Black-faced Waxbill	-3.24	0.53	-0.08	0.68	-2.51	1.31	1.19	0.73	3.98	6.52	-11.96	5.97	3.21	0.48
Ground-feeder	Black-headed Heron	1.29	0.13	-1.43	0.5	0.78	0.21	1.72	0.2	2.94	3.3	4.52	1.96	-0.85	0.09
Gleaner	Black-headed Oriole	0.02	0.23	-0.16	0.3	-1.37	0.51	-2.54	0.5	-2.2	3.52	7.16	1.7	1.65	0.19
Predator	Black-shouldered Kite	1.37	0.15	-0.1	0.29	-0.75	0.25	1.42	0.2	2.7	2.64	-0.37	1.49	-0.36	0.09
Granivore	Black-throated Canary	1.49	0.12	-0.86	0.35	-0.93	0.25	0.91	0.2	4.5	2.58	-0.35	1.68	-0.2	0.09
Vegivore	Blue Crane	-1.48	0.61	1	1.73	-6.63	3.28	0.32	1.18	2.47	28.46	-3.26	10.21	-1.92	0.69
Ground-feeder	Blue Korhaan	-0.07	0.51	-53.27	82.41	-18.52	6.75	-1.06	0.93	0.09	1457.3	-15.55	223.89	-3.36	0.87
Granivore	Blue Waxbill	-0.55	0.17	-0.69	0.23	-1.16	0.33	-0.4	0.27	3.71	1.99	2.16	1.29	3	0.14
Ground-feeder	Bokmakierie Bokmakierie	2.09	0.14	-0.74	0.44	-2.64	0.39	-1.73	0.3	3.82	3.98	4.26	2.32	-1.4	0.13
Granivore	Bronze Mannikin	-1.19	0.25	-0.68	0.56	3.33	0.33	-0.58	0.56	1.81	3.19	6.62	2.71	1.32	0.19
Predator	Brown Snake-Eagle	-0.9	0.55	-0.69	0.72	-9	2.89	-1.73	1.1	16.19	8.16	7.56	3.78	1.58	0.45
Ground-feeder	Brown-crowned Tchagra	0.29	0.19	-0.58	0.26	-1.51	0.4	-1.7	0.37	-2.88	2.92	0.33	1.76	2.05	0.16
Ground-feeder	Brown-hooded Kingfisher	-0.34	0.2	-0.71	0.29	0.19	0.33	-1.62	0.38	4.66	2.12	6.67	1.54	2.18	0.16
Gleaner	Brubru Brubru	-0.67	0.31	-1.24	0.4	-4.54	0.89	-2.48	0.55	7.58	3.95	-2.07	2.92	2.63	0.27
Ground-feeder	Buffy Pipit	0.74	0.41	1.15	0.5	-3.51	1.09	-3.13	0.98	9.5	4.74	-2.89	4.18	-0.54	0.32
Ground-feeder	Bushveld Pipit	-5.07	2.19	-0.57	0.77	-7.75	4.02	-4.78	2.01	4.8	13.26	-8.49	10.36	5.34	2.18
Vegivore	Cape Bunting	0.03	0.41	0.64	0.66	-3.26	1.35	-4.25	1.11	3.44	7.3	12.53	3.25	-0.91	0.36
Granivore	Cape Canary	-1.82	0.81	1.49	1.32	0.2	1.62	-2.22	1.96	-7.34	16.54	8.49	6.65	-1.08	0.72
Ground-feeder	Cape Crow	-1.56	0.46	-0.55	1.47	-5.91	2.35	1.9	0.8	-20.72	35.97	-3.86	7.71	-0.15	0.39
Frugivore	Cape Glossy Starling	1.51	0.12	-0.19	0.24	0.72	0.2	-1.1	0.22	-4.13	2.19	-2.32	1.54	0.3	0.08
Ground-feeder	Cape Grassbird	0.06	0.29	0.63	0.48	-3.08	0.91	-1.32	0.61	10.86	4.45	8.42	2.27	-0.46	0.24
Ground-feeder	Cape Longclaw	2.38	0.11	-0.37	0.4	-3.08	0.3	0.12	0.2	12.66	2.97	-0.58	1.94	-2.01	0.11
Gleaner	Cape Penduline-Tit	-5.14	1.31	-1.48	1.29	-1.59	1.62	0.59	1.24	7.32	9.11	-1.39	6.93	4.91	1.27
Ground-feeder	Cape Robin-Chat	1.33	0.13	-0.03	0.34	2	0.21	-1.09	0.26	-1.85	2.59	7.03	1.66	-0.91	0.1
Ground-feeder	Cape Rock-Thrush	-1.23	0.6	3.04	0.8	0.89	1.24	-5.33	2.02	8.08	5.49	12.69	3.78	-1.61	0.53
Granivore	Cape Sparrow	1.79	0.1	-1.63	0.4	1.44	0.16	1.02	0.17	4.29	2.32	2.77	1.74	-0.77	0.08
Granivore	Cape Turtle-Dove	1.89	0.11	-0.31	0.26	0.04	0.19	0.19	0.19	0.36	2.24	-3.31	1.52	-0.36	0.07
Ground-feeder	Cape Wagtail	1.22	0.13	0.13	0.32	0.62	0.23	0.2	0.23	3.9	2.43	0.19	1.74	-0.7	0.1
Vegivore	Cape Weaver	0.27	0.27	0.18	0.48	0.29	0.49	-1.76	0.62	3.96	3.84	5.51	2.66	-0.19	0.22
Ground-feeder	Capped Wheatear	1.5	0.18	1.28	0.46	-2.23	0.45	-0.39	0.34	1.52	4.88	-4.95	3	-2.17	0.19
Gleaner	Cardinal Woodpecker	0.76	0.21	-0.57	0.33	0.01	0.38	-3.1	0.49	-3.97	3.31	6.03	1.98	0.89	0.16
Ground-feeder	Cattle Egret	1.5	0.12	-0.71	0.26	-0.18	0.21	0.66	0.18	0.33	2.17	0.32	1.37	0.24	0.08
Granivore	Chestnut-backed Sparrowlark	-2.57	0.49	-0.53	1.58	-3.05	1.73	3.84	0.83	6.63	13.64	-4.72	6.83	0.77	0.37
Gleaner	Chestnut-vented Tit-Babbler	0.29	0.17	-0.2	0.27	-1.12	0.37	-0.89	0.32	-2.44	3.03	-3.81	1.88	1.47	0.13
Gleaner	Chinspot Batis	-0.41	0.21	-0.25	0.23	-1.63	0.42	-1.77	0.37	0.69	2.43	1.22	1.51	2.67	0.18
Granivore	Cinnamon-breasted Bunting	1.17	0.2	0.03	0.28	-2.62	0.51	-2.2	0.43	3.91	3.02	-0.41	2	0.67	0.15
Ground-feeder	Cloud Cisticola	1.61	0.17	-0.48	0.59	-3.89	0.53	0	0.32	4.34	6.09	-1.31	3.12	-1.71	0.17
Ground-feeder	Common Fiscal	2.41	0.09	-0.65	0.28	-0.31	0.18	0.17	0.17	2.21	2.27	3.42	1.34	-1.15	0.08
Hawker	Common House-Martin	0.42	0.29	-0.42	0.54	-1.2	0.57	0.54	0.51	-12.53	7.78	3.2	2.87	0.42	0.2
Gleaner	Common Scimitarbill	-1.11	0.48	0.38	0.74	-0.35	0.92	-0.68	1.05	1.38	6.54	-2.21	5.09	0.56	0.38
Granivore	Common Waxbill	1.14	0.15	-0.44	0.36	-1.06	0.31	0.82	0.26	7.3	2.65	1.91	1.72	-0.14	0.11
Vegivore	Coqui Francolin	0.43	0.3	-0.37	0.38	-4.13	0.96	-3.68	0.67	-3.32	5.72	2.26	2.8	1.06	0.24
Frugivore	Crested Barbet	1.27	0.12	-0.27	0.25	1.36	0.2	-1.05	0.23	-2.91	2.19	4.43	1.38	0.24	0.09
Vegivore	Crested Francolin	-2.96	0.42	-0.25	0.27	-3.36	0.71	-1.42	0.43	1.43	3.41	1.22	1.72	4.78	0.41
Gleaner	Crimson-breasted Shrike	-1.27	0.24	0.02	0.28	-1.89	0.54	-0.19	0.38	-2.43	3.44	-3.11	1.91	2.85	0.21
Ground-feeder	Crowned Lapwing	1.75	0.15	-1	0.3	0.19	0.19	0.3	0.18	1.34	2.32	3.53	1.47	-0.33	0.08
Granivore	Cuckoo Finch	-0.62	0.65	0.4	1.25	-1.38	1.36	-1.84	1.53	14.21	8.19	11.38	5.97	-1.2	0.53
Granivore	Cut-throat Finch	-3.65	0.52	-0.41	0.75	2.82	0.56	-0.34	0.92	3.78	4.35	4.08	3.85	3.25	0.46
Frugivore	Dark-capped Bulbul	1.21	0.11	0.39	0.21	1.84	0.18	-1.25	0.22	-4.22	1.9	3.99	1.15	0.54	0.08
Gleaner	Desert Cisticola	0.66	0.22	-0.18	0.43	-2.69	0.59	-0.23	0.43	-0.33	5.1	-1.87	2.69	0.2	0.17
Granivore	Dusky Indigobird	-4.51	2.16	-1.19	2.12	-1.68	2.53	0.44	2.49	15.61	11.69	-48.03	40.99	3.97	1.81
Vegivore	Egyptian Goose	1.34	0.12	0.93	0.26	0.81	0.21	0.86	0.2	-1.29	2.5	-2.11	1.53	-0.95	0.09
Granivore	Emerald-spotted Wood-Dove	-5.45	1.66	-1.98	0.66	-17.36	4.19	-4.04	1.05	22.78	11.49	13.59	3.29	6.71	1.66
Ground-feeder	Familiar Chat	0.86	0.24	1.38	0.3	-1.63	0.56	-3.18	0.59	5.88	2.89	-0.56	2.19	-0.33	0.2
Granivore	Fan-tailed Widowbird	-1.53	0.38	-1.23	2.49	-1.46	1.04	3.57	0.64	4.05	20.7	7.73	7.59	-2.21	0.45
Hawker	Fiery-necked Nightjar	-1.61	0.57	0.28	0.5	-0.14	0.95	-3.43	1.23	-15.18	7.57	4.7	3.65	2.56	0.51
Ground-feeder	Fiscal Flycatcher	1.85	0.14	-0.62	0.39	0.18	0.26	-2.05	0.3	2.72	2.84	3.86	2.09	-0.96	0.12
Hawker	Fork-tailed Drongo	-0.81	0.19	-0.23	0.2	-1.21	0.36	-0.85	0.3	1.98	2.02	1.82	1.25	3.18	0.16
Predator	Gabar Goshawk	-0.58	0.4	0.14	0.44	-2.31	0.86	-1.13	0.76	0.82	4.76	-4.98	3.74	1.77	0.32
Granivore	Golden-breasted Bunting	-2.7	0.47	0.21	0.28	-3.31	0.83	-2.06	0.56	-0.45	3.81	-3.51	2.23	4.43	0.46
Gleaner	Golden-tailed Woodpecker	-0.15	0.26	-1.06	0.4	-0.64	0.5	-2.71	0.58	1.13	3.4	10.11	2.07	1.81	0.22
Granivore	Great Sparrow	-5.87	1.02	1.69	0.54	-0.27	1.29	2.82	0.79	-8.95	9.06	-14.82	5.92	5.11	0.98
Ground-feeder	Greater Kestrel	0.24	0.31	-1.77	1.17	-3.65	0.93	0.25	0.59	12.6	7.88	-3.62	6.23	-0.67	0.27
Gleaner	Green Wood-Hoopoe	1.04	0.16	-0.82	0.36	1.52	0.24	-1.25	0.3	-4.67	2.97	6.78	1.8	0.15	0.11
Granivore	Green-winged Pytilia	-1.23	0.28	-0.82	0.59	-1.15	0.64	0.64	0.5	3.21	4.94	-3.33	3.4	1.83	0.23
Vegivore	Grey Go-away-bird	-0.07	0.15	0.39	0.24	2.25	0.21	-1.54	0.31	-7.4	2.29	2.71	1.36	1.58	0.11
Gleaner	Grey Penduline-Tit	-27.8	76.32	-13.64	8.53	-124.461	72.42	-10.4	5.29	-6.87	107.5	46.14	36.32	30.3	76.32
Gleaner	Grey-headed Bush-Shrike	-0.86	0.33	-0.26	0.41	-0.08	0.6	-2.52	0.71	-3.29	4.39	7.47	2.35	1.91	0.27
Ground-feeder	Groundscraper Thrush	-0.53	0.23	-0.12	0.3	-0.26	0.43	-1.39	0.44	-3.28	3.1	4.28	1.71	2.05	0.19
Ground-feeder	Hadeda Ibis	1.77	0.11	-0.18	0.27	1.46	0.17	0.24	0.18	-1.47	2.2	1.34	1.45	-0.7	0.08
Predator	Hamerkop Hamerkop	0.65	0.21	-0.87	0.43	-0.88	0.41	-0.34	0.38	-6.02	4.4	3.1	2.25	0.85	0.15
Vegivore	Helmeted Guineafowl	1.65	0.12	0.16	0.24	-0.71	0.23	0.07	0.2	1.67	2.25	-0.21	1.39	-0.38	0.08
Granivore	House Sparrow	1.09	0.13	-0.88	0.41	1.97	0.19	0.43	0.23	2.76	2.4	-2.1	2.15	-0.18	0.09
Predator	Jackal Buzzard	0.31	0.48	-0.12	1.16	-6.01	1.93	-2.4	1.13	28.58	7.06	4	6.33	-1.66	0.43
Granivore	Jameson's Firefinch	-0.54	0.27	-0.65	0.42	-0.15	0.47	-1.81	0.56	1.96	3.24	5.74	2.28	1.8	0.22
Gleaner	Klaas's Cuckoo	-1.56	0.41	-0.17	0.51	1.93	0.48	-1.04	0.85	-4.83	4.27	2.16	3.3	2.63	0.33
Ground-feeder	Kurrichane Buttonquail	-1.29	0.79	0.75	0.9	0.18	1.32	-1.47	1.72	-41.18	29.89	-0.85	7.58	0.75	0.59
Ground-feeder	Kurrichane Thrush	-0.54	0.23	-0.23	0.32	0.49	0.4	-1.89	0.49	-0.34	2.81	8.11	1.73	1.77	0.19
Predator	Lanner Falcon	0.64	0.46	-1.24	1	-3.78	1.1	-0.96	0.86	12.18	7.05	5.48	4.95	-0.42	0.33
Granivore	Laughing Dove	2.03	0.11	-0.54	0.22	0.55	0.16	0.55	0.17	1.02	1.76	-0.7	1.18	0.05	0.07
Ground-feeder	Lazy Cisticola	-0.6	0.44	0.83	0.52	-0.46	0.88	-3.41	1.14	5.6	4.44	9.94	2.89	0.4	0.35
Gleaner	Lesser Honeyguide	0.36	0.24	-0.74	0.45	0.79	0.4	-1.72	0.52	-9.29	4.81	4.73	2.53	0.84	0.18
Hawker	Lesser Striped Swallow	-0.17	0.19	0.2	0.23	0.4	0.31	-0.78	0.34	-7.71	2.69	2.61	1.33	2.11	0.15
Ground-feeder	Lilac-breasted Roller	-2.54	0.41	-0.63	0.34	-2.49	0.7	-2	0.52	-0.22	3.9	-1.85	2.46	4.29	0.4
Hawker	Little Bee-eater	-0.61	0.48	-0.09	0.66	-2.17	1.07	-0.84	1.02	4.11	5.96	3.7	3.88	0.91	0.36
Predator	Little Sparrowhawk	0.6	0.37	-0.57	0.66	1.22	0.54	-4.38	0.98	-11.19	6.78	10.55	3.86	-0.07	0.28
Hawker	Little Swift	0.87	0.15	-0.14	0.33	0.86	0.25	0.1	0.27	-4.13	2.98	-2.06	1.97	0.15	0.11
Gleaner	Long-billed Crombec	-1.69	0.26	-0.52	0.24	-1.01	0.39	-1.08	0.35	-5.22	2.79	-0.58	1.6	4.13	0.25
Ground-feeder	Long-billed Pipit	0.6	0.37	0.19	0.62	-1.6	0.84	-4.09	1.01	5.56	5.43	9.87	3.47	-0.76	0.31
Granivore	Long-tailed Paradise-Whydah	-1.05	0.34	-0.1	0.55	-2.15	0.88	0.83	0.6	-6.94	8.51	-6.62	4.32	1.52	0.26
Granivore	Long-tailed Widowbird	2.4	0.11	-0.79	0.49	-3.44	0.32	0.25	0.2	9.88	3.98	0.34	2.18	-2.3	0.12
Ground-feeder	Magpie Shrike	-7.98	1.33	-1.24	0.43	-1.71	0.6	-0.41	0.41	0.32	4.05	-1.1	2.57	9.37	1.34
Ground-feeder	Marico Flycatcher	-4.72	0.6	0.79	0.29	-0.28	0.57	0.35	0.46	-1.43	3.25	-13.86	3.21	5.66	0.6
Predator	Marsh Owl	0.38	0.29	-0.79	1.02	-2.33	0.68	1.38	0.53	9.98	7.34	1.48	4.5	-1.28	0.26
Predator	Martial Eagle	2.15	1.15	-0.3	1.06	-12.79	7.63	-6.31	3.14	-6.85	38.78	-46.92	38.01	0.21	0.99
Ground-feeder	Mocking Cliff-Chat	0.21	0.35	-0.05	0.48	-2.54	0.93	-4.62	0.93	7.56	4.33	8.23	2.88	0.25	0.29
Ground-feeder	Mountain Wheatear	1.05	0.22	0.33	0.63	-0.44	0.48	-2.51	0.53	-8.27	7.28	9.03	3.03	-1.94	0.23
Granivore	Namaqua Dove	-0.04	0.18	-0.71	0.44	-4.08	0.69	1.77	0.3	9.95	3.84	-2.91	2.37	0.9	0.14
Vegivore	Natal Spurfowl	-1	0.28	0.63	0.27	-2.94	0.75	-2.1	0.52	5.41	2.98	0.32	1.81	2.35	0.25
Ground-feeder	Neddicky Neddicky	1.52	0.13	-0.62	0.26	-1.8	0.31	-1.41	0.25	-1.23	2.74	2.59	1.46	0.44	0.1
Vegivore	Orange River Francolin	1.44	0.21	-7.94	2.68	-4.5	0.7	-0.51	0.4	39.31	11.37	5.69	8.21	-2.78	0.27
Granivore	Orange-breasted Waxbill	0.12	0.27	-1.27	0.98	-0.15	0.51	0.86	0.51	6.96	6.32	4.24	4.13	-0.77	0.23
Hawker	Pearl-breasted Swallow	-0.44	0.29	0.42	0.3	-1.53	0.6	-1.37	0.54	-0.38	3.33	-3.26	2.3	1.88	0.23
Ground-feeder	Pearl-spotted Owlet	-3.64	0.72	-1.13	0.51	-4.72	1.31	-1.68	0.72	12.29	4.61	4.36	2.85	4.83	0.7
Ground-feeder	Pied Crow	1.2	0.14	-0.23	0.26	0.93	0.22	-1.5	0.26	-1.32	2.23	-2.31	1.74	0.39	0.1
Ground-feeder	Pied Starling	1.22	0.18	-1.37	0.87	-1.07	0.41	-0.79	0.37	13.92	4.89	4.8	3.82	-2.09	0.2
Granivore	Pink-billed Lark	0.33	0.61	-193.64	58.73	11.21	4.18	-1.53	1.12	-5.96	294.32	-59.93	152.61	-4.06	1.18
Granivore	Pin-tailed Whydah	1.64	0.15	-0.35	0.31	-1.27	0.27	0.79	0.22	5.05	2.54	-0.86	1.64	-0.33	0.09
Ground-feeder	Plain-backed Pipit	0.67	0.43	1.44	0.56	-2.91	1.04	-2.81	1.01	10.71	4.8	-2.86	4.4	-1.12	0.35
Gleaner	Rattling Cisticola	-1.73	0.24	-0.11	0.26	-0.57	0.4	-0.08	0.35	-3.14	2.83	-4.35	1.84	3.62	0.22
Granivore	Red-billed Firefinch	-1.63	0.35	-1.55	0.65	-2.06	0.84	0.15	0.56	-4.33	7.03	4.47	3.19	2.59	0.29
Granivore	Red-billed Quelea	1.8	0.11	-1	0.31	-3.05	0.32	1.08	0.17	2.45	3.11	-0.12	1.5	0.05	0.08
Granivore	Red-capped Lark	1.07	0.2	-0.57	0.9	-5.75	0.81	1.64	0.33	-0.73	12.15	-5.36	4.18	-1.97	0.21
Granivore	Red-collared Widowbird	1.47	0.17	-0.03	0.38	-0.74	0.36	-2.26	0.38	6.16	2.91	4.9	2.07	-0.92	0.14
Granivore	Red-eyed Dove	1.83	0.11	-0.39	0.27	1.02	0.18	-0.01	0.18	-2.1	2.28	4.35	1.34	-0.57	0.08
Frugivore	Red-faced Mousebird	1.01	0.14	-0.27	0.29	1.57	0.21	-0.54	0.25	-6.64	2.66	2.16	1.55	0.38	0.09
Granivore	Red-headed Finch	0.27	0.22	-1.27	0.97	2.53	0.32	-0.56	0.46	-0.18	5.56	-3.36	5.52	-0.95	0.18
Gleaner	Red-headed Weaver	-8.22	4.82	-2.03	0.82	-7.85	3.32	-11.32	2.39	-6.6	16.69	3.62	10.2	9.67	4.84
Ground-feeder	Red-throated Wryneck	1.69	0.2	-0.88	0.7	-1.57	0.44	-2.17	0.44	10.52	4.36	4.87	3.45	-1.86	0.19
Vegivore	Red-winged Francolin	0.11	0.55	0.22	1.05	-3.58	1.67	-4.57	1.56	12.73	8.87	11.59	5.37	-1.57	0.48
Frugivore	Red-winged Starling	0.11	0.22	0.44	0.33	1.9	0.33	-2.88	0.53	0.19	2.51	8.33	1.84	0.57	0.17
Predator	Rock Kestrel	0.16	0.36	1.35	0.54	-4.11	1.17	-0.1	0.68	-5.4	9.64	2.8	2.99	-0.96	0.3
Hawker	Rock Martin	0.05	0.22	0.63	0.44	3.09	0.31	-0.87	0.5	-1.38	3.23	6.89	2.2	-0.26	0.17
Ground-feeder	Rufous-naped Lark	2.19	0.13	0.05	0.23	-2.57	0.31	-1.3	0.24	4.83	2.29	-2.39	1.52	-0.31	0.1
Granivore	Scaly-feathered Finch	-2.69	0.3	-1.06	0.63	1.29	0.49	0.97	0.46	-3.23	5.17	-5.29	3.94	3	0.26
Ground-feeder	Secretarybird Secretarybird	-0.04	0.41	0.72	0.89	-12.9	3.48	0.54	0.71	12.11	17.37	-5.91	5.88	-1.45	0.39
Ground-feeder	Sentinel Rock-Thrush	-1.18	0.84	2.06	1.38	-3.77	3	-4	2.32	0.55	17.62	8.83	6.96	-2.02	0.87
Granivore	Shaft-tailed Whydah	-3.9	0.63	-0.97	0.93	-2.93	1.47	1.94	0.72	11.71	6.84	-10.85	6.14	3.76	0.57
Vegivore	Shelley's Francolin	-3.54	1.18	0.04	1.85	-0.05	2.17	-0.27	2.5	10.56	11.14	1.8	10.52	1.16	0.93
Predator	Shikra Shikra	-1.08	0.92	-0.96	0.84	-1.17	1.22	-2.45	1.46	-21.6	15.15	1.46	6.61	2.77	0.65
Ground-feeder	Southern Black Flycatcher	-0.7	0.3	-0.03	0.32	-2.76	0.79	-2.64	0.61	2.88	3.71	5.87	1.94	2.16	0.26
Gleaner	Southern Black Tit	-3.41	0.92	-1.82	0.56	-10.55	2.35	-4.38	0.89	9.62	8.46	6.43	3.44	4.96	0.91
Gleaner	Southern Boubou	-0.41	0.18	0.1	0.28	1.52	0.29	-1.22	0.36	-0.57	2.36	8.94	1.33	1.45	0.14
Vegivore	Southern Masked-Weaver	2.24	0.13	-0.56	0.22	0.58	0.16	0.28	0.17	-1.84	1.91	1.8	1.16	-0.27	0.07
Granivore	Southern Red Bishop	2.07	0.12	-0.95	0.33	0.27	0.18	0.46	0.18	1.71	2.45	3.09	1.55	-0.92	0.08
Ground-feeder	Southern White-crowned Shrike	-9.55	4.65	-1.42	1.18	-1.96	1.94	-2.38	1.65	1.22	10.39	6.86	6.81	9.46	4.67
Ground-feeder	Southern Yellow-billed Hornbill	-7.8	1.73	-0.75	0.39	-3.76	0.93	-2.7	0.61	6.42	3.98	-1.52	2.93	9.16	1.74
Vegivore	Speckled Mousebird	0.9	0.14	-0.46	0.31	2.53	0.19	-0.75	0.26	-5.7	2.46	8.03	1.48	0.27	0.1
Granivore	Speckled Pigeon	1.44	0.13	-0.29	0.29	0.36	0.2	0.72	0.2	0.1	2.42	-1.26	1.56	-0.33	0.08
Ground-feeder	Spike-heeled Lark	1.09	0.24	-1.69	1.18	-3.46	0.77	-1.71	0.53	15.82	7.74	11.2	4.97	-2.43	0.28
Ground-feeder	Spotted Eagle-Owl	0.13	0.33	0.07	0.72	1.41	0.54	-1.98	0.78	-10.86	7.45	9.38	3.76	-0.59	0.27
Ground-feeder	Spotted Thick-knee	0.94	0.17	0.1	0.39	2.22	0.23	-0.46	0.32	-0.37	2.8	1.32	2.17	-0.57	0.12
Vegivore	Spur-winged Goose	0.87	0.15	0.91	0.36	-1.33	0.37	1.52	0.27	3.44	3.63	-1.78	1.95	-1.01	0.13
Vegivore	Streaky-headed Seedeater	0.84	0.18	-0.3	0.4	1.02	0.31	-2.26	0.41	-0.78	3.16	2.56	2.43	-0.08	0.14
Ground-feeder	Striped Kingfisher	-2.61	0.84	-0.94	0.72	-4.57	2.17	-4.35	1.44	0.05	10.48	-2.21	6.62	3.15	0.8
Ground-feeder	Striped Pipit	-0.84	0.52	0	0.67	-0.79	1.13	-4.9	1.43	-1.77	7.29	11.48	3.88	0.64	0.44
Vegivore	Swainson's Spurfowl	1.85	0.12	-0.34	0.25	-3	0.3	0.87	0.18	3.17	2.64	-0.41	1.3	-0.14	0.08
Predator	Tawny Eagle	-5.47	3.51	0.48	1.54	-2.61	6.05	-4.25	4.89	-32.55	46.74	9.41	11.28	4.24	3.37
Gleaner	Tawny-flanked Prinia	0.77	0.14	-0.19	0.26	1.35	0.23	-1.27	0.27	-0.86	2.16	6.82	1.35	0.6	0.1
Predator	Verreaux's Eagle	-2.13	0.5	1.08	0.77	3.74	0.68	-1.61	1.29	-0.44	5.26	9.27	3.89	0.58	0.37
Granivore	Village Indigobird	-1.89	0.45	-1.98	1.13	-2.33	1.14	0.01	0.8	3.24	9.18	-10.02	7.87	2.12	0.38
Vegivore	Village Weaver	-1.23	0.3	-0.64	0.52	1	0.47	0.29	0.58	-1.23	4.2	0.78	2.9	1.98	0.24
Granivore	Violet-eared Waxbill	-1.64	0.39	0.51	0.37	-1.75	0.82	-0.81	0.68	-3.63	4.99	-11.79	4.06	2.62	0.34
Ground-feeder	Wailing Cisticola	0.57	0.26	0.15	0.61	-1.89	0.71	-2.15	0.61	-0.08	6.63	7.69	3.1	-1.14	0.24
Ground-feeder	Wattled Starling	0.85	0.19	-2.32	0.86	-0.35	0.38	0.12	0.36	-1.34	6.27	2.92	3.93	-0.5	0.15
Ground-feeder	White Stork	-0.5	0.32	0.34	0.67	-0.15	0.61	1.06	0.61	0.53	5.96	2.55	3.3	0.15	0.24
Vegivore	White-bellied Korhaan	-2.3	0.84	-2.02	2.32	-2.03	2.34	-2.67	1.89	-10.01	30.59	7.63	11.77	0.72	0.7
Ground-feeder	White-browed Scrub-Robin	-2.98	0.37	-0.12	0.26	-1.55	0.51	-0.44	0.38	0.22	2.87	-0.4	1.64	4.85	0.36
Granivore	White-browed Sparrow-Weaver	1.71	0.13	-2.55	0.55	-3.79	0.44	-0.81	0.25	8.86	4.28	6.84	2.38	-0.65	0.11
Gleaner	White-crested Helmet-Shrike	-4.46	1.68	-2.07	1.07	-8.02	3.84	-4.36	1.66	8.22	13.69	12.2	5.65	4.94	1.65
Hawker	White-fronted Bee-eater	-0.4	0.21	-1.21	0.45	-0.19	0.44	-0.87	0.43	3	3.32	7.56	2.17	1.46	0.17
Ground-feeder	White-throated Robin-Chat	-3.97	0.58	0.24	0.34	-0.48	0.59	-0.32	0.54	-1.05	3.52	0.55	2.06	5.19	0.57
Granivore	White-winged Widowbird	0.7	0.14	-0.35	0.31	-1.68	0.35	1.63	0.21	4.35	2.78	0.77	1.5	0.57	0.09
Gleaner	Wing-snapping Cisticola	0.62	0.27	0.12	0.65	-3.84	0.83	-0.22	0.51	16.44	4.75	1.35	3.45	-1.28	0.24
Granivore	Yellow Bishop	-2.35	1.15	3.93	2.25	0.22	2.17	-0.11	2.47	-15.76	31.08	6.45	9.07	-3.18	1.54
Granivore	Yellow Canary	0.76	0.2	-0.94	0.68	-2.49	0.55	0.51	0.37	-10.42	9.19	-1.77	3.57	-0.68	0.17
Gleaner	Yellow-bellied Eremomela	-3.52	2.93	-4.47	2.75	-10.56	6.55	-4.29	2.96	36.44	18.47	8.9	15.21	4.58	2.75
Granivore	Yellow-crowned Bishop	1.31	0.15	-0.51	0.49	-2.04	0.36	1.62	0.25	4.28	4.1	-6.18	2.6	-0.75	0.12
Granivore	Yellow-fronted Canary	0.5	0.18	-0.14	0.25	-0.57	0.35	-2.14	0.37	-1.38	2.52	4.62	1.5	1.33	0.14
Frugivore	Yellow-fronted Tinkerbird	-1.87	0.33	0.19	0.32	-1.83	0.73	-1.66	0.56	2.02	3.63	7.2	1.75	2.9	0.3
Granivore	Yellow-throated Petronia	-1.74	0.55	0.35	0.46	-2.1	1.15	-3.27	1.12	-6.25	6.51	-1.98	3.94	2.57	0.5
Gleaner	Zitting Cisticola	1.81	0.15	-0.47	0.29	-1.84	0.28	0.6	0.22	4.37	2.56	0.2	1.52	-0.24	0.09
