# Supplementary material for: Why a landscape view is important: nearby urban and agricultural land affects bird abundances in protected areas
Source: PeerJ. 2021 Jul 28;9:e10719. doi: 10.7717/peerj.10719 (PMC8325429; doi:10.7717/peerj.10719)
Supplement: Supplemental Information 4 — Data of detection or non-detection of species over the study area. Individual species are the columns, and each grid cell is a row. Where a species is detected in a grid cell, its species number is recorded. These species numbers map back to the table of species’ numbers, common names and Latin names, included as a separate dataset. [file peerj-09-10719-s004.txt]

"Pentad"/t"Spp_1"/t"Spp_2"/t"Spp_3"/t"Spp_4"/t"Spp_5"/t"Spp_6"/t"Spp_7"/t"Spp_8"/t"Spp_9"/t"Spp_10"/t"Spp_11"/t"Spp_12"/t"Spp_13"/t"Spp_14"/t"Spp_15"/t"Spp_16"/t"Spp_17"/t"Spp_18"/t"Spp_19"/t"Spp_20"/t"Spp_21"/t"Spp_22"/t"Spp_23"/t"Spp_24"/t"Spp_25"/t"Spp_26"/t"Spp_27"/t"Spp_28"/t"Spp_29"/t"Spp_30"/t"Spp_31"/t"Spp_32"/t"Spp_33"/t"Spp_34"/t"Spp_35"/t"Spp_36"/t"Spp_37"/t"Spp_38"/t"Spp_39"/t"Spp_40"/t"Spp_41"/t"Spp_42"/t"Spp_43"/t"Spp_44"/t"Spp_45"/t"Spp_46"/t"Spp_47"/t"Spp_48"/t"Spp_49"/t"Spp_50"/t"Spp_51"/t"Spp_52"/t"Spp_53"/t"Spp_54"/t"Spp_55"/t"Spp_56"/t"Spp_57"/t"Spp_58"/t"Spp_59"/t"Spp_60"/t"Spp_61"/t"Spp_62"/t"Spp_63"/t"Spp_64"/t"Spp_65"/t"Spp_66"/t"Spp_67"/t"Spp_68"/t"Spp_69"/t"Spp_70"/t"Spp_71"/t"Spp_72"/t"Spp_73"/t"Spp_74"/t"Spp_75"/t"Spp_76"/t"Spp_77"/t"Spp_78"/t"Spp_79"/t"Spp_80"/t"Spp_81"/t"Spp_82"/t"Spp_83"/t"Spp_84"/t"Spp_85"/t"Spp_86"/t"Spp_87"/t"Spp_88"/t"Spp_89"/t"Spp_90"/t"Spp_91"/t"Spp_92"/t"Spp_93"/t"Spp_94"/t"Spp_95"/t"Spp_96"/t"Spp_97"/t"Spp_98"/t"Spp_99"/t"Spp_100"/t"Spp_101"/t"Spp_102"/t"Spp_103"/t"Spp_104"/t"Spp_105"/t"Spp_106"/t"Spp_107"/t"Spp_108"/t"Spp_109"/t"Spp_110"/t"Spp_111"/t"Spp_112"/t"Spp_113"/t"Spp_114"/t"Spp_115"/t"Spp_116"/t"Spp_117"/t"Spp_118"/t"Spp_119"/t"Spp_120"/t"Spp_121"/t"Spp_122"/t"Spp_123"/t"Spp_124"/t"Spp_125"/t"Spp_126"/t"Spp_127"/t"Spp_128"/t"Spp_129"/t"Spp_130"/t"Spp_131"/t"Spp_132"/t"Spp_133"/t"Spp_134"/t"Spp_135"/t"Spp_136"/t"Spp_137"/t"Spp_138"/t"Spp_139"/t"Spp_140"/t"Spp_141"/t"Spp_142"/t"Spp_143"/t"Spp_144"/t"Spp_145"/t"Spp_146"/t"Spp_147"/t"Spp_148"/t"Spp_149"/t"Spp_150"/t"Spp_151"/t"Spp_152"/t"Spp_153"/t"Spp_154"/t"Spp_155"/t"Spp_156"/t"Spp_157"/t"Spp_158"/t"Spp_159"/t"Spp_160"/t"Spp_161"/t"Spp_162"/t"Spp_163"/t"Spp_164"/t"Spp_165"/t"Spp_166"/t"Spp_167"/t"Spp_168"/t"Spp_169"/t"Spp_170"/t"Spp_171"/t"Spp_172"/t"Spp_173"/t"Spp_174"/t"Spp_175"/t"Spp_176"/t"Spp_177"/t"Spp_178"/t"Spp_179"/t"Spp_180"/t"Spp_181"/t"Spp_182"/t"Spp_183"/t"Spp_184"/t"Spp_185"/t"Spp_186"/t"Spp_187"/t"Spp_188"/t"Spp_189"/t"Spp_190"/t"Spp_191"/t"Spp_192"/t"Spp_193"/t"Spp_194"/t"Spp_195"/t"Spp_196"/t"Spp_197"/t"Spp_198"
"2500_2700"/t0/t61/t0/t80/t0/t84/t0/t88/t105/t130/t133/t134/t141/t142/t145/t146/t0/t158/t159/t161/t162/t0/t114/t0/t122/t173/t174/t177/t178/t179/t183/t185/t0/t196/t0/t222/t223/t242/t0/t311/t0/t314/t316/t317/t0/t0/t339/t0/t359/t360/t361/t365/t0/t0/t0/t0/t0/t390/t0/t402/t403/t0/t0/t413/t418/t0/t0/t0/t426/t431/t0/t0/t439/t0/t0/t0/t0/t0/t0/t488/t490/t484/t0/t0/t0/t507/t517/t0/t0/t522/t514/t0/t531/t530/t533/t545/t0/t557/t559/t560/t0/t568/t0/t573/t0/t0/t0/t0/t588/t0/t0/t0/t600/t614/t0/t0/t0/t0/t634/t639/t0/t0/t0/t0/t0/t0/t661/t0/t0/t0/t0/t693/t694/t695/t696/t699/t0/t0/t0/t0/t711/t0/t731/t0/t0/t0/t0/t727/t730/t0/t0/t0/t745/t0/t0/t785/t0/t0/t0/t0/t0/t0/t793/t854/t0/t0/t0/t0/t0/t0/t0/t0/t0/t0/t835/t0/t0/t840/t0/t841/t0/t838/t821/t0/t0/t0/t847/t852/t849/t851/t0/t0/t0/t0/t0/t874/t0/t0
"2500_2700"/t0/t0/t0/t80/t0/t0/t0/t0/t105/t130/t133/t134/t141/t142/t145/t146/t0/t158/t159/t161/t162/t0/t114/t0/t122/t173/t0/t177/t178/t179/t0/t185/t192/t196/t0/t222/t0/t0/t0/t0/t0/t0/t316/t317/t318/t321/t0/t351/t359/t360/t361/t0/t0/t0/t0/t0/t0/t0/t0/t0/t403/t0/t0/t413/t0/t0/t0/t0/t426/t0/t0/t0/t0/t0/t0/t0/t0/t458/t0/t0/t490/t484/t0/t0/t0/t507/t517/t0/t0/t522/t514/t0/t531/t530/t533/t0/t0/t0/t559/t0/t0/t568/t0/t573/t0/t0/t0/t0/t0/t658/t0/t621/t600/t614/t0/t629/t630/t0/t634/t639/t642/t0/t637/t0/t650/t0/t661/t0/t0/t0/t0/t693/t694/t695/t696/t699/t0/t0/t724/t0/t711/t0/t731/t714/t0/t0/t0/t727/t730/t0/t735/t737/t0/t0/t0/t785/t0/t0/t789/t0/t0/t803/t793/t854/t805/t0/t0/t0/t0/t814/t0/t0/t0/t0/t835/t0/t839/t840/t0/t841/t0/t838/t821/t0/t0/t0/t847/t852/t849/t851/t0/t860/t0/t0/t0/t0/t0/t0
"2500_2700"/t55/t61/t0/t80/t0/t0/t0/t0/t105/t130/t133/t134/t141/t142/t145/t146/t0/t158/t159/t161/t162/t0/t114/t0/t122/t173/t0/t0/t178/t179/t0/t185/t192/t196/t0/t222/t0/t0/t0/t0/t0/t0/t316/t317/t318/t0/t339/t0/t359/t360/t361/t0/t368/t0/t385/t0/t0/t0/t0/t0/t403/t0/t0/t413/t0/t0/t0/t0/t0/t0/t0/t0/t0/t0/t0/t0/t0/t0/t0/t0/t490/t484/t0/t503/t0/t507/t517/t0/t0/t522/t514/t0/t531/t530/t0/t0/t0/t557/t559/t0/t0/t0/t570/t573/t0/t0/t0/t0/t0/t0/t0/t0/t600/t614/t0/t0/t0/t0/t634/t639/t0/t0/t0/t0/t0/t0/t661/t0/t0/t0/t692/t693/t694/t695/t696/t699/t0/t0/t724/t0/t711/t0/t0/t0/t0/t0/t0/t727/t730/t0/t735/t737/t0/t780/t0/t785/t786/t0/t789/t0/t0/t803/t793/t854/t805/t0/t812/t0/t0/t814/t0/t0/t0/t0/t835/t0/t839/t840/t0/t841/t0/t838/t821/t0/t0/t0/t847/t852/t849/t851/t0/t860/t0/t866/t0/t874/t0/t0
"2505_2700"/t0/t0/t72/t80/t0/t84/t89/t0/t105/t0/t133/t0/t141/t142/t145/t146/t0/t158/t159/t161/t162/t171/t114/t0/t122/t173/t0/t0/t178/t179/t183/t185/t192/t196/t0/t222/t0/t242/t0/t311/t0/t314/t316/t317/t0/t321/t339/t0/t359/t360/t361/t0/t0/t0/t0/t0/t0/t0/t392/t402/t403/t0/t410/t0/t0/t0/t0/t424/t426/t431/t432/t0/t0/t0/t0/t0/t0/t0/t0/t0/t490/t484/t0/t0/t0/t507/t517/t0/t0/t0/t514/t0/t531/t530/t0/t0/t0/t557/t559/t0/t0/t0/t0/t573/t0/t0/t0/t582/t0/t0/t0/t0/t600/t614/t0/t0/t0/t0/t634/t639/t0/t0/t0/t0/t0/t0/t0/t0/t0/t0/t0/t693/t694/t695/t696/t699/t0/t0/t724/t0/t711/t0/t0/t0/t0/t0/t723/t727/t730/t0/t0/t0/t0/t0/t0/t785/t0/t0/t0/t0/t0/t0/t793/t854/t805/t0/t812/t0/t0/t0/t0/t0/t0/t0/t835/t0/t839/t840/t0/t841/t0/t838/t821/t0/t0/t0/t847/t852/t849/t851/t0/t0/t0/t0/t0/t0/t0/t872
"2510_2700"/t0/t0/t0/t80/t0/t0/t0/t0/t105/t130/t133/t0/t141/t142/t145/t146/t0/t158/t159/t161/t162/t0/t114/t0/t122/t173/t174/t0/t178/t179/t183/t0/t192/t196/t0/t0/t0/t242/t0/t0/t0/t314/t316/t0/t0/t0/t339/t0/t359/t360/t361/t0/t0/t0/t0/t0/t0/t0/t392/t402/t403/t0/t0/t413/t418/t0/t0/t424/t0/t431/t432/t0/t439/t0/t447/t0/t0/t458/t0/t0/t490/t484/t498/t0/t0/t507/t517/t521/t0/t522/t514/t0/t531/t530/t533/t545/t0/t557/t559/t0/t0/t0/t570/t573/t0/t576/t0/t582/t588/t658/t0/t0/t600/t614/t0/t0/t0/t0/t634/t639/t0/t0/t0/t0/t650/t664/t661/t665/t673/t0/t0/t693/t694/t695/t696/t699/t0/t0/t0/t0/t0/t0/t0/t714/t715/t0/t0/t727/t730/t0/t0/t737/t0/t0/t0/t785/t0/t788/t0/t0/t0/t0/t793/t854/t0/t0/t0/t0/t0/t814/t0/t0/t830/t0/t835/t0/t0/t840/t0/t841/t0/t838/t821/t820/t0/t0/t847/t852/t849/t851/t859/t0/t0/t0/t867/t874/t0/t0
"2510_2700"/t0/t0/t0/t80/t0/t0/t0/t0/t105/t0/t133/t0/t141/t0/t145/t146/t0/t158/t159/t161/t162/t0/t114/t0/t122/t173/t0/t0/t178/t179/t183/t0/t192/t196/t0/t0/t0/t0/t0/t0/t0/t0/t316/t0/t0/t0/t339/t0/t359/t360/t361/t0/t0/t0/t0/t0/t0/t0/t392/t0/t403/t0/t0/t0/t0/t0/t0/t424/t0/t431/t432/t437/t439/t0/t0/t450/t0/t458/t0/t0/t490/t484/t498/t503/t0/t507/t0/t521/t0/t522/t514/t0/t531/t530/t533/t545/t0/t557/t559/t0/t0/t0/t570/t573/t0/t576/t0/t582/t0/t658/t622/t0/t600/t614/t0/t0/t0/t0/t634/t639/t642/t0/t637/t649/t0/t664/t0/t665/t673/t0/t0/t693/t694/t695/t696/t699/t0/t0/t0/t0/t0/t0/t0/t0/t0/t0/t0/t727/t730/t0/t0/t737/t0/t0/t0/t785/t0/t788/t0/t0/t0/t0/t793/t854/t0/t0/t0/t0/t0/t0/t0/t0/t0/t0/t835/t0/t0/t840/t0/t841/t0/t838/t821/t0/t0/t0/t847/t852/t849/t851/t859/t0/t0/t0/t0/t874/t0/t0
"2510_2700"/t0/t0/t0/t80/t0/t0/t0/t0/t105/t0/t133/t0/t141/t0/t145/t146/t0/t158/t159/t161/t162/t0/t114/t0/t122/t173/t0/t0/t178/t179/t0/t0/t0/t0/t0/t0/t0/t0/t0/t0/t0/t0/t316/t317/t0/t0/t339/t0/t359/t360/t361/t0/t0/t0/t0/t0/t0/t0/t392/t402/t403/t0/t0/t0/t418/t0/t0/t424/t0/t431/t0/t0/t439/t0/t447/t0/t0/t458/t0/t0/t490/t484/t0/t503/t0/t507/t517/t521/t0/t522/t514/t0/t531/t530/t0/t545/t0/t0/t559/t0/t0/t0/t0/t573/t0/t0/t0/t0/t0/t658/t0/t0/t600/t614/t0/t0/t0/t0/t634/t639/t0/t0/t0/t649/t0/t0/t0/t0/t673/t0/t0/t693/t694/t695/t696/t699/t0/t0/t0/t0/t0/t0/t731/t0/t715/t0/t0/t727/t730/t0/t0/t0/t0/t0/t0/t785/t0/t788/t0/t0/t0/t0/t793/t854/t0/t0/t0/t0/t0/t0/t0/t0/t0/t833/t835/t0/t0/t840/t0/t841/t0/t838/t821/t0/t0/t0/t847/t852/t849/t851/t0/t0/t0/t0/t0/t0/t0/t0
"2510_2700"/t0/t0/t0/t80/t0/t0/t0/t0/t105/t0/t133/t0/t141/t0/t145/t146/t0/t158/t159/t161/t162/t0/t114/t0/t122/t173/t0/t0/t178/t179/t0/t0/t0/t0/t0/t0/t0/t0/t0/t0/t0/t0/t316/t317/t0/t0/t0/t0/t359/t0/t361/t0/t0/t0/t385/t0/t0/t0/t0/t0/t403/t0/t0/t0/t0/t0/t0/t0/t0/t431/t0/t0/t0/t0/t0/t0/t0/t458/t0/t0/t0/t484/t0/t0/t0/t507/t0/t0/t0/t0/t514/t0/t531/t0/t0/t545/t0/t0/t559/t0/t0/t0/t0/t573/t0/t0/t581/t0/t0/t0/t0/t0/t600/t614/t0/t0/t630/t0/t634/t639/t642/t648/t637/t0/t0/t0/t0/t0/t0/t0/t0/t693/t694/t695/t696/t699/t0/t0/t0/t709/t0/t0/t0/t714/t715/t0/t0/t727/t730/t0/t0/t737/t0/t0/t0/t785/t0/t0/t0/t0/t0/t0/t793/t854/t0/t0/t0/t0/t0/t814/t813/t0/t0/t0/t835/t0/t0/t840/t0/t841/t0/t838/t821/t0/t0/t0/t847/t852/t849/t851/t0/t0/t0/t0/t0/t0/t0/t872
"2510_2700"/t0/t0/t0/t80/t0/t0/t0/t0/t105/t0/t133/t0/t141/t0/t145/t146/t0/t158/t159/t161/t162/t0/t114/t0/t122/t173/t0/t0/t178/t179/t183/t0/t192/t0/t0/t0/t0/t242/t0/t0/t0/t0/t316/t317/t0/t0/t339/t0/t359/t0/t361/t0/t0/t0/t0/t0/t0/t390/t0/t0/t403/t0/t0/t413/t418/t0/t0/t424/t0/t431/t0/t0/t0/t0/t0/t0/t0/t458/t0/t0/t0/t484/t498/t0/t0/t507/t517/t0/t0/t0/t514/t0/t531/t0/t0/t545/t0/t0/t559/t0/t0/t568/t570/t573/t0/t0/t0/t0/t588/t0/t0/t621/t600/t614/t0/t0/t0/t0/t634/t639/t642/t0/t637/t649/t0/t0/t0/t0/t673/t0/t692/t693/t694/t695/t696/t699/t0/t0/t0/t709/t0/t712/t0/t0/t715/t0/t0/t727/t730/t0/t0/t737/t0/t0/t0/t785/t0/t0/t0/t0/t0/t803/t793/t854/t0/t0/t0/t0/t0/t0/t0/t0/t0/t0/t835/t0/t0/t840/t0/t841/t0/t838/t821/t0/t0/t0/t847/t852/t849/t851/t0/t0/t0/t0/t0/t874/t0/t872
"2510_2700"/t0/t0/t0/t80/t0/t0/t89/t0/t105/t0/t133/t0/t141/t0/t145/t146/t0/t158/t159/t161/t162/t0/t114/t123/t122/t173/t0/t0/t178/t179/t183/t0/t0/t0/t0/t0/t0/t0/t0/t0/t0/t0/t0/t317/t0/t0/t339/t0/t359/t0/t361/t0/t0/t0/t0/t0/t0/t0/t0/t0/t403/t0/t0/t413/t0/t0/t0/t0/t0/t431/t0/t437/t0/t0/t0/t0/t0/t0/t0/t0/t0/t484/t0/t0/t0/t507/t517/t521/t0/t0/t514/t0/t531/t0/t0/t545/t0/t0/t559/t0/t0/t0/t570/t573/t0/t0/t0/t582/t588/t0/t0/t0/t600/t614/t0/t0/t0/t0/t634/t639/t0/t648/t637/t649/t650/t0/t661/t0/t673/t686/t0/t693/t694/t695/t696/t699/t0/t0/t0/t709/t0/t0/t0/t0/t715/t0/t0/t727/t730/t0/t0/t737/t0/t0/t0/t785/t0/t0/t0/t0/t0/t0/t793/t854/t0/t0/t0/t0/t0/t0/t813/t0/t0/t0/t835/t0/t839/t840/t0/t841/t0/t838/t821/t0/t0/t0/t847/t852/t0/t851/t859/t0/t0/t0/t867/t874/t0/t872
"2510_2700"/t0/t0/t0/t80/t0/t0/t0/t0/t105/t0/t133/t0/t141/t0/t145/t146/t0/t158/t159/t161/t162/t0/t114/t0/t122/t173/t0/t0/t178/t179/t183/t0/t0/t0/t0/t0/t0/t0/t0/t0/t0/t0/t0/t0/t0/t0/t339/t0/t359/t0/t361/t0/t0/t0/t0/t0/t0/t0/t392/t0/t403/t0/t0/t413/t0/t0/t0/t0/t0/t431/t432/t0/t439/t0/t0/t0/t0/t0/t0/t0/t0/t484/t0/t0/t0/t507/t517/t0/t0/t0/t514/t0/t531/t0/t0/t545/t0/t557/t559/t0/t0/t568/t570/t573/t0/t0/t0/t0/t0/t658/t0/t621/t0/t614/t0/t0/t0/t0/t634/t639/t0/t0/t637/t649/t650/t0/t0/t0/t0/t0/t692/t693/t694/t695/t696/t699/t0/t0/t0/t0/t0/t0/t0/t0/t0/t0/t0/t727/t730/t0/t0/t737/t0/t0/t0/t785/t0/t0/t0/t0/t0/t0/t793/t854/t0/t0/t0/t0/t0/t0/t0/t0/t0/t0/t835/t0/t839/t840/t0/t841/t0/t838/t821/t0/t0/t0/t847/t852/t0/t851/t0/t0/t0/t0/t0/t874/t0/t0
"2510_2700"/t0/t0/t0/t80/t0/t0/t0/t0/t105/t0/t133/t0/t141/t0/t145/t146/t0/t158/t159/t161/t162/t0/t114/t0/t122/t173/t0/t0/t178/t179/t0/t0/t192/t0/t0/t0/t0/t0/t0/t0/t0/t0/t0/t0/t0/t0/t339/t0/t359/t0/t361/t0/t0/t0/t0/t0/t0/t0/t0/t0/t403/t0/t0/t0/t0/t0/t0/t0/t426/t0/t0/t0/t0/t0/t0/t0/t0/t0/t0/t0/t0/t484/t0/t0/t0/t507/t517/t0/t0/t0/t514/t0/t531/t0/t0/t545/t0/t0/t559/t0/t0/t0/t0/t573/t0/t0/t0/t0/t0/t0/t0/t0/t0/t614/t0/t0/t0/t0/t634/t639/t0/t0/t0/t0/t0/t0/t661/t0/t0/t0/t0/t693/t694/t695/t696/t699/t0/t0/t0/t0/t711/t0/t0/t714/t0/t0/t0/t727/t730/t0/t0/t0/t0/t0/t0/t785/t0/t0/t0/t0/t0/t0/t793/t854/t0/t0/t0/t0/t0/t0/t0/t0/t0/t0/t835/t0/t839/t840/t0/t841/t0/t838/t821/t0/t0/t0/t847/t852/t0/t851/t0/t0/t0/t0/t0/t0/t0/t0
"2510_2700"/t0/t0/t0/t80/t0/t84/t0/t0/t105/t130/t133/t0/t141/t0/t145/t146/t0/t158/t159/t161/t162/t0/t114/t0/t122/t173/t0/t0/t178/t179/t183/t185/t192/t0/t0/t0/t0/t0/t275/t0/t312/t0/t316/t317/t0/t0/t339/t0/t359/t0/t361/t0/t0/t373/t0/t0/t0/t0/t392/t0/t403/t0/t0/t413/t418/t0/t0/t424/t426/t431/t0/t0/t439/t0/t0/t0/t0/t458/t0/t0/t0/t484/t498/t0/t0/t507/t0/t521/t0/t522/t514/t0/t531/t0/t533/t545/t0/t0/t559/t0/t0/t568/t570/t573/t0/t0/t0/t0/t0/t658/t0/t621/t0/t614/t0/t0/t0/t0/t634/t639/t642/t0/t637/t0/t0/t0/t0/t0/t673/t0/t0/t693/t694/t695/t696/t699/t0/t0/t0/t709/t0/t0/t731/t0/t715/t0/t0/t727/t730/t0/t0/t737/t0/t0/t0/t785/t0/t0/t0/t0/t0/t0/t793/t854/t0/t0/t0/t0/t0/t0/t0/t0/t830/t0/t835/t0/t839/t840/t0/t841/t0/t838/t821/t0/t0/t0/t847/t852/t0/t851/t859/t0/t0/t0/t0/t874/t0/t0
"2515_2700"/t0/t0/t0/t80/t0/t0/t0/t0/t105/t0/t133/t0/t141/t0/t145/t146/t0/t158/t159/t161/t162/t0/t114/t0/t122/t173/t174/t0/t178/t179/t0/t0/t0/t0/t0/t0/t0/t0/t0/t0/t0/t0/t316/t0/t0/t0/t339/t0/t359/t0/t361/t0/t0/t0/t0/t0/t0/t0/t392/t0/t403/t0/t0/t0/t418/t0/t0/t0/t0/t431/t0/t0/t439/t0/t0/t0/t0/t0/t0/t0/t0/t484/t0/t0/t0/t507/t0/t0/t0/t0/t514/t0/t531/t0/t0/t545/t0/t0/t559/t0/t0/t0/t0/t573/t0/t0/t0/t0/t0/t0/t0/t0/t0/t614/t0/t0/t0/t0/t634/t639/t0/t0/t0/t649/t0/t664/t661/t0/t0/t0/t0/t693/t694/t695/t696/t699/t0/t707/t0/t0/t711/t0/t0/t714/t0/t0/t0/t727/t730/t0/t0/t737/t0/t0/t0/t785/t0/t0/t0/t0/t0/t803/t793/t854/t0/t0/t0/t0/t0/t0/t0/t0/t0/t0/t835/t0/t839/t840/t0/t841/t0/t838/t821/t0/t0/t0/t847/t852/t0/t851/t0/t0/t0/t0/t0/t0/t0/t0
"2515_2700"/t0/t0/t0/t80/t81/t0/t0/t88/t105/t0/t133/t0/t141/t0/t145/t146/t0/t158/t159/t161/t162/t0/t114/t0/t122/t173/t0/t0/t178/t179/t0/t185/t192/t0/t0/t0/t0/t0/t0/t0/t0/t0/t316/t317/t0/t0/t339/t351/t359/t0/t361/t0/t0/t0/t385/t0/t387/t390/t392/t0/t403/t0/t0/t413/t418/t0/t0/t424/t0/t0/t432/t0/t439/t0/t0/t0/t0/t458/t0/t0/t0/t484/t498/t503/t0/t507/t517/t0/t0/t522/t514/t0/t531/t0/t533/t545/t0/t0/t559/t0/t0/t0/t570/t573/t0/t0/t0/t0/t0/t658/t0/t621/t0/t614/t0/t0/t630/t0/t634/t639/t642/t0/t637/t649/t650/t664/t661/t0/t673/t686/t0/t693/t694/t695/t696/t699/t0/t0/t0/t709/t711/t712/t731/t714/t715/t0/t0/t727/t730/t0/t0/t737/t0/t0/t0/t785/t0/t788/t0/t0/t0/t803/t793/t854/t0/t0/t0/t0/t0/t0/t0/t0/t0/t0/t835/t0/t839/t840/t843/t841/t0/t838/t821/t0/t0/t0/t847/t852/t0/t851/t0/t0/t0/t0/t867/t874/t0/t0
"2515_2700"/t0/t61/t0/t80/t81/t0/t89/t0/t105/t0/t133/t0/t141/t0/t145/t146/t0/t158/t159/t161/t162/t0/t114/t0/t122/t173/t174/t0/t178/t179/t0/t0/t0/t0/t0/t0/t0/t0/t0/t0/t0/t314/t316/t317/t0/t0/t339/t0/t359/t0/t361/t0/t0/t0/t385/t0/t0/t0/t392/t0/t403/t0/t0/t0/t0/t0/t0/t0/t0/t431/t0/t0/t0/t0/t0/t0/t0/t458/t0/t0/t0/t484/t0/t0/t0/t507/t0/t0/t0/t0/t514/t0/t531/t0/t0/t545/t0/t0/t559/t0/t0/t0/t570/t573/t0/t0/t0/t582/t588/t658/t0/t621/t0/t614/t0/t0/t0/t0/t634/t639/t642/t0/t637/t649/t0/t0/t661/t0/t673/t0/t692/t693/t694/t695/t696/t699/t0/t0/t0/t709/t0/t0/t0/t714/t715/t0/t0/t727/t0/t0/t0/t737/t0/t0/t0/t785/t0/t0/t0/t0/t0/t803/t793/t854/t0/t0/t812/t0/t0/t814/t0/t0/t0/t0/t835/t0/t0/t840/t843/t841/t0/t838/t821/t0/t0/t0/t847/t852/t0/t851/t859/t0/t0/t0/t0/t0/t0/t872
"2515_2700"/t0/t0/t0/t80/t81/t0/t0/t0/t105/t0/t133/t0/t141/t0/t145/t146/t0/t158/t159/t161/t162/t0/t114/t0/t122/t173/t0/t0/t178/t179/t183/t0/t0/t0/t0/t0/t0/t0/t0/t0/t0/t314/t316/t317/t0/t0/t339/t0/t359/t0/t361/t0/t0/t0/t385/t0/t0/t0/t392/t0/t403/t0/t0/t0/t0/t0/t0/t0/t0/t0/t432/t0/t0/t0/t0/t0/t0/t0/t0/t0/t0/t484/t498/t503/t0/t507/t0/t0/t0/t522/t514/t0/t531/t0/t0/t545/t0/t0/t559/t0/t0/t0/t570/t573/t0/t0/t0/t582/t588/t0/t0/t0/t0/t614/t0/t0/t0/t0/t634/t639/t0/t0/t637/t0/t0/t0/t661/t0/t0/t686/t0/t693/t694/t695/t696/t699/t0/t0/t0/t709/t711/t0/t0/t0/t0/t0/t0/t727/t0/t0/t0/t737/t0/t0/t0/t785/t0/t0/t0/t0/t0/t0/t793/t854/t805/t0/t0/t0/t0/t0/t0/t0/t0/t0/t835/t0/t839/t840/t0/t841/t0/t838/t821/t0/t0/t0/t847/t852/t0/t851/t859/t860/t0/t0/t867/t874/t0/t872
"2515_2700"/t0/t0/t0/t80/t81/t0/t89/t0/t105/t130/t133/t0/t141/t0/t145/t146/t0/t158/t159/t161/t162/t0/t114/t123/t122/t173/t174/t0/t178/t179/t183/t0/t192/t0/t0/t0/t0/t0/t0/t311/t0/t0/t316/t317/t0/t0/t339/t0/t359/t0/t361/t0/t0/t0/t0/t0/t387/t0/t0/t0/t403/t0/t0/t0/t418/t0/t0/t424/t0/t0/t0/t0/t439/t0/t0/t0/t0/t458/t0/t0/t0/t484/t498/t503/t0/t507/t0/t0/t0/t522/t514/t0/t0/t0/t0/t545/t0/t0/t559/t0/t0/t0/t570/t573/t0/t0/t0/t0/t588/t658/t622/t621/t0/t614/t0/t0/t630/t0/t634/t639/t642/t0/t637/t0/t650/t0/t661/t0/t673/t0/t0/t693/t694/t695/t696/t0/t0/t0/t0/t0/t711/t712/t731/t714/t0/t0/t0/t727/t0/t0/t0/t737/t0/t0/t0/t785/t0/t788/t0/t0/t0/t803/t793/t854/t0/t0/t0/t0/t0/t0/t0/t818/t0/t0/t835/t0/t839/t840/t0/t841/t0/t838/t821/t0/t0/t0/t847/t852/t0/t851/t859/t860/t0/t0/t0/t874/t0/t0
"2515_2700"/t0/t61/t0/t80/t81/t0/t89/t0/t105/t130/t133/t0/t141/t0/t145/t146/t0/t158/t159/t161/t162/t0/t114/t0/t122/t173/t0/t0/t178/t179/t183/t0/t192/t0/t0/t0/t0/t0/t0/t0/t0/t0/t316/t0/t0/t0/t339/t0/t359/t0/t361/t0/t0/t0/t0/t0/t387/t0/t392/t0/t403/t0/t0/t0/t0/t0/t0/t0/t0/t431/t0/t0/t0/t0/t0/t0/t0/t458/t0/t0/t0/t484/t0/t503/t0/t507/t517/t0/t0/t522/t514/t0/t0/t0/t0/t545/t0/t0/t559/t0/t0/t0/t0/t573/t0/t0/t0/t0/t588/t0/t0/t621/t0/t614/t0/t0/t0/t0/t634/t639/t642/t0/t0/t0/t0/t0/t0/t0/t0/t0/t692/t693/t694/t695/t696/t0/t0/t0/t0/t0/t0/t0/t0/t0/t715/t0/t0/t727/t0/t0/t0/t737/t0/t0/t0/t785/t0/t0/t0/t0/t0/t803/t793/t854/t0/t0/t0/t0/t0/t0/t0/t0/t0/t0/t835/t0/t0/t840/t0/t841/t0/t838/t821/t0/t0/t0/t847/t852/t0/t851/t0/t0/t0/t0/t0/t874/t0/t872
"2515_2700"/t0/t0/t0/t80/t81/t0/t89/t0/t105/t0/t133/t0/t141/t0/t145/t146/t0/t158/t159/t161/t162/t0/t114/t0/t122/t173/t0/t0/t178/t179/t183/t0/t0/t0/t0/t0/t0/t0/t0/t0/t0/t0/t316/t0/t0/t0/t339/t0/t359/t0/t361/t0/t0/t0/t0/t0/t387/t0/t0/t0/t403/t0/t0/t0/t0/t0/t0/t0/t0/t0/t0/t0/t0/t0/t0/t0/t0/t458/t0/t0/t0/t484/t0/t503/t0/t507/t517/t0/t0/t522/t514/t0/t0/t0/t0/t545/t0/t0/t559/t0/t0/t0/t0/t573/t0/t0/t0/t0/t588/t658/t0/t621/t0/t614/t0/t0/t0/t0/t634/t639/t0/t0/t637/t0/t0/t0/t661/t0/t0/t0/t0/t693/t694/t695/t696/t0/t0/t0/t0/t709/t711/t0/t0/t714/t0/t0/t0/t727/t0/t0/t0/t737/t0/t0/t0/t785/t0/t0/t0/t0/t0/t0/t793/t854/t0/t0/t0/t0/t0/t0/t0/t0/t0/t0/t835/t0/t0/t840/t0/t841/t0/t838/t821/t0/t0/t0/t847/t852/t0/t851/t0/t860/t0/t0/t0/t0/t0/t0
"2515_2700"/t0/t0/t0/t80/t0/t84/t89/t0/t105/t130/t133/t0/t141/t0/t145/t146/t0/t158/t159/t161/t162/t171/t114/t0/t122/t173/t174/t0/t178/t179/t183/t0/t192/t0/t0/t0/t0/t0/t0/t0/t0/t0/t316/t317/t0/t0/t339/t0/t359/t0/t361/t0/t0/t0/t0/t0/t0/t0/t0/t0/t403/t0/t410/t413/t418/t0/t0/t424/t0/t431/t0/t0/t439/t0/t0/t0/t0/t0/t0/t0/t0/t484/t0/t0/t506/t507/t517/t0/t0/t522/t514/t0/t0/t0/t0/t545/t0/t557/t559/t0/t0/t0/t570/t573/t0/t0/t0/t582/t588/t658/t0/t0/t0/t614/t0/t0/t0/t0/t634/t639/t642/t0/t637/t0/t0/t664/t661/t0/t0/t686/t692/t693/t694/t695/t696/t0/t0/t0/t0/t709/t0/t0/t731/t0/t0/t0/t0/t727/t0/t0/t0/t0/t0/t0/t0/t785/t0/t788/t0/t0/t0/t0/t793/t854/t0/t0/t0/t0/t0/t0/t813/t0/t830/t0/t835/t0/t839/t840/t843/t841/t0/t838/t821/t0/t0/t0/t847/t852/t0/t851/t859/t0/t0/t0/t867/t874/t0/t0
"2515_2700"/t0/t0/t72/t80/t81/t84/t89/t0/t105/t130/t133/t0/t141/t0/t145/t146/t0/t158/t159/t161/t162/t0/t0/t0/t122/t173/t174/t0/t178/t179/t0/t0/t192/t0/t0/t0/t0/t0/t0/t0/t0/t0/t0/t317/t0/t0/t339/t0/t359/t0/t361/t0/t0/t0/t385/t0/t387/t0/t392/t402/t403/t0/t0/t413/t0/t0/t0/t424/t426/t431/t0/t0/t439/t0/t0/t0/t0/t458/t0/t0/t0/t484/t498/t503/t506/t507/t517/t0/t0/t522/t514/t0/t0/t0/t533/t545/t0/t557/t559/t0/t0/t0/t570/t573/t0/t0/t0/t582/t588/t658/t0/t0/t0/t0/t0/t0/t0/t0/t634/t639/t0/t0/t0/t649/t0/t664/t661/t0/t673/t686/t0/t693/t694/t695/t696/t0/t0/t0/t0/t0/t0/t0/t0/t0/t0/t0/t0/t727/t0/t0/t0/t737/t0/t0/t0/t785/t0/t788/t0/t0/t0/t0/t793/t854/t0/t0/t0/t0/t0/t0/t0/t0/t0/t0/t835/t837/t839/t840/t0/t841/t0/t838/t821/t0/t0/t0/t847/t852/t0/t851/t859/t0/t0/t0/t0/t0/t0/t0
"2515_2700"/t0/t0/t0/t80/t81/t84/t0/t0/t0/t0/t133/t0/t141/t0/t145/t146/t0/t158/t159/t161/t162/t0/t0/t0/t122/t173/t174/t0/t178/t179/t183/t0/t192/t0/t0/t0/t0/t0/t0/t0/t0/t0/t316/t317/t0/t0/t339/t0/t359/t0/t361/t0/t0/t0/t385/t0/t387/t0/t392/t402/t403/t0/t0/t0/t418/t0/t0/t424/t0/t431/t432/t0/t439/t0/t0/t0/t0/t458/t0/t0/t0/t484/t498/t503/t506/t507/t517/t0/t0/t522/t514/t0/t0/t0/t0/t545/t0/t557/t559/t0/t0/t0/t570/t573/t0/t576/t0/t0/t588/t658/t0/t621/t0/t0/t0/t0/t0/t0/t634/t639/t0/t0/t637/t0/t650/t664/t661/t0/t673/t686/t0/t693/t694/t695/t696/t0/t0/t0/t0/t0/t711/t0/t731/t0/t0/t0/t0/t727/t0/t0/t0/t737/t745/t0/t0/t785/t0/t788/t0/t0/t0/t803/t793/t854/t0/t0/t0/t0/t0/t0/t0/t0/t0/t0/t835/t837/t0/t840/t0/t841/t0/t838/t821/t0/t0/t0/t847/t852/t0/t851/t0/t0/t0/t0/t0/t874/t0/t0
"2515_2700"/t0/t61/t72/t80/t81/t0/t89/t0/t0/t130/t133/t0/t141/t0/t145/t146/t0/t158/t159/t161/t162/t0/t0/t0/t122/t173/t0/t0/t178/t179/t183/t0/t192/t0/t0/t0/t0/t0/t0/t0/t0/t0/t316/t0/t0/t0/t339/t0/t359/t0/t361/t0/t0/t0/t0/t0/t387/t0/t392/t0/t403/t0/t0/t0/t0/t0/t0/t0/t0/t431/t0/t0/t0/t0/t0/t0/t0/t458/t0/t0/t0/t484/t0/t503/t0/t507/t517/t0/t0/t522/t514/t0/t0/t0/t0/t545/t0/t0/t559/t0/t0/t0/t0/t573/t0/t0/t0/t0/t588/t0/t0/t621/t0/t0/t0/t0/t0/t0/t634/t639/t642/t0/t0/t649/t0/t664/t0/t0/t0/t0/t692/t693/t694/t695/t696/t0/t0/t0/t0/t0/t0/t0/t0/t0/t715/t0/t0/t727/t0/t0/t0/t737/t0/t0/t0/t785/t0/t0/t0/t0/t0/t803/t793/t854/t0/t0/t0/t0/t0/t0/t0/t0/t0/t0/t835/t0/t0/t840/t0/t841/t0/t838/t821/t0/t0/t0/t847/t852/t0/t851/t0/t0/t0/t0/t0/t874/t0/t872
"2515_2700"/t0/t0/t0/t80/t81/t0/t89/t0/t0/t0/t133/t0/t141/t0/t145/t146/t0/t158/t159/t161/t162/t0/t0/t0/t122/t173/t0/t0/t178/t179/t183/t0/t192/t0/t0/t0/t0/t0/t0/t0/t0/t0/t316/t0/t0/t0/t0/t0/t359/t0/t361/t0/t0/t0/t0/t0/t387/t0/t0/t0/t0/t0/t0/t0/t0/t0/t0/t0/t0/t0/t0/t0/t0/t0/t0/t0/t0/t458/t0/t0/t0/t484/t0/t503/t0/t507/t517/t0/t0/t0/t514/t0/t0/t0/t0/t545/t0/t0/t559/t0/t0/t0/t0/t573/t0/t0/t0/t0/t588/t658/t0/t621/t0/t0/t0/t0/t0/t0/t634/t639/t0/t0/t637/t0/t0/t0/t661/t0/t0/t0/t0/t693/t694/t695/t696/t0/t0/t0/t0/t709/t711/t0/t0/t714/t0/t0/t0/t727/t0/t0/t0/t737/t0/t0/t0/t785/t0/t0/t0/t0/t0/t803/t793/t854/t0/t0/t0/t0/t0/t0/t0/t0/t0/t0/t835/t0/t0/t840/t0/t841/t0/t838/t821/t0/t0/t0/t847/t852/t0/t851/t0/t860/t0/t0/t0/t0/t0/t0
"2515_2700"/t0/t61/t0/t80/t81/t84/t89/t0/t0/t0/t133/t0/t141/t0/t145/t146/t0/t158/t159/t161/t162/t0/t0/t0/t122/t173/t0/t0/t178/t179/t0/t0/t0/t0/t0/t0/t0/t0/t0/t0/t0/t0/t0/t317/t0/t0/t339/t0/t359/t0/t361/t0/t0/t0/t0/t0/t0/t0/t392/t0/t0/t0/t0/t0/t0/t419/t0/t424/t0/t431/t0/t0/t439/t0/t0/t0/t0/t458/t0/t0/t0/t484/t0/t0/t0/t507/t517/t0/t0/t522/t514/t0/t0/t0/t0/t545/t0/t0/t559/t0/t0/t0/t0/t573/t0/t0/t0/t0/t0/t0/t0/t0/t0/t0/t0/t0/t0/t0/t634/t639/t642/t0/t0/t0/t0/t0/t661/t0/t0/t0/t0/t693/t694/t695/t696/t0/t0/t0/t0/t0/t711/t0/t0/t0/t0/t0/t0/t727/t0/t0/t0/t737/t0/t0/t0/t785/t0/t0/t0/t0/t0/t0/t793/t854/t0/t0/t0/t0/t0/t0/t0/t0/t0/t0/t835/t0/t839/t840/t0/t841/t0/t838/t821/t0/t0/t0/t847/t852/t0/t851/t0/t0/t0/t0/t0/t0/t0/t0
"2515_2700"/t0/t0/t0/t80/t81/t84/t89/t0/t0/t130/t133/t0/t141/t0/t145/t146/t0/t158/t159/t161/t162/t0/t0/t0/t122/t173/t174/t0/t178/t179/t0/t0/t0/t0/t0/t0/t0/t0/t0/t0/t0/t0/t316/t317/t0/t321/t339/t0/t359/t0/t361/t0/t0/t0/t0/t0/t0/t390/t0/t402/t0/t0/t0/t0/t0/t0/t0/t0/t0/t0/t0/t437/t439/t0/t0/t450/t0/t458/t0/t0/t0/t484/t498/t503/t0/t507/t517/t521/t0/t522/t514/t0/t0/t0/t533/t545/t0/t0/t559/t0/t0/t0/t0/t573/t0/t0/t0/t0/t588/t658/t0/t0/t0/t0/t0/t0/t0/t0/t634/t639/t642/t0/t0/t649/t0/t0/t661/t0/t673/t686/t0/t693/t694/t695/t696/t0/t0/t0/t0/t0/t0/t0/t0/t0/t715/t0/t0/t727/t0/t0/t0/t737/t0/t0/t0/t785/t0/t0/t0/t0/t0/t0/t793/t0/t0/t0/t0/t0/t0/t0/t0/t0/t0/t0/t835/t0/t839/t840/t0/t841/t844/t838/t821/t0/t0/t846/t847/t852/t0/t851/t859/t0/t0/t0/t0/t874/t0/t872
"2515_2700"/t0/t0/t0/t80/t81/t0/t89/t0/t0/t130/t133/t0/t141/t0/t145/t146/t0/t158/t159/t0/t162/t0/t0/t0/t122/t173/t0/t0/t178/t179/t0/t0/t0/t0/t0/t0/t0/t0/t0/t0/t0/t0/t316/t317/t0/t0/t0/t0/t359/t0/t361/t0/t0/t0/t0/t0/t0/t390/t392/t402/t0/t0/t0/t413/t0/t0/t0/t0/t0/t0/t0/t0/t0/t0/t0/t0/t0/t0/t0/t0/t0/t484/t0/t0/t0/t507/t517/t521/t0/t0/t514/t0/t0/t0/t0/t0/t0/t0/t559/t0/t0/t0/t570/t573/t0/t0/t0/t0/t0/t0/t0/t0/t0/t0/t0/t0/t0/t0/t634/t639/t0/t648/t0/t0/t0/t0/t0/t0/t673/t686/t0/t693/t694/t695/t696/t0/t0/t0/t0/t709/t0/t712/t0/t0/t715/t0/t0/t727/t0/t0/t0/t0/t0/t0/t0/t785/t0/t0/t0/t0/t0/t0/t793/t0/t0/t0/t0/t0/t0/t0/t813/t0/t0/t833/t835/t0/t839/t840/t843/t841/t844/t838/t821/t0/t0/t0/t847/t852/t0/t851/t0/t0/t0/t0/t0/t0/t0/t0
"2515_2700"/t0/t0/t72/t80/t81/t0/t89/t0/t0/t0/t133/t0/t141/t0/t145/t146/t0/t158/t159/t0/t162/t0/t0/t0/t122/t173/t174/t0/t178/t179/t0/t185/t192/t0/t0/t0/t0/t0/t0/t0/t0/t314/t316/t317/t0/t0/t339/t0/t359/t0/t361/t0/t0/t0/t0/t0/t387/t390/t0/t402/t0/t0/t0/t0/t0/t419/t0/t0/t0/t431/t0/t0/t0/t0/t0/t0/t0/t0/t0/t0/t0/t484/t498/t0/t0/t507/t517/t0/t0/t0/t514/t0/t0/t0/t0/t545/t0/t0/t559/t0/t0/t0/t570/t573/t0/t0/t0/t582/t588/t0/t0/t0/t0/t0/t0/t0/t0/t0/t634/t639/t0/t0/t0/t649/t0/t0/t0/t0/t0/t686/t0/t693/t694/t695/t696/t0/t0/t0/t0/t709/t711/t0/t0/t0/t0/t0/t0/t727/t0/t0/t0/t0/t0/t0/t0/t785/t0/t0/t0/t0/t0/t0/t793/t0/t0/t0/t0/t0/t0/t0/t0/t0/t0/t0/t835/t0/t839/t840/t0/t841/t0/t838/t821/t0/t0/t0/t847/t852/t0/t851/t859/t0/t0/t0/t0/t0/t0/t0
"2515_2700"/t0/t0/t0/t80/t0/t84/t89/t0/t0/t0/t133/t0/t141/t0/t145/t146/t0/t158/t159/t0/t162/t0/t0/t0/t122/t173/t0/t0/t178/t179/t0/t0/t192/t0/t0/t0/t0/t0/t0/t0/t0/t314/t316/t317/t0/t0/t339/t0/t359/t0/t361/t0/t0/t0/t0/t0/t0/t0/t0/t0/t0/t0/t0/t413/t0/t0/t0/t0/t0/t431/t0/t0/t0/t0/t0/t0/t0/t458/t0/t0/t0/t0/t498/t0/t0/t507/t517/t0/t0/t0/t514/t0/t0/t0/t0/t545/t0/t557/t559/t0/t0/t0/t570/t573/t0/t576/t0/t0/t588/t658/t0/t621/t0/t0/t0/t0/t0/t0/t634/t639/t0/t0/t637/t649/t0/t0/t661/t0/t673/t686/t692/t693/t694/t695/t696/t0/t0/t0/t0/t0/t711/t0/t0/t0/t0/t0/t0/t727/t0/t0/t0/t737/t0/t0/t0/t785/t0/t0/t0/t0/t0/t803/t793/t0/t805/t808/t812/t0/t0/t0/t0/t0/t0/t0/t835/t0/t839/t840/t0/t841/t0/t838/t821/t0/t0/t0/t847/t852/t0/t851/t859/t860/t0/t0/t0/t874/t0/t872
"2515_2700"/t0/t0/t0/t80/t81/t84/t89/t0/t0/t0/t133/t0/t141/t0/t145/t146/t0/t158/t159/t0/t162/t0/t0/t0/t122/t173/t0/t0/t0/t179/t0/t0/t0/t0/t0/t0/t0/t0/t0/t0/t0/t0/t0/t317/t0/t0/t339/t0/t359/t0/t361/t0/t0/t0/t385/t0/t0/t0/t0/t0/t0/t0/t0/t0/t0/t0/t0/t0/t0/t431/t0/t0/t0/t0/t0/t0/t0/t458/t0/t0/t0/t0/t0/t503/t0/t507/t517/t521/t0/t0/t514/t0/t0/t0/t0/t545/t0/t557/t559/t0/t0/t0/t570/t573/t0/t0/t0/t0/t0/t0/t0/t0/t0/t0/t0/t629/t0/t0/t634/t639/t642/t0/t0/t0/t650/t664/t0/t0/t673/t686/t692/t693/t694/t695/t696/t0/t0/t0/t0/t709/t0/t0/t0/t0/t715/t0/t0/t727/t0/t0/t0/t737/t0/t0/t0/t785/t0/t0/t0/t0/t0/t803/t793/t0/t0/t0/t0/t0/t0/t814/t0/t0/t0/t0/t835/t0/t839/t840/t0/t841/t0/t838/t821/t0/t0/t846/t847/t852/t0/t851/t0/t0/t0/t0/t0/t874/t0/t872
"2515_2700"/t0/t0/t72/t80/t0/t0/t89/t0/t0/t0/t133/t0/t141/t0/t145/t146/t0/t158/t159/t0/t162/t0/t0/t0/t122/t173/t0/t0/t0/t179/t0/t0/t0/t0/t0/t0/t0/t0/t275/t0/t0/t0/t316/t0/t0/t0/t339/t0/t359/t0/t361/t0/t0/t0/t0/t0/t0/t0/t0/t0/t0/t0/t0/t413/t0/t0/t0/t0/t0/t0/t0/t0/t0/t0/t0/t0/t0/t0/t0/t0/t0/t0/t0/t0/t0/t507/t0/t0/t0/t0/t514/t0/t0/t0/t0/t545/t0/t0/t559/t0/t0/t0/t0/t573/t0/t576/t0/t0/t0/t0/t0/t621/t0/t0/t0/t0/t0/t0/t634/t639/t0/t0/t0/t0/t0/t0/t661/t0/t0/t0/t0/t693/t694/t695/t696/t0/t0/t0/t0/t0/t0/t0/t0/t0/t0/t0/t0/t727/t0/t0/t0/t0/t0/t0/t0/t785/t0/t0/t0/t0/t0/t0/t793/t0/t0/t0/t0/t0/t0/t0/t0/t0/t830/t0/t835/t0/t839/t840/t0/t841/t0/t838/t821/t0/t0/t0/t847/t852/t0/t851/t0/t0/t0/t0/t0/t874/t0/t0
"2515_2700"/t0/t0/t0/t80/t0/t0/t89/t0/t0/t130/t133/t0/t141/t0/t145/t146/t0/t158/t159/t0/t162/t0/t0/t0/t122/t173/t0/t0/t0/t179/t0/t0/t0/t0/t0/t0/t0/t0/t0/t0/t0/t0/t0/t0/t0/t0/t0/t0/t359/t0/t361/t0/t0/t0/t0/t0/t0/t0/t0/t0/t0/t0/t0/t0/t0/t0/t0/t0/t0/t0/t0/t0/t0/t0/t0/t0/t0/t0/t0/t0/t0/t0/t0/t0/t0/t507/t0/t0/t0/t0/t514/t0/t0/t0/t0/t0/t0/t0/t559/t0/t0/t0/t0/t573/t0/t0/t0/t0/t0/t0/t0/t0/t0/t0/t0/t0/t0/t0/t634/t639/t0/t0/t0/t0/t0/t0/t0/t0/t0/t686/t0/t693/t694/t695/t696/t0/t0/t0/t0/t0/t0/t0/t0/t0/t0/t0/t0/t727/t0/t0/t0/t0/t0/t0/t0/t785/t0/t0/t0/t0/t0/t0/t793/t0/t0/t0/t0/t0/t0/t0/t0/t0/t0/t0/t835/t0/t0/t840/t0/t841/t0/t838/t821/t0/t0/t0/t847/t852/t0/t851/t0/t0/t0/t0/t0/t0/t0/t0
"2515_2700"/t0/t0/t0/t80/t0/t0/t89/t0/t0/t0/t133/t0/t141/t0/t145/t146/t0/t158/t159/t0/t162/t0/t0/t0/t122/t173/t0/t0/t0/t179/t0/t0/t0/t0/t0/t0/t0/t0/t0/t0/t0/t0/t0/t0/t0/t0/t339/t0/t359/t0/t361/t0/t0/t0/t0/t0/t0/t390/t0/t0/t0/t0/t0/t0/t0/t0/t0/t0/t0/t431/t0/t0/t0/t0/t0/t0/t0/t0/t0/t0/t0/t0/t0/t0/t0/t507/t0/t0/t0/t0/t514/t0/t0/t0/t533/t545/t0/t0/t559/t0/t0/t0/t570/t573/t0/t0/t0/t0/t0/t0/t0/t0/t0/t0/t0/t0/t0/t0/t634/t639/t642/t0/t0/t0/t0/t0/t661/t0/t0/t686/t0/t693/t694/t695/t696/t0/t0/t0/t0/t0/t0/t712/t0/t714/t0/t0/t0/t727/t0/t0/t0/t737/t0/t0/t0/t785/t0/t0/t0/t0/t0/t0/t793/t0/t0/t0/t812/t0/t0/t0/t0/t0/t0/t0/t835/t0/t839/t840/t843/t841/t0/t838/t821/t0/t0/t0/t847/t852/t0/t851/t0/t0/t0/t0/t867/t0/t0/t872
"2515_2700"/t0/t0/t0/t80/t0/t84/t89/t0/t0/t130/t133/t0/t141/t0/t145/t146/t0/t158/t159/t0/t162/t0/t0/t0/t122/t173/t174/t0/t0/t179/t183/t0/t192/t0/t0/t0/t0/t0/t0/t0/t0/t314/t316/t317/t0/t0/t339/t0/t359/t0/t361/t0/t0/t0/t0/t0/t0/t0/t0/t0/t0/t0/t0/t0/t0/t0/t0/t0/t0/t431/t432/t0/t0/t0/t0/t0/t0/t0/t0/t0/t0/t0/t498/t503/t0/t507/t517/t0/t0/t522/t514/t0/t0/t0/t533/t0/t552/t0/t559/t0/t0/t0/t0/t573/t0/t0/t0/t0/t0/t658/t0/t0/t0/t0/t0/t0/t0/t0/t634/t639/t642/t0/t0/t0/t0/t0/t661/t0/t0/t0/t0/t693/t694/t695/t696/t0/t0/t0/t0/t709/t0/t0/t0/t0/t0/t0/t0/t727/t0/t0/t0/t737/t0/t0/t0/t785/t0/t0/t0/t0/t0/t803/t793/t0/t805/t0/t0/t0/t0/t0/t0/t0/t0/t0/t835/t0/t839/t840/t0/t841/t0/t838/t821/t0/t0/t0/t847/t852/t0/t851/t859/t0/t0/t0/t0/t0/t0/t872
"2515_2700"/t0/t0/t0/t80/t81/t84/t0/t0/t0/t130/t133/t0/t0/t0/t145/t146/t0/t158/t159/t0/t162/t0/t0/t0/t122/t173/t0/t0/t0/t179/t0/t0/t0/t0/t0/t0/t0/t0/t0/t0/t0/t0/t316/t0/t0/t0/t339/t0/t359/t0/t361/t0/t0/t0/t0/t0/t0/t390/t0/t0/t0/t0/t0/t0/t0/t0/t0/t0/t0/t0/t432/t0/t0/t0/t0/t0/t0/t458/t0/t0/t0/t0/t0/t503/t0/t507/t0/t0/t0/t0/t514/t0/t0/t0/t0/t545/t0/t0/t559/t0/t0/t0/t0/t573/t0/t0/t0/t0/t588/t658/t0/t0/t0/t0/t0/t0/t0/t0/t634/t639/t642/t0/t0/t0/t0/t0/t661/t0/t0/t0/t0/t693/t694/t695/t696/t0/t0/t0/t0/t0/t0/t0/t0/t0/t715/t0/t0/t727/t0/t0/t0/t737/t0/t0/t0/t785/t0/t0/t0/t0/t0/t0/t793/t0/t0/t0/t0/t0/t0/t0/t0/t0/t0/t0/t835/t0/t0/t840/t0/t841/t0/t838/t821/t0/t0/t0/t847/t852/t0/t851/t0/t0/t0/t0/t0/t0/t0/t0
"2515_2700"/t0/t0/t0/t80/t81/t84/t89/t0/t0/t130/t133/t0/t0/t0/t145/t146/t0/t158/t159/t0/t162/t0/t0/t0/t122/t173/t0/t0/t0/t179/t183/t185/t192/t0/t0/t0/t0/t242/t0/t0/t0/t314/t316/t317/t0/t0/t339/t0/t359/t0/t361/t0/t0/t0/t385/t0/t0/t390/t392/t402/t0/t0/t0/t0/t418/t0/t0/t424/t0/t0/t0/t0/t439/t0/t0/t0/t0/t0/t0/t0/t0/t0/t0/t503/t0/t507/t517/t0/t0/t522/t514/t0/t0/t0/t0/t545/t0/t0/t559/t0/t0/t0/t570/t573/t0/t0/t0/t0/t0/t658/t0/t0/t0/t0/t0/t0/t0/t0/t634/t639/t642/t0/t0/t0/t650/t664/t661/t0/t673/t686/t0/t693/t694/t695/t696/t0/t0/t0/t0/t0/t0/t0/t0/t0/t0/t0/t0/t727/t0/t0/t0/t737/t745/t0/t0/t785/t0/t0/t0/t0/t0/t803/t793/t0/t0/t0/t0/t0/t0/t0/t0/t0/t0/t0/t835/t0/t0/t840/t0/t841/t0/t838/t821/t0/t0/t0/t0/t852/t0/t851/t0/t860/t0/t866/t0/t0/t0/t0
"2515_2700"/t0/t0/t0/t80/t81/t0/t89/t0/t0/t130/t133/t0/t0/t0/t145/t146/t0/t158/t159/t0/t162/t0/t0/t0/t122/t173/t0/t0/t0/t179/t0/t0/t192/t0/t0/t0/t0/t0/t0/t0/t0/t314/t316/t317/t0/t0/t339/t0/t359/t0/t361/t0/t0/t0/t385/t0/t387/t0/t392/t0/t0/t0/t0/t413/t0/t0/t0/t0/t0/t431/t0/t0/t439/t0/t0/t0/t0/t458/t0/t0/t0/t0/t498/t503/t0/t507/t517/t521/t0/t0/t514/t0/t0/t0/t0/t545/t0/t0/t559/t0/t0/t0/t570/t573/t0/t0/t0/t0/t0/t0/t0/t0/t0/t0/t0/t0/t0/t0/t634/t639/t642/t0/t637/t649/t0/t0/t0/t0/t673/t686/t0/t693/t694/t695/t696/t0/t0/t707/t0/t709/t0/t0/t0/t714/t0/t0/t0/t727/t0/t0/t0/t737/t0/t0/t0/t785/t0/t0/t0/t0/t0/t803/t793/t0/t805/t0/t0/t0/t0/t814/t0/t0/t0/t0/t835/t0/t0/t840/t0/t841/t0/t838/t821/t0/t0/t846/t0/t852/t0/t851/t859/t0/t0/t0/t0/t0/t0/t872
"2515_2700"/t0/t0/t0/t80/t0/t0/t89/t0/t0/t0/t133/t0/t0/t0/t145/t146/t0/t158/t159/t0/t162/t0/t0/t0/t122/t173/t0/t0/t0/t179/t183/t0/t0/t0/t0/t0/t0/t0/t0/t0/t0/t0/t316/t317/t0/t0/t339/t0/t359/t0/t361/t0/t0/t0/t0/t0/t0/t0/t0/t0/t0/t0/t0/t0/t0/t0/t0/t0/t0/t0/t0/t0/t0/t0/t0/t0/t0/t0/t0/t0/t0/t0/t498/t0/t0/t507/t0/t0/t0/t522/t514/t0/t0/t0/t0/t545/t0/t0/t559/t0/t0/t568/t570/t573/t0/t576/t0/t582/t588/t0/t0/t0/t0/t0/t0/t0/t0/t0/t634/t639/t642/t0/t0/t649/t0/t0/t0/t665/t0/t0/t0/t693/t694/t695/t696/t0/t0/t0/t0/t0/t711/t0/t0/t0/t0/t0/t0/t727/t0/t0/t0/t0/t0/t0/t0/t785/t0/t0/t0/t0/t0/t0/t793/t0/t0/t0/t0/t0/t0/t0/t0/t0/t0/t0/t835/t0/t839/t840/t0/t841/t0/t838/t821/t0/t0/t0/t0/t852/t0/t851/t0/t0/t0/t866/t0/t874/t0/t872
"2515_2700"/t0/t0/t0/t80/t81/t84/t89/t0/t0/t0/t133/t0/t0/t0/t145/t146/t0/t158/t159/t0/t162/t0/t0/t0/t122/t173/t0/t0/t0/t179/t183/t185/t192/t0/t0/t0/t0/t0/t275/t0/t0/t0/t316/t0/t0/t0/t339/t0/t359/t0/t361/t0/t0/t0/t0/t0/t387/t0/t392/t0/t0/t0/t0/t413/t418/t0/t0/t424/t0/t0/t0/t0/t0/t0/t0/t450/t0/t458/t0/t0/t0/t0/t498/t503/t0/t507/t0/t521/t0/t0/t514/t0/t0/t0/t533/t545/t0/t557/t559/t0/t0/t0/t570/t573/t0/t0/t0/t0/t588/t658/t0/t621/t0/t0/t0/t0/t0/t0/t634/t639/t642/t0/t637/t0/t650/t664/t0/t0/t673/t686/t0/t693/t694/t695/t696/t0/t0/t0/t0/t709/t0/t712/t731/t714/t715/t0/t0/t727/t0/t0/t0/t737/t0/t0/t0/t785/t0/t788/t0/t0/t0/t803/t793/t0/t0/t0/t0/t0/t0/t0/t0/t0/t0/t0/t835/t0/t0/t840/t0/t841/t0/t838/t821/t0/t0/t0/t0/t852/t0/t851/t859/t860/t0/t0/t867/t874/t0/t0
"2515_2700"/t0/t0/t0/t80/t0/t0/t0/t0/t0/t0/t133/t0/t0/t0/t145/t146/t0/t158/t159/t0/t162/t0/t0/t0/t122/t173/t0/t0/t0/t179/t0/t0/t0/t0/t0/t0/t0/t0/t0/t0/t0/t0/t0/t317/t0/t0/t0/t0/t359/t0/t361/t0/t0/t0/t0/t0/t0/t0/t0/t0/t0/t0/t0/t0/t0/t0/t0/t0/t0/t0/t0/t0/t0/t0/t0/t0/t0/t0/t0/t0/t0/t0/t0/t0/t0/t507/t0/t0/t0/t0/t514/t0/t0/t0/t0/t545/t0/t0/t559/t0/t0/t0/t0/t573/t0/t0/t0/t0/t0/t658/t0/t0/t0/t0/t0/t0/t0/t0/t634/t639/t0/t0/t637/t0/t0/t0/t0/t0/t673/t686/t0/t693/t694/t695/t696/t0/t0/t0/t0/t709/t0/t0/t0/t0/t0/t0/t0/t727/t0/t0/t0/t737/t0/t0/t0/t785/t0/t0/t0/t0/t0/t803/t793/t0/t805/t0/t0/t0/t0/t0/t0/t0/t0/t0/t835/t0/t0/t840/t0/t841/t0/t838/t821/t0/t0/t846/t0/t852/t0/t851/t0/t0/t0/t0/t0/t0/t0/t0
"2515_2700"/t0/t0/t0/t80/t81/t84/t89/t0/t0/t0/t133/t0/t0/t0/t145/t146/t0/t158/t159/t0/t162/t0/t0/t0/t122/t173/t0/t0/t0/t179/t0/t0/t0/t0/t0/t0/t0/t0/t0/t0/t0/t0/t316/t0/t0/t0/t0/t0/t359/t0/t361/t0/t0/t0/t385/t0/t387/t0/t0/t0/t0/t0/t0/t0/t0/t0/t0/t0/t0/t0/t0/t0/t0/t0/t0/t0/t0/t0/t0/t0/t0/t0/t0/t503/t0/t507/t0/t0/t0/t522/t514/t0/t0/t0/t0/t545/t0/t0/t559/t0/t0/t0/t0/t573/t0/t0/t0/t0/t0/t0/t0/t0/t0/t0/t0/t0/t0/t0/t634/t639/t0/t0/t0/t0/t0/t0/t0/t0/t0/t686/t0/t693/t694/t695/t696/t0/t0/t0/t0/t0/t0/t0/t0/t0/t715/t0/t0/t727/t0/t0/t0/t0/t0/t0/t0/t785/t0/t0/t0/t0/t0/t803/t793/t0/t0/t0/t0/t0/t0/t0/t0/t0/t0/t0/t835/t0/t0/t840/t0/t841/t0/t838/t821/t0/t0/t0/t0/t852/t0/t851/t859/t860/t0/t0/t0/t0/t0/t0
"2520_2700"/t55/t0/t0/t80/t0/t0/t0/t0/t0/t0/t133/t0/t0/t0/t145/t146/t0/t158/t159/t0/t162/t0/t0/t0/t122/t173/t174/t0/t0/t179/t0/t0/t192/t0/t0/t0/t0/t0/t0/t311/t0/t314/t316/t317/t318/t0/t339/t0/t359/t0/t361/t0/t0/t0/t385/t0/t387/t390/t392/t0/t0/t0/t0/t0/t0/t0/t0/t0/t0/t0/t432/t0/t0/t0/t0/t0/t0/t458/t0/t0/t0/t0/t0/t503/t0/t507/t0/t0/t0/t0/t514/t0/t0/t0/t0/t545/t0/t0/t559/t0/t0/t0/t0/t573/t0/t0/t0/t0/t588/t658/t0/t621/t0/t0/t0/t629/t630/t0/t634/t639/t642/t0/t637/t0/t650/t0/t0/t0/t673/t0/t692/t693/t694/t695/t696/t0/t0/t707/t0/t0/t711/t0/t0/t0/t0/t0/t0/t727/t0/t0/t0/t0/t745/t780/t784/t785/t786/t0/t789/t0/t0/t803/t793/t0/t0/t808/t812/t0/t0/t814/t0/t0/t0/t0/t835/t837/t839/t840/t843/t841/t844/t838/t821/t0/t0/t846/t0/t852/t0/t851/t0/t860/t0/t866/t0/t0/t0/t872
"2520_2700"/t55/t61/t0/t80/t0/t84/t0/t0/t0/t130/t133/t0/t0/t0/t145/t146/t0/t158/t159/t0/t162/t0/t0/t0/t122/t173/t174/t0/t0/t179/t0/t185/t192/t0/t0/t0/t0/t0/t0/t0/t0/t314/t316/t317/t0/t0/t339/t351/t359/t0/t361/t0/t0/t0/t385/t0/t387/t390/t392/t0/t0/t409/t410/t0/t0/t0/t0/t424/t0/t431/t432/t0/t0/t0/t0/t0/t0/t458/t0/t0/t0/t0/t0/t503/t0/t507/t517/t0/t0/t522/t514/t0/t0/t0/t533/t545/t0/t0/t559/t0/t0/t0/t570/t573/t0/t0/t0/t0/t588/t658/t0/t621/t0/t0/t0/t0/t630/t0/t634/t639/t642/t0/t637/t649/t650/t0/t661/t0/t673/t686/t692/t693/t694/t695/t696/t0/t0/t0/t0/t709/t711/t0/t0/t714/t0/t0/t0/t727/t0/t0/t0/t737/t745/t0/t784/t785/t786/t0/t789/t0/t0/t803/t793/t0/t0/t808/t0/t0/t0/t814/t0/t0/t0/t0/t835/t837/t839/t840/t0/t841/t844/t838/t821/t0/t0/t846/t0/t852/t0/t851/t859/t860/t0/t866/t0/t874/t0/t0
"2520_2700"/t0/t0/t72/t80/t81/t84/t89/t0/t0/t130/t133/t0/t0/t0/t145/t146/t0/t158/t159/t0/t162/t0/t0/t0/t122/t173/t0/t0/t0/t179/t183/t185/t0/t0/t0/t0/t0/t0/t0/t311/t0/t314/t316/t317/t0/t0/t339/t351/t359/t0/t361/t365/t368/t0/t385/t0/t387/t390/t392/t402/t0/t0/t0/t413/t0/t419/t0/t424/t426/t431/t0/t437/t439/t0/t447/t450/t0/t458/t0/t0/t0/t0/t0/t503/t0/t507/t517/t521/t0/t0/t514/t0/t0/t0/t533/t545/t552/t557/t559/t0/t0/t0/t570/t573/t0/t0/t0/t582/t588/t0/t0/t621/t0/t0/t0/t0/t0/t0/t634/t639/t642/t648/t637/t649/t0/t664/t0/t0/t673/t686/t0/t693/t694/t695/t696/t0/t0/t0/t0/t0/t0/t712/t0/t714/t715/t0/t0/t727/t0/t0/t0/t737/t745/t0/t784/t785/t0/t0/t0/t0/t0/t803/t793/t0/t0/t808/t0/t0/t0/t814/t813/t0/t0/t0/t835/t0/t839/t840/t0/t841/t0/t838/t821/t0/t0/t0/t0/t852/t0/t851/t859/t0/t0/t0/t867/t874/t0/t0
"2520_2700"/t0/t0/t0/t80/t81/t84/t0/t0/t0/t0/t133/t0/t0/t0/t145/t146/t0/t158/t159/t0/t162/t0/t0/t0/t122/t173/t0/t0/t0/t179/t183/t0/t0/t0/t0/t0/t0/t0/t0/t311/t0/t314/t0/t317/t0/t0/t339/t0/t359/t0/t361/t0/t0/t0/t0/t0/t387/t0/t392/t0/t0/t0/t0/t0/t0/t0/t0/t424/t0/t431/t0/t0/t439/t0/t0/t0/t0/t0/t0/t0/t0/t0/t0/t503/t0/t507/t0/t521/t0/t522/t514/t0/t0/t0/t533/t0/t552/t557/t0/t0/t0/t0/t0/t573/t0/t0/t0/t0/t0/t0/t0/t0/t0/t0/t0/t0/t0/t0/t634/t639/t642/t0/t0/t0/t0/t664/t0/t0/t673/t686/t0/t693/t694/t695/t696/t0/t0/t0/t0/t0/t0/t0/t0/t0/t0/t0/t0/t727/t0/t0/t0/t737/t0/t0/t784/t785/t0/t0/t0/t0/t0/t803/t793/t0/t0/t0/t0/t0/t0/t0/t0/t0/t0/t0/t835/t0/t0/t840/t0/t841/t0/t838/t821/t0/t0/t0/t0/t852/t0/t851/t0/t0/t0/t0/t0/t0/t0/t0
"2520_2700"/t0/t61/t0/t80/t81/t0/t89/t0/t0/t0/t133/t0/t0/t0/t145/t146/t0/t158/t159/t0/t162/t0/t0/t0/t122/t173/t174/t0/t0/t179/t183/t185/t192/t0/t0/t0/t0/t242/t0/t0/t0/t0/t316/t317/t0/t0/t339/t0/t359/t0/t361/t0/t0/t0/t0/t0/t0/t0/t392/t0/t0/t0/t0/t413/t418/t419/t0/t424/t426/t431/t0/t0/t0/t0/t0/t0/t0/t0/t0/t0/t0/t0/t0/t503/t0/t507/t0/t0/t0/t522/t514/t0/t0/t0/t0/t545/t0/t0/t0/t0/t0/t0/t0/t573/t0/t0/t0/t0/t0/t0/t0/t0/t0/t0/t0/t0/t0/t0/t634/t639/t642/t0/t0/t649/t0/t0/t0/t0/t0/t686/t0/t693/t694/t695/t696/t0/t0/t0/t0/t0/t0/t0/t0/t0/t0/t0/t0/t0/t0/t0/t0/t737/t745/t0/t0/t0/t786/t0/t0/t0/t0/t803/t793/t0/t0/t808/t0/t0/t0/t0/t0/t0/t0/t0/t835/t0/t839/t840/t0/t841/t0/t838/t821/t0/t0/t846/t0/t852/t0/t851/t0/t0/t0/t0/t0/t0/t0/t0
"2520_2700"/t0/t0/t72/t80/t81/t0/t0/t0/t0/t130/t133/t0/t0/t0/t145/t146/t0/t158/t159/t0/t162/t0/t0/t0/t122/t173/t0/t0/t0/t179/t183/t0/t192/t0/t0/t0/t0/t0/t0/t0/t0/t314/t316/t317/t0/t0/t339/t0/t359/t0/t361/t0/t0/t0/t0/t0/t387/t390/t392/t402/t0/t0/t0/t0/t0/t0/t0/t424/t0/t431/t432/t0/t439/t0/t0/t0/t0/t0/t474/t0/t0/t0/t498/t0/t0/t507/t517/t0/t0/t522/t514/t0/t0/t0/t0/t545/t0/t557/t0/t0/t0/t568/t570/t573/t0/t576/t0/t0/t588/t658/t0/t0/t0/t0/t0/t0/t0/t0/t634/t639/t642/t648/t637/t0/t0/t0/t661/t665/t673/t686/t0/t693/t694/t695/t696/t0/t0/t0/t0/t0/t0/t0/t0/t0/t715/t0/t0/t0/t0/t0/t0/t737/t0/t0/t0/t0/t0/t0/t0/t0/t0/t0/t793/t0/t805/t0/t0/t0/t0/t0/t0/t0/t830/t0/t835/t0/t839/t840/t0/t841/t0/t838/t821/t0/t0/t0/t0/t852/t0/t851/t859/t0/t0/t0/t867/t874/t873/t0
"2520_2700"/t0/t61/t0/t80/t81/t84/t89/t0/t0/t130/t133/t0/t0/t0/t145/t146/t0/t158/t159/t0/t162/t0/t0/t0/t122/t173/t0/t0/t0/t179/t183/t0/t0/t0/t0/t0/t0/t0/t0/t0/t0/t0/t316/t317/t0/t0/t339/t0/t359/t0/t361/t0/t0/t0/t0/t0/t387/t0/t0/t0/t0/t0/t0/t0/t0/t419/t0/t0/t0/t0/t0/t0/t439/t0/t0/t0/t0/t0/t0/t0/t0/t0/t0/t0/t0/t507/t517/t0/t0/t0/t514/t0/t0/t0/t533/t545/t0/t0/t0/t0/t0/t0/t0/t573/t0/t0/t0/t0/t0/t0/t0/t0/t0/t0/t0/t0/t0/t0/t634/t639/t0/t0/t0/t0/t0/t0/t0/t0/t0/t0/t0/t693/t0/t695/t696/t0/t0/t0/t0/t0/t0/t712/t0/t0/t0/t0/t0/t0/t0/t0/t0/t737/t745/t0/t0/t0/t0/t0/t0/t0/t0/t803/t793/t0/t0/t0/t0/t0/t0/t814/t0/t0/t0/t0/t835/t0/t0/t840/t0/t841/t0/t838/t821/t0/t0/t0/t0/t852/t0/t851/t0/t0/t0/t0/t0/t0/t0/t0
"2520_2700"/t0/t0/t72/t80/t81/t0/t0/t0/t0/t0/t133/t0/t0/t0/t145/t146/t0/t158/t159/t0/t162/t0/t0/t0/t122/t173/t0/t0/t0/t179/t0/t0/t0/t0/t0/t0/t0/t0/t0/t311/t0/t314/t0/t317/t0/t0/t339/t351/t359/t0/t361/t0/t0/t0/t0/t0/t387/t390/t392/t0/t0/t0/t0/t0/t418/t0/t0/t0/t0/t431/t0/t0/t439/t0/t0/t0/t0/t458/t0/t0/t0/t0/t0/t503/t0/t507/t517/t0/t0/t0/t514/t0/t0/t0/t0/t545/t552/t557/t0/t0/t0/t0/t570/t573/t0/t0/t0/t0/t0/t658/t0/t0/t0/t0/t0/t0/t0/t0/t634/t639/t642/t0/t637/t649/t0/t664/t661/t0/t673/t686/t0/t0/t0/t695/t696/t0/t0/t0/t0/t0/t0/t712/t0/t0/t0/t0/t0/t0/t0/t0/t0/t737/t745/t0/t784/t0/t0/t0/t0/t0/t0/t803/t793/t0/t805/t808/t0/t0/t0/t814/t0/t0/t0/t0/t835/t0/t839/t840/t0/t841/t0/t838/t821/t0/t0/t0/t0/t852/t0/t851/t859/t0/t0/t0/t0/t0/t0/t0
"2520_2700"/t0/t0/t0/t80/t81/t84/t89/t0/t0/t0/t133/t0/t0/t0/t145/t146/t0/t158/t0/t0/t162/t0/t0/t0/t122/t173/t0/t0/t0/t179/t183/t185/t192/t0/t0/t0/t0/t242/t0/t311/t0/t0/t316/t317/t0/t0/t339/t351/t359/t0/t361/t0/t0/t0/t0/t0/t387/t0/t392/t402/t0/t0/t0/t0/t0/t419/t0/t424/t0/t431/t432/t437/t439/t0/t447/t0/t0/t458/t0/t0/t0/t0/t0/t503/t0/t507/t0/t521/t0/t522/t514/t0/t0/t0/t533/t545/t552/t0/t0/t0/t0/t0/t0/t573/t0/t0/t0/t582/t0/t0/t0/t621/t0/t0/t0/t0/t0/t0/t634/t639/t642/t0/t637/t649/t0/t0/t0/t0/t673/t686/t0/t0/t0/t695/t696/t0/t0/t0/t0/t0/t0/t712/t731/t714/t0/t0/t0/t0/t0/t0/t0/t737/t745/t0/t784/t0/t0/t0/t0/t0/t0/t803/t793/t0/t0/t808/t0/t0/t0/t0/t0/t0/t0/t0/t835/t0/t839/t840/t0/t841/t0/t838/t821/t0/t0/t0/t0/t852/t0/t851/t859/t0/t0/t0/t867/t0/t0/t0
"2520_2700"/t0/t61/t0/t80/t81/t84/t89/t0/t0/t0/t133/t0/t0/t0/t145/t146/t0/t158/t0/t0/t162/t0/t0/t0/t0/t173/t0/t0/t0/t179/t0/t0/t0/t0/t0/t0/t0/t0/t0/t311/t0/t314/t316/t317/t0/t0/t339/t0/t359/t0/t361/t0/t0/t0/t0/t0/t387/t0/t392/t0/t0/t0/t0/t413/t0/t0/t0/t0/t0/t431/t0/t437/t439/t0/t0/t0/t0/t458/t0/t0/t0/t0/t0/t503/t0/t507/t517/t521/t0/t522/t514/t0/t0/t0/t0/t545/t0/t557/t0/t0/t0/t0/t0/t573/t0/t0/t0/t0/t0/t0/t0/t0/t0/t0/t0/t0/t0/t0/t634/t639/t642/t0/t637/t0/t0/t0/t661/t0/t673/t0/t0/t0/t0/t695/t696/t0/t0/t0/t0/t0/t0/t712/t0/t0/t715/t0/t0/t0/t0/t0/t0/t737/t745/t780/t784/t0/t0/t0/t0/t0/t0/t803/t793/t0/t0/t0/t0/t0/t0/t814/t0/t0/t0/t0/t835/t0/t0/t840/t0/t841/t0/t838/t821/t0/t0/t0/t0/t852/t0/t851/t0/t860/t0/t0/t0/t874/t0/t0
"2520_2700"/t0/t0/t0/t80/t81/t84/t89/t0/t0/t0/t133/t0/t0/t0/t145/t146/t0/t158/t0/t0/t162/t0/t0/t0/t0/t173/t0/t0/t0/t179/t0/t0/t192/t0/t0/t0/t0/t0/t0/t311/t0/t314/t0/t0/t0/t0/t339/t351/t359/t0/t361/t0/t0/t0/t0/t0/t0/t0/t0/t0/t0/t0/t0/t0/t0/t0/t0/t424/t0/t431/t0/t0/t0/t0/t0/t0/t0/t0/t0/t0/t0/t0/t0/t0/t0/t507/t0/t0/t0/t0/t514/t0/t0/t0/t0/t545/t0/t0/t0/t0/t0/t0/t0/t573/t0/t0/t0/t0/t0/t0/t0/t0/t0/t0/t0/t0/t0/t0/t634/t639/t0/t0/t0/t649/t0/t0/t0/t0/t673/t0/t0/t0/t0/t695/t696/t0/t0/t0/t0/t709/t0/t0/t731/t0/t0/t0/t0/t0/t0/t0/t0/t737/t0/t0/t0/t0/t0/t0/t0/t0/t0/t803/t793/t0/t0/t808/t0/t0/t0/t0/t0/t0/t0/t0/t835/t0/t0/t840/t0/t841/t0/t838/t821/t0/t0/t0/t0/t852/t0/t851/t859/t0/t0/t0/t0/t0/t0/t0
"2520_2700"/t0/t0/t0/t80/t81/t84/t89/t0/t0/t0/t133/t0/t0/t0/t145/t146/t0/t158/t0/t0/t162/t0/t0/t0/t0/t173/t0/t0/t0/t179/t0/t0/t0/t0/t0/t0/t0/t0/t0/t311/t0/t314/t0/t0/t0/t0/t339/t351/t359/t0/t361/t0/t0/t0/t0/t0/t0/t390/t0/t0/t0/t0/t0/t0/t0/t0/t0/t0/t0/t431/t0/t0/t0/t0/t0/t0/t0/t0/t0/t0/t0/t0/t0/t0/t0/t507/t0/t0/t0/t0/t0/t0/t0/t0/t0/t0/t0/t0/t0/t0/t0/t0/t0/t573/t0/t0/t0/t0/t0/t0/t0/t0/t0/t0/t0/t0/t0/t0/t634/t639/t0/t0/t0/t649/t0/t0/t0/t0/t673/t0/t0/t0/t0/t695/t696/t0/t0/t0/t0/t0/t0/t0/t731/t0/t0/t0/t0/t0/t0/t0/t0/t737/t745/t0/t0/t0/t0/t0/t0/t0/t0/t803/t793/t0/t0/t808/t0/t0/t0/t0/t0/t0/t0/t0/t835/t0/t0/t840/t0/t841/t0/t838/t821/t0/t0/t0/t0/t852/t0/t851/t859/t0/t0/t0/t0/t0/t0/t0
"2525_2700"/t0/t0/t0/t80/t0/t84/t0/t0/t0/t0/t133/t0/t0/t0/t145/t146/t0/t158/t0/t0/t162/t0/t0/t0/t0/t173/t174/t0/t0/t179/t183/t185/t192/t0/t0/t0/t0/t242/t275/t311/t0/t314/t316/t317/t0/t0/t339/t0/t359/t0/t361/t0/t0/t0/t385/t0/t0/t390/t392/t402/t0/t409/t0/t0/t0/t0/t0/t0/t0/t0/t0/t437/t439/t0/t447/t0/t0/t0/t0/t0/t0/t0/t0/t503/t0/t507/t517/t521/t0/t522/t0/t527/t0/t0/t533/t545/t552/t557/t0/t0/t0/t0/t0/t573/t0/t0/t0/t0/t588/t0/t0/t621/t0/t0/t0/t0/t0/t0/t634/t639/t642/t0/t637/t649/t0/t664/t0/t0/t673/t0/t692/t0/t0/t695/t696/t0/t0/t707/t0/t709/t711/t712/t731/t0/t715/t0/t723/t0/t0/t0/t0/t0/t0/t780/t784/t0/t0/t0/t0/t0/t0/t803/t793/t0/t0/t0/t0/t0/t0/t0/t0/t0/t0/t0/t835/t0/t839/t840/t0/t841/t0/t838/t821/t0/t0/t0/t0/t852/t0/t851/t859/t0/t0/t0/t0/t0/t0/t0
"2525_2700"/t0/t61/t0/t80/t0/t0/t0/t0/t0/t0/t133/t0/t0/t0/t145/t146/t0/t158/t0/t0/t162/t0/t0/t0/t0/t173/t0/t0/t0/t179/t0/t185/t192/t0/t0/t0/t0/t242/t0/t0/t0/t0/t316/t317/t0/t0/t339/t0/t359/t0/t361/t0/t0/t0/t0/t0/t0/t0/t392/t0/t0/t409/t0/t413/t0/t0/t0/t424/t426/t0/t0/t0/t439/t0/t0/t0/t0/t0/t0/t0/t0/t0/t0/t0/t0/t507/t517/t0/t0/t522/t0/t0/t0/t0/t0/t545/t0/t0/t0/t0/t0/t0/t0/t573/t0/t0/t0/t0/t0/t658/t0/t0/t0/t0/t0/t0/t0/t0/t634/t639/t642/t0/t0/t649/t0/t0/t661/t0/t673/t0/t0/t0/t0/t695/t696/t0/t0/t707/t724/t0/t711/t0/t0/t0/t0/t0/t0/t0/t0/t0/t0/t737/t0/t780/t0/t0/t0/t0/t0/t0/t0/t803/t793/t0/t805/t0/t0/t0/t0/t0/t0/t0/t830/t0/t835/t0/t839/t840/t0/t841/t0/t838/t821/t820/t0/t0/t0/t852/t0/t851/t0/t0/t0/t0/t0/t0/t0/t0
"2525_2700"/t0/t61/t0/t80/t0/t0/t0/t0/t0/t130/t133/t0/t0/t0/t0/t146/t0/t158/t0/t0/t162/t0/t0/t0/t0/t173/t0/t0/t0/t179/t0/t0/t192/t0/t0/t0/t0/t242/t0/t0/t0/t0/t316/t317/t318/t0/t339/t0/t359/t0/t361/t0/t0/t0/t0/t0/t0/t390/t0/t402/t0/t409/t410/t413/t0/t0/t0/t424/t0/t0/t0/t0/t439/t0/t0/t0/t0/t0/t0/t0/t0/t0/t0/t503/t0/t507/t517/t0/t0/t522/t0/t0/t0/t0/t533/t545/t0/t557/t0/t0/t0/t0/t0/t573/t0/t0/t0/t0/t0/t0/t0/t621/t0/t0/t0/t0/t0/t0/t634/t639/t642/t0/t637/t649/t650/t664/t0/t0/t0/t0/t692/t0/t0/t695/t696/t0/t0/t707/t724/t0/t0/t0/t0/t0/t0/t0/t0/t0/t0/t0/t0/t737/t0/t780/t0/t0/t0/t788/t789/t0/t0/t803/t793/t0/t805/t0/t0/t0/t0/t0/t0/t0/t0/t0/t835/t0/t839/t840/t0/t841/t0/t838/t821/t0/t0/t846/t0/t852/t0/t851/t0/t860/t0/t0/t0/t0/t0/t872
"2525_2700"/t0/t0/t0/t80/t0/t0/t0/t0/t0/t130/t0/t0/t0/t0/t0/t146/t0/t158/t0/t0/t162/t0/t0/t0/t0/t173/t0/t0/t0/t179/t0/t0/t192/t0/t0/t0/t0/t242/t0/t0/t0/t0/t316/t317/t0/t0/t339/t0/t359/t0/t0/t0/t0/t0/t0/t0/t0/t0/t392/t0/t0/t0/t0/t0/t0/t419/t0/t0/t426/t0/t0/t0/t0/t0/t0/t0/t0/t0/t0/t0/t0/t0/t0/t0/t0/t507/t517/t0/t0/t0/t0/t0/t0/t0/t533/t545/t0/t0/t0/t0/t0/t0/t0/t573/t0/t0/t0/t0/t0/t658/t0/t0/t0/t0/t0/t0/t0/t0/t634/t639/t0/t0/t0/t649/t0/t0/t0/t0/t0/t0/t692/t0/t0/t695/t696/t0/t0/t707/t0/t0/t711/t0/t0/t0/t0/t0/t0/t0/t0/t0/t0/t0/t0/t780/t0/t0/t0/t0/t0/t0/t0/t803/t793/t0/t0/t0/t0/t0/t0/t0/t0/t0/t0/t0/t835/t0/t839/t840/t0/t841/t0/t838/t821/t0/t0/t0/t0/t852/t0/t851/t0/t0/t0/t0/t0/t0/t0/t0
"2530_2700"/t55/t0/t0/t80/t0/t0/t0/t0/t0/t130/t0/t0/t0/t0/t0/t146/t0/t158/t0/t0/t162/t0/t0/t0/t0/t173/t174/t0/t0/t179/t0/t0/t192/t0/t0/t0/t0/t242/t0/t0/t0/t0/t316/t317/t0/t0/t339/t0/t359/t0/t0/t0/t0/t0/t0/t0/t0/t390/t392/t0/t0/t0/t0/t413/t0/t0/t0/t424/t426/t431/t0/t0/t439/t0/t0/t0/t0/t0/t0/t0/t0/t0/t498/t0/t0/t507/t517/t0/t0/t0/t0/t0/t0/t0/t533/t545/t0/t0/t0/t0/t0/t0/t0/t573/t0/t0/t0/t0/t588/t658/t0/t621/t0/t0/t0/t0/t0/t0/t634/t639/t0/t0/t0/t0/t650/t0/t661/t0/t0/t0/t0/t0/t0/t695/t696/t0/t0/t0/t724/t0/t711/t0/t0/t0/t0/t0/t0/t0/t0/t0/t0/t737/t745/t780/t0/t0/t0/t0/t0/t0/t0/t803/t793/t0/t0/t0/t0/t0/t0/t0/t0/t0/t0/t0/t835/t0/t839/t840/t0/t841/t0/t838/t821/t0/t0/t846/t0/t852/t0/t851/t859/t860/t0/t0/t0/t874/t0/t0
"2530_2700"/t0/t61/t0/t80/t0/t0/t0/t0/t0/t130/t0/t0/t0/t0/t0/t146/t0/t158/t0/t0/t162/t0/t0/t0/t0/t173/t174/t0/t0/t179/t183/t185/t192/t0/t0/t0/t0/t242/t0/t0/t0/t0/t316/t317/t318/t0/t339/t0/t359/t0/t0/t0/t0/t0/t0/t0/t0/t390/t0/t0/t0/t409/t0/t413/t0/t0/t0/t0/t426/t0/t0/t0/t439/t0/t0/t0/t0/t0/t0/t0/t0/t0/t0/t0/t0/t507/t517/t0/t0/t522/t0/t0/t0/t0/t0/t545/t0/t557/t0/t0/t0/t0/t0/t573/t0/t0/t0/t0/t0/t658/t0/t0/t0/t0/t0/t629/t0/t0/t634/t639/t642/t0/t0/t0/t0/t664/t0/t0/t0/t0/t692/t0/t0/t695/t696/t0/t0/t707/t724/t0/t711/t0/t0/t714/t0/t0/t0/t0/t0/t0/t0/t737/t0/t780/t0/t0/t786/t0/t0/t0/t0/t803/t793/t0/t805/t0/t0/t0/t0/t0/t0/t0/t0/t0/t835/t0/t839/t840/t0/t841/t0/t838/t821/t0/t0/t0/t0/t852/t0/t851/t0/t0/t0/t0/t0/t874/t0/t0
"2530_2700"/t0/t61/t0/t80/t0/t0/t0/t0/t0/t130/t0/t0/t0/t0/t0/t146/t0/t158/t0/t0/t162/t0/t0/t0/t0/t173/t0/t0/t0/t179/t0/t185/t0/t0/t0/t0/t0/t242/t0/t0/t0/t0/t316/t317/t318/t0/t339/t0/t359/t0/t0/t0/t0/t0/t0/t0/t0/t0/t0/t402/t0/t0/t0/t413/t0/t0/t0/t0/t0/t0/t0/t0/t0/t0/t0/t0/t0/t458/t0/t0/t0/t0/t0/t503/t0/t507/t517/t0/t0/t0/t0/t0/t0/t0/t533/t545/t0/t0/t0/t0/t0/t0/t0/t573/t0/t0/t0/t0/t0/t0/t0/t0/t0/t0/t0/t0/t0/t0/t634/t639/t642/t0/t0/t0/t0/t0/t661/t0/t0/t0/t0/t0/t0/t695/t696/t0/t0/t0/t724/t0/t0/t0/t0/t0/t0/t0/t0/t0/t0/t0/t0/t737/t0/t780/t0/t0/t0/t0/t789/t0/t0/t803/t793/t0/t0/t0/t0/t0/t0/t0/t0/t0/t0/t0/t835/t0/t839/t840/t0/t841/t0/t838/t821/t0/t0/t0/t0/t852/t0/t851/t859/t0/t0/t0/t0/t0/t0/t0
"2535_2700"/t0/t0/t0/t80/t0/t0/t0/t0/t0/t130/t0/t0/t0/t0/t0/t146/t0/t158/t0/t0/t162/t0/t0/t0/t0/t173/t174/t0/t0/t179/t0/t185/t192/t0/t0/t0/t0/t242/t0/t0/t0/t314/t316/t317/t0/t0/t339/t0/t359/t0/t0/t0/t0/t0/t0/t0/t0/t0/t0/t0/t0/t0/t0/t413/t0/t0/t0/t424/t0/t0/t0/t0/t439/t0/t0/t0/t0/t0/t0/t0/t0/t0/t0/t0/t0/t507/t0/t0/t0/t0/t0/t0/t0/t0/t0/t545/t0/t0/t0/t0/t0/t0/t0/t573/t0/t0/t0/t0/t0/t0/t0/t0/t0/t0/t0/t0/t0/t0/t634/t639/t0/t0/t0/t0/t0/t0/t0/t0/t0/t0/t692/t0/t0/t695/t696/t0/t0/t0/t724/t0/t0/t0/t0/t0/t0/t0/t0/t0/t0/t0/t0/t737/t0/t780/t0/t0/t0/t0/t0/t0/t0/t803/t793/t0/t0/t0/t0/t0/t0/t0/t0/t0/t0/t0/t835/t0/t839/t840/t0/t841/t0/t838/t821/t0/t0/t0/t0/t852/t0/t851/t0/t0/t0/t0/t0/t0/t0/t0
"2540_2700"/t0/t0/t0/t80/t0/t0/t0/t0/t0/t0/t0/t0/t0/t0/t0/t146/t0/t158/t0/t0/t162/t0/t0/t0/t0/t173/t0/t0/t0/t179/t0/t0/t0/t0/t0/t0/t0/t242/t0/t0/t0/t0/t316/t317/t0/t0/t339/t0/t359/t0/t0/t0/t0/t0/t0/t0/t0/t0/t392/t0/t0/t0/t0/t0/t0/t0/t0/t0/t426/t0/t0/t0/t439/t0/t0/t0/t0/t0/t0/t0/t0/t0/t0/t0/t0/t507/t517/t0/t0/t0/t0/t0/t0/t0/t533/t545/t0/t0/t0/t0/t0/t0/t0/t573/t0/t0/t0/t0/t0/t0/t0/t0/t0/t0/t0/t0/t0/t0/t634/t639/t0/t0/t0/t0/t0/t0/t661/t0/t0/t0/t0/t0/t0/t695/t696/t0/t0/t0/t0/t709/t0/t0/t0/t714/t0/t0/t0/t0/t0/t0/t0/t737/t0/t780/t0/t0/t0/t0/t0/t0/t0/t803/t793/t0/t805/t0/t0/t0/t0/t0/t0/t0/t0/t0/t835/t0/t0/t840/t0/t841/t0/t838/t821/t0/t0/t0/t0/t852/t0/t851/t0/t0/t0/t0/t0/t0/t0/t0
"2545_2700"/t55/t0/t0/t80/t0/t0/t89/t0/t0/t130/t0/t0/t0/t0/t0/t146/t0/t158/t0/t0/t162/t0/t0/t0/t0/t173/t0/t0/t0/t179/t183/t185/t192/t0/t0/t0/t0/t242/t0/t0/t0/t0/t316/t317/t0/t0/t339/t0/t359/t0/t0/t0/t0/t0/t0/t0/t0/t0/t392/t0/t0/t0/t0/t0/t0/t0/t0/t424/t0/t0/t0/t0/t439/t0/t0/t0/t0/t0/t0/t0/t0/t0/t0/t0/t0/t507/t517/t0/t0/t0/t0/t0/t0/t0/t533/t545/t0/t0/t0/t0/t0/t0/t0/t573/t0/t0/t0/t0/t0/t0/t0/t0/t0/t0/t0/t0/t0/t0/t634/t639/t0/t0/t637/t0/t0/t664/t0/t0/t0/t686/t0/t0/t0/t695/t0/t0/t0/t707/t0/t0/t711/t0/t0/t714/t0/t0/t0/t0/t0/t0/t0/t0/t0/t780/t0/t0/t0/t0/t0/t0/t0/t803/t793/t0/t0/t0/t0/t0/t0/t0/t0/t0/t830/t0/t835/t0/t839/t840/t0/t841/t0/t838/t821/t0/t0/t0/t0/t852/t0/t851/t0/t860/t0/t0/t0/t0/t0/t872
"2550_2700"/t0/t61/t0/t80/t0/t84/t0/t0/t0/t0/t0/t0/t0/t0/t0/t146/t0/t158/t0/t0/t0/t0/t0/t0/t0/t173/t174/t0/t0/t179/t183/t185/t192/t0/t0/t0/t0/t0/t0/t0/t0/t314/t316/t317/t0/t0/t339/t0/t359/t0/t0/t0/t0/t0/t0/t0/t0/t390/t392/t0/t0/t0/t0/t0/t0/t419/t0/t0/t0/t431/t0/t437/t439/t0/t0/t0/t0/t0/t0/t0/t0/t0/t0/t0/t0/t507/t517/t0/t0/t522/t0/t0/t0/t0/t533/t545/t0/t0/t0/t0/t0/t0/t0/t573/t0/t0/t0/t0/t588/t658/t0/t0/t0/t0/t0/t0/t0/t0/t634/t639/t0/t0/t0/t649/t0/t0/t0/t0/t673/t0/t0/t0/t0/t695/t0/t0/t0/t707/t0/t709/t0/t712/t0/t0/t0/t0/t0/t0/t0/t0/t0/t737/t0/t780/t0/t0/t0/t0/t0/t0/t0/t803/t0/t0/t805/t0/t0/t0/t0/t0/t0/t0/t830/t0/t835/t0/t839/t840/t0/t841/t0/t838/t821/t0/t0/t0/t0/t852/t0/t851/t859/t860/t0/t0/t0/t0/t0/t872
"2550_2700"/t55/t61/t72/t80/t81/t84/t89/t88/t0/t130/t0/t0/t0/t0/t0/t146/t0/t158/t0/t0/t0/t0/t0/t0/t0/t173/t174/t0/t0/t179/t0/t0/t192/t0/t0/t0/t0/t0/t0/t0/t0/t0/t316/t317/t0/t0/t339/t0/t359/t0/t0/t365/t0/t0/t0/t0/t0/t0/t0/t402/t0/t0/t0/t0/t0/t0/t0/t0/t0/t0/t0/t0/t439/t0/t0/t0/t0/t458/t0/t0/t0/t0/t0/t503/t506/t507/t517/t0/t0/t522/t0/t0/t0/t0/t533/t545/t0/t0/t0/t0/t0/t0/t0/t573/t575/t576/t0/t0/t0/t658/t622/t0/t0/t0/t0/t629/t0/t631/t634/t639/t0/t0/t637/t0/t0/t664/t0/t0/t0/t0/t0/t0/t0/t695/t0/t0/t0/t707/t0/t709/t0/t712/t0/t0/t715/t0/t0/t0/t0/t0/t0/t0/t0/t0/t784/t0/t786/t0/t0/t0/t0/t803/t0/t0/t805/t0/t0/t0/t0/t814/t0/t0/t0/t0/t835/t0/t0/t840/t0/t841/t0/t838/t821/t0/t0/t846/t0/t852/t0/t851/t0/t860/t0/t0/t867/t0/t0/t872
"2550_2700"/t55/t61/t0/t80/t81/t84/t89/t88/t0/t130/t0/t0/t0/t0/t0/t146/t0/t158/t0/t0/t0/t0/t0/t0/t0/t173/t0/t0/t0/t179/t0/t185/t192/t0/t216/t0/t0/t242/t0/t311/t0/t314/t316/t317/t318/t0/t0/t0/t359/t0/t0/t0/t0/t0/t0/t0/t0/t390/t392/t0/t0/t0/t0/t0/t0/t0/t0/t0/t0/t0/t0/t0/t439/t0/t0/t0/t0/t0/t0/t488/t0/t0/t0/t0/t0/t507/t0/t0/t0/t522/t0/t0/t0/t0/t0/t0/t0/t0/t0/t0/t0/t0/t0/t573/t575/t576/t0/t0/t0/t0/t0/t0/t0/t0/t0/t629/t0/t631/t634/t639/t0/t0/t0/t0/t650/t0/t0/t0/t0/t686/t692/t0/t0/t695/t0/t0/t703/t707/t0/t709/t0/t0/t0/t0/t0/t722/t0/t0/t0/t0/t735/t737/t0/t780/t0/t0/t786/t0/t0/t0/t0/t803/t0/t0/t805/t0/t0/t0/t0/t0/t0/t0/t0/t0/t835/t0/t0/t840/t0/t841/t844/t838/t821/t0/t0/t0/t0/t852/t0/t851/t0/t0/t0/t866/t0/t0/t0/t0
"2555_2700"/t55/t0/t0/t80/t81/t84/t89/t88/t0/t130/t0/t0/t0/t0/t0/t146/t0/t158/t0/t0/t0/t0/t0/t0/t0/t173/t0/t0/t0/t179/t0/t185/t192/t0/t0/t0/t0/t242/t0/t311/t0/t314/t316/t317/t318/t0/t0/t0/t359/t0/t0/t0/t0/t0/t0/t0/t0/t0/t0/t0/t0/t0/t0/t0/t0/t0/t0/t0/t0/t0/t0/t0/t0/t0/t0/t0/t0/t0/t0/t488/t0/t0/t0/t0/t0/t507/t0/t0/t0/t522/t0/t0/t0/t0/t0/t0/t0/t557/t0/t0/t0/t0/t0/t573/t575/t576/t0/t0/t0/t0/t0/t0/t0/t0/t0/t0/t0/t0/t634/t639/t0/t0/t0/t0/t650/t0/t0/t0/t0/t686/t692/t0/t0/t695/t0/t0/t703/t707/t0/t0/t0/t0/t0/t0/t0/t0/t0/t0/t0/t0/t0/t0/t0/t780/t784/t0/t786/t0/t0/t0/t0/t803/t0/t0/t805/t0/t0/t0/t0/t0/t0/t818/t830/t0/t835/t0/t839/t840/t0/t841/t844/t838/t821/t820/t0/t0/t0/t852/t0/t851/t0/t0/t0/t0/t0/t0/t0/t0
"2555_2700"/t55/t0/t0/t80/t81/t84/t89/t88/t0/t130/t0/t0/t0/t0/t0/t146/t0/t0/t0/t0/t0/t0/t0/t0/t0/t173/t0/t0/t0/t179/t0/t185/t192/t0/t216/t0/t0/t242/t0/t0/t0/t0/t316/t317/t318/t0/t0/t0/t359/t0/t0/t0/t0/t0/t0/t0/t0/t0/t0/t0/t0/t0/t0/t0/t0/t0/t0/t0/t0/t0/t0/t0/t0/t0/t0/t0/t0/t0/t0/t488/t0/t0/t0/t0/t0/t507/t0/t0/t0/t522/t0/t0/t0/t0/t0/t545/t0/t557/t0/t0/t0/t0/t0/t573/t575/t576/t0/t0/t0/t0/t0/t0/t0/t0/t0/t0/t0/t0/t634/t639/t0/t0/t0/t0/t0/t0/t0/t0/t0/t686/t692/t0/t0/t695/t0/t0/t703/t707/t0/t0/t0/t0/t0/t0/t0/t0/t0/t0/t0/t0/t0/t737/t0/t0/t784/t0/t786/t0/t0/t0/t0/t0/t0/t0/t805/t0/t0/t0/t0/t0/t0/t0/t830/t0/t835/t0/t839/t840/t843/t841/t844/t838/t821/t820/t0/t0/t0/t852/t0/t851/t0/t0/t0/t0/t0/t0/t0/t0
"2555_2700"/t55/t0/t0/t80/t0/t84/t89/t88/t0/t130/t0/t0/t0/t0/t0/t146/t0/t0/t0/t0/t0/t0/t0/t0/t0/t173/t0/t0/t0/t179/t0/t185/t192/t0/t216/t0/t0/t0/t0/t311/t0/t314/t0/t317/t318/t0/t0/t0/t359/t0/t0/t0/t0/t0/t0/t0/t0/t0/t0/t0/t0/t0/t0/t0/t0/t0/t0/t0/t0/t0/t0/t0/t439/t0/t0/t0/t0/t0/t0/t488/t0/t0/t0/t0/t0/t507/t0/t0/t0/t522/t0/t0/t0/t0/t0/t0/t0/t557/t0/t0/t0/t0/t0/t573/t575/t576/t0/t0/t0/t0/t0/t0/t0/t0/t0/t0/t0/t0/t634/t639/t0/t0/t0/t0/t0/t0/t0/t0/t0/t686/t692/t0/t0/t695/t0/t0/t703/t707/t0/t0/t0/t0/t0/t0/t0/t0/t0/t0/t0/t0/t0/t737/t0/t0/t784/t0/t786/t0/t0/t0/t0/t803/t0/t0/t0/t0/t0/t0/t0/t0/t0/t818/t830/t0/t835/t0/t839/t840/t0/t841/t844/t838/t821/t0/t0/t0/t0/t852/t0/t851/t0/t0/t0/t0/t0/t0/t0/t0
"2500_2705"/t0/t0/t0/t80/t0/t0/t0/t0/t0/t130/t0/t0/t0/t0/t0/t146/t0/t0/t0/t0/t0/t0/t0/t0/t0/t173/t0/t0/t0/t179/t183/t185/t192/t0/t0/t0/t0/t0/t0/t0/t0/t314/t316/t317/t0/t0/t339/t0/t359/t0/t0/t0/t0/t0/t385/t0/t0/t0/t392/t0/t0/t0/t0/t0/t0/t0/t0/t0/t0/t0/t0/t0/t0/t0/t0/t0/t0/t458/t0/t0/t0/t0/t0/t0/t0/t507/t517/t0/t0/t522/t0/t0/t0/t0/t0/t0/t0/t0/t0/t0/t0/t0/t0/t573/t0/t0/t0/t0/t0/t0/t0/t621/t0/t0/t0/t629/t630/t0/t634/t639/t642/t0/t637/t649/t650/t0/t0/t0/t673/t0/t0/t0/t0/t695/t0/t0/t0/t0/t724/t0/t711/t0/t0/t0/t0/t0/t0/t0/t0/t0/t0/t0/t0/t780/t0/t0/t786/t0/t789/t0/t0/t803/t0/t0/t805/t0/t0/t0/t0/t814/t0/t0/t830/t0/t835/t0/t839/t840/t0/t841/t0/t838/t821/t0/t0/t0/t0/t852/t0/t851/t0/t860/t0/t0/t0/t0/t0/t0
"2500_2705"/t0/t0/t0/t80/t0/t0/t0/t0/t0/t0/t0/t0/t0/t0/t0/t146/t0/t0/t0/t0/t0/t0/t0/t0/t0/t173/t174/t0/t0/t179/t0/t185/t192/t0/t0/t0/t0/t0/t275/t0/t0/t0/t0/t317/t0/t0/t339/t0/t359/t0/t0/t0/t0/t0/t385/t0/t0/t0/t392/t0/t0/t0/t0/t0/t0/t0/t0/t0/t0/t0/t432/t0/t0/t442/t0/t450/t0/t458/t0/t0/t0/t0/t0/t503/t0/t507/t517/t0/t0/t522/t0/t527/t0/t0/t0/t0/t0/t0/t0/t0/t0/t0/t0/t573/t0/t0/t0/t0/t0/t658/t0/t621/t0/t0/t0/t0/t0/t0/t634/t639/t642/t0/t0/t0/t650/t0/t661/t0/t673/t0/t0/t0/t0/t695/t0/t0/t0/t0/t724/t0/t711/t0/t731/t0/t0/t0/t0/t0/t0/t0/t0/t0/t0/t780/t0/t0/t0/t788/t789/t0/t0/t803/t0/t0/t0/t808/t0/t0/t0/t0/t0/t0/t0/t0/t835/t0/t839/t840/t0/t841/t0/t838/t821/t0/t0/t0/t0/t852/t0/t851/t0/t0/t0/t0/t0/t0/t0/t0
"2505_2705"/t0/t0/t0/t80/t0/t0/t0/t0/t0/t0/t0/t0/t0/t0/t0/t146/t0/t0/t0/t0/t0/t0/t0/t0/t0/t173/t174/t0/t0/t179/t0/t0/t192/t0/t0/t0/t0/t242/t0/t311/t0/t314/t316/t317/t0/t0/t339/t351/t359/t0/t0/t0/t0/t0/t0/t0/t0/t390/t392/t0/t0/t0/t0/t0/t418/t0/t0/t0/t426/t0/t432/t0/t0/t0/t0/t0/t0/t0/t0/t0/t0/t0/t0/t503/t0/t507/t0/t0/t0/t522/t0/t527/t0/t0/t0/t545/t0/t0/t0/t0/t0/t0/t0/t573/t0/t0/t0/t0/t588/t658/t0/t621/t0/t0/t0/t0/t0/t0/t634/t639/t642/t0/t0/t0/t650/t0/t661/t0/t673/t0/t0/t0/t0/t695/t0/t0/t0/t0/t0/t0/t0/t0/t0/t0/t0/t0/t0/t0/t0/t0/t0/t0/t0/t0/t784/t0/t786/t0/t789/t0/t0/t803/t0/t0/t0/t0/t0/t0/t0/t0/t0/t0/t0/t0/t835/t0/t839/t840/t0/t841/t0/t838/t821/t0/t0/t846/t0/t852/t0/t851/t0/t0/t0/t866/t0/t874/t0/t872
"2510_2705"/t0/t0/t72/t0/t0/t0/t0/t0/t0/t0/t0/t0/t0/t0/t0/t146/t0/t0/t0/t0/t0/t0/t0/t0/t0/t173/t174/t0/t0/t179/t183/t185/t192/t0/t0/t0/t0/t242/t0/t311/t0/t314/t0/t317/t0/t0/t339/t0/t359/t0/t0/t0/t0/t0/t0/t0/t0/t0/t392/t0/t0/t0/t0/t0/t0/t0/t0/t424/t426/t0/t0/t0/t0/t0/t0/t0/t0/t0/t0/t488/t0/t0/t0/t0/t0/t507/t0/t0/t0/t522/t0/t0/t0/t0/t533/t545/t552/t0/t0/t0/t0/t0/t0/t573/t0/t0/t0/t0/t588/t658/t0/t0/t0/t0/t0/t0/t0/t0/t634/t639/t0/t0/t0/t0/t0/t664/t661/t0/t0/t0/t0/t0/t0/t695/t0/t0/t0/t707/t0/t0/t711/t0/t0/t714/t0/t0/t0/t0/t0/t0/t0/t737/t745/t0/t784/t0/t786/t0/t0/t0/t0/t803/t0/t0/t0/t0/t0/t0/t0/t0/t0/t0/t0/t0/t835/t0/t839/t840/t0/t841/t0/t838/t821/t0/t0/t0/t0/t852/t0/t851/t0/t0/t0/t0/t0/t874/t0/t0
"2510_2705"/t0/t0/t0/t0/t0/t84/t0/t0/t0/t0/t0/t0/t0/t0/t0/t146/t0/t0/t0/t0/t0/t0/t0/t0/t0/t173/t0/t0/t0/t179/t0/t185/t192/t0/t0/t0/t0/t0/t0/t311/t0/t0/t316/t317/t0/t0/t339/t0/t359/t0/t0/t0/t0/t0/t0/t0/t0/t0/t0/t0/t0/t0/t0/t0/t0/t0/t0/t0/t426/t0/t0/t0/t0/t0/t0/t0/t0/t0/t0/t0/t0/t0/t0/t0/t0/t507/t517/t0/t0/t522/t0/t0/t0/t0/t0/t545/t0/t0/t0/t0/t0/t0/t0/t573/t0/t0/t0/t0/t0/t658/t0/t0/t0/t0/t0/t0/t0/t0/t634/t639/t642/t0/t0/t0/t0/t0/t0/t0/t0/t0/t0/t0/t0/t0/t0/t0/t0/t0/t0/t0/t0/t0/t0/t0/t0/t0/t0/t0/t0/t0/t0/t0/t745/t0/t784/t0/t0/t0/t0/t0/t0/t803/t0/t0/t0/t0/t0/t0/t0/t0/t0/t0/t0/t0/t835/t0/t0/t840/t0/t841/t0/t838/t821/t0/t0/t0/t0/t852/t0/t0/t0/t0/t0/t0/t0/t0/t0/t0
"2510_2705"/t0/t0/t72/t0/t0/t84/t89/t0/t0/t130/t0/t0/t0/t0/t0/t146/t0/t0/t0/t0/t0/t0/t0/t0/t0/t173/t174/t0/t0/t179/t183/t0/t192/t0/t0/t0/t0/t242/t0/t311/t0/t314/t316/t317/t0/t0/t339/t351/t359/t0/t0/t0/t0/t0/t385/t0/t0/t390/t392/t402/t0/t0/t0/t0/t0/t0/t0/t424/t426/t431/t432/t437/t439/t0/t0/t450/t0/t458/t0/t0/t0/t0/t498/t503/t0/t507/t517/t521/t0/t522/t0/t527/t0/t0/t533/t545/t552/t0/t0/t0/t0/t0/t0/t573/t0/t0/t0/t582/t588/t658/t0/t621/t0/t0/t0/t629/t630/t0/t634/t639/t642/t0/t637/t649/t650/t0/t661/t0/t673/t686/t0/t0/t0/t0/t0/t0/t0/t0/t724/t709/t711/t712/t731/t714/t715/t0/t0/t0/t0/t0/t0/t737/t745/t0/t784/t0/t786/t788/t0/t0/t0/t803/t0/t0/t0/t0/t0/t0/t0/t0/t0/t0/t0/t0/t835/t0/t839/t840/t0/t841/t0/t838/t821/t0/t0/t846/t0/t852/t0/t0/t859/t860/t0/t0/t867/t874/t0/t872
"2510_2705"/t0/t0/t72/t0/t0/t84/t0/t0/t0/t130/t0/t0/t0/t0/t0/t146/t0/t0/t0/t0/t0/t0/t0/t0/t0/t173/t174/t0/t0/t179/t183/t185/t0/t0/t0/t0/t0/t242/t0/t311/t0/t0/t316/t317/t0/t0/t339/t351/t359/t0/t0/t0/t0/t373/t0/t0/t387/t0/t392/t0/t0/t0/t0/t413/t418/t419/t0/t424/t426/t431/t0/t437/t439/t0/t447/t450/t0/t458/t0/t0/t0/t0/t498/t0/t0/t507/t517/t521/t0/t0/t0/t0/t0/t0/t533/t545/t552/t557/t0/t0/t0/t0/t570/t573/t0/t0/t0/t582/t588/t658/t0/t621/t0/t0/t0/t0/t630/t0/t634/t639/t642/t0/t637/t0/t650/t0/t661/t0/t673/t686/t692/t0/t0/t0/t0/t0/t0/t0/t724/t709/t711/t712/t0/t714/t715/t0/t0/t0/t0/t0/t0/t737/t745/t0/t784/t0/t786/t0/t0/t0/t0/t803/t0/t0/t0/t0/t0/t0/t0/t814/t0/t0/t0/t0/t835/t0/t839/t840/t843/t841/t0/t838/t821/t0/t0/t846/t0/t852/t0/t0/t859/t860/t0/t0/t0/t874/t0/t872
"2510_2705"/t0/t0/t0/t0/t0/t0/t89/t0/t0/t0/t0/t0/t0/t0/t0/t146/t0/t0/t0/t0/t0/t0/t0/t0/t0/t173/t174/t0/t0/t179/t183/t185/t192/t0/t0/t0/t0/t242/t0/t311/t0/t314/t316/t317/t0/t0/t339/t0/t359/t0/t0/t365/t0/t373/t0/t0/t387/t0/t392/t402/t0/t0/t0/t413/t418/t419/t0/t424/t0/t431/t432/t437/t439/t0/t0/t450/t0/t0/t0/t0/t0/t0/t498/t503/t0/t507/t517/t521/t0/t522/t0/t0/t0/t0/t533/t545/t552/t0/t0/t0/t0/t568/t570/t573/t0/t576/t0/t582/t588/t658/t0/t621/t0/t0/t0/t0/t630/t0/t634/t639/t642/t0/t637/t0/t650/t664/t661/t0/t673/t686/t0/t0/t0/t0/t0/t0/t0/t0/t724/t709/t711/t0/t731/t714/t0/t0/t0/t0/t0/t0/t0/t737/t745/t0/t784/t0/t0/t0/t0/t0/t0/t803/t0/t0/t805/t0/t0/t0/t0/t814/t0/t0/t830/t0/t835/t837/t839/t840/t843/t841/t0/t838/t821/t0/t0/t0/t0/t852/t0/t0/t859/t860/t0/t0/t0/t874/t0/t872
"2510_2705"/t0/t0/t0/t0/t0/t0/t89/t0/t0/t0/t0/t0/t0/t0/t0/t146/t0/t0/t0/t0/t0/t0/t0/t0/t0/t173/t174/t0/t0/t179/t183/t0/t192/t0/t0/t0/t0/t0/t0/t311/t0/t314/t316/t317/t0/t0/t339/t0/t359/t0/t0/t0/t0/t0/t0/t0/t0/t390/t0/t0/t0/t0/t0/t0/t0/t0/t0/t424/t426/t431/t0/t0/t0/t0/t0/t0/t0/t458/t0/t0/t0/t0/t0/t503/t0/t507/t0/t0/t0/t0/t0/t0/t0/t0/t533/t545/t0/t557/t0/t0/t0/t0/t0/t573/t0/t0/t0/t0/t588/t658/t0/t0/t0/t0/t0/t0/t0/t0/t634/t639/t642/t0/t0/t0/t650/t0/t0/t0/t0/t0/t0/t0/t0/t0/t0/t0/t0/t0/t724/t0/t0/t712/t0/t714/t715/t0/t0/t0/t0/t0/t0/t737/t745/t0/t0/t0/t0/t0/t0/t797/t0/t0/t0/t0/t0/t0/t0/t0/t0/t0/t0/t0/t0/t0/t835/t0/t839/t840/t0/t841/t0/t838/t0/t0/t0/t0/t0/t852/t0/t0/t859/t0/t0/t0/t0/t874/t0/t0
"2510_2705"/t0/t0/t72/t0/t0/t0/t0/t0/t0/t0/t0/t0/t0/t0/t0/t146/t0/t0/t0/t0/t0/t0/t0/t0/t0/t173/t174/t0/t0/t179/t0/t0/t192/t0/t0/t0/t0/t242/t0/t0/t0/t0/t316/t317/t0/t0/t339/t0/t359/t0/t0/t0/t0/t0/t0/t0/t0/t0/t0/t0/t0/t0/t0/t0/t418/t0/t0/t0/t0/t0/t0/t0/t0/t0/t0/t0/t0/t458/t0/t0/t0/t0/t0/t0/t0/t507/t517/t521/t0/t0/t0/t0/t0/t0/t0/t545/t552/t0/t0/t0/t0/t0/t0/t573/t0/t0/t0/t0/t0/t0/t0/t0/t0/t0/t0/t0/t0/t0/t634/t639/t642/t0/t0/t649/t0/t0/t0/t0/t0/t0/t0/t0/t0/t0/t0/t0/t0/t0/t0/t709/t0/t0/t0/t0/t0/t0/t0/t0/t0/t0/t0/t737/t0/t0/t784/t0/t0/t0/t0/t0/t0/t0/t0/t0/t0/t0/t0/t0/t0/t0/t0/t0/t0/t0/t835/t0/t0/t840/t0/t841/t0/t838/t0/t0/t0/t0/t0/t852/t0/t0/t0/t0/t0/t0/t0/t0/t0/t0
"2510_2705"/t0/t0/t0/t0/t0/t84/t89/t0/t0/t130/t0/t0/t0/t0/t0/t146/t0/t0/t0/t0/t0/t0/t0/t0/t0/t173/t174/t0/t0/t179/t183/t185/t192/t0/t0/t0/t0/t242/t0/t311/t0/t314/t0/t317/t0/t0/t339/t0/t359/t0/t0/t365/t368/t0/t0/t0/t0/t390/t392/t402/t0/t0/t0/t413/t418/t419/t0/t424/t426/t431/t432/t437/t0/t442/t0/t450/t0/t0/t0/t0/t0/t0/t0/t0/t0/t507/t0/t521/t0/t522/t0/t0/t0/t0/t533/t545/t552/t557/t0/t0/t0/t0/t570/t573/t0/t0/t0/t582/t588/t658/t0/t621/t0/t0/t0/t0/t0/t0/t634/t639/t642/t0/t637/t0/t0/t664/t661/t0/t673/t686/t0/t0/t0/t0/t0/t0/t0/t0/t724/t709/t711/t0/t0/t0/t0/t0/t0/t0/t0/t0/t0/t737/t745/t0/t784/t0/t786/t0/t0/t0/t0/t803/t0/t0/t0/t0/t0/t0/t0/t0/t0/t0/t0/t0/t835/t0/t839/t840/t0/t841/t0/t838/t0/t0/t0/t0/t0/t852/t0/t0/t859/t0/t0/t0/t867/t874/t0/t0
"2510_2705"/t0/t0/t0/t0/t0/t84/t89/t0/t0/t130/t0/t0/t0/t0/t0/t146/t0/t0/t0/t0/t0/t0/t0/t0/t0/t173/t174/t0/t0/t179/t183/t185/t192/t0/t0/t0/t0/t242/t0/t311/t312/t314/t316/t317/t0/t0/t339/t0/t359/t0/t0/t365/t368/t373/t0/t0/t387/t0/t392/t402/t0/t0/t0/t0/t418/t419/t0/t424/t426/t431/t432/t437/t439/t442/t0/t450/t0/t458/t0/t0/t0/t0/t498/t503/t0/t507/t517/t0/t0/t522/t0/t0/t0/t0/t533/t545/t552/t557/t0/t0/t0/t0/t570/t573/t0/t576/t0/t582/t588/t658/t0/t621/t0/t0/t0/t0/t0/t0/t634/t639/t642/t0/t637/t649/t0/t664/t661/t665/t673/t686/t0/t0/t0/t0/t0/t0/t0/t0/t724/t709/t711/t0/t731/t714/t0/t0/t723/t0/t0/t0/t0/t737/t745/t0/t784/t0/t0/t0/t0/t0/t0/t0/t0/t0/t0/t0/t0/t0/t0/t0/t0/t0/t0/t0/t835/t0/t839/t840/t0/t841/t0/t838/t0/t0/t0/t0/t0/t852/t0/t0/t859/t0/t0/t0/t0/t874/t0/t0
"2510_2705"/t0/t0/t0/t0/t0/t0/t0/t0/t0/t0/t0/t0/t0/t0/t0/t146/t0/t0/t0/t0/t0/t0/t0/t0/t0/t173/t174/t0/t0/t179/t183/t185/t0/t0/t0/t0/t0/t242/t0/t311/t0/t314/t316/t317/t0/t0/t339/t0/t359/t0/t0/t365/t0/t0/t0/t0/t0/t0/t392/t0/t0/t0/t0/t0/t418/t0/t0/t424/t426/t431/t0/t0/t439/t0/t0/t450/t0/t458/t0/t0/t0/t0/t0/t0/t0/t507/t517/t0/t0/t522/t0/t527/t0/t0/t533/t545/t0/t557/t0/t0/t0/t0/t570/t573/t0/t576/t0/t0/t0/t658/t0/t621/t0/t0/t0/t0/t630/t0/t634/t639/t642/t0/t637/t649/t0/t664/t661/t0/t673/t686/t692/t0/t0/t0/t0/t0/t0/t0/t0/t709/t711/t712/t0/t714/t0/t0/t723/t0/t0/t0/t0/t737/t745/t0/t784/t0/t786/t0/t789/t0/t0/t803/t0/t0/t0/t0/t0/t0/t0/t814/t0/t0/t0/t0/t835/t0/t839/t840/t0/t841/t0/t838/t0/t0/t0/t0/t0/t852/t0/t0/t0/t860/t0/t0/t0/t874/t0/t872
"2510_2705"/t0/t0/t0/t0/t0/t84/t89/t0/t0/t0/t0/t0/t0/t0/t0/t146/t0/t0/t0/t0/t0/t0/t0/t0/t0/t173/t0/t0/t0/t179/t183/t185/t192/t0/t0/t0/t0/t242/t0/t311/t0/t314/t0/t0/t0/t0/t339/t0/t359/t0/t0/t0/t0/t0/t0/t0/t0/t390/t392/t402/t0/t0/t0/t413/t418/t0/t0/t0/t0/t0/t0/t0/t0/t0/t0/t0/t0/t0/t0/t0/t0/t0/t0/t0/t0/t507/t517/t0/t0/t0/t0/t0/t0/t0/t533/t545/t552/t0/t0/t0/t0/t0/t0/t573/t0/t0/t0/t582/t0/t0/t0/t621/t0/t0/t0/t0/t0/t0/t634/t639/t0/t0/t0/t0/t0/t664/t0/t0/t673/t686/t0/t0/t0/t0/t0/t0/t0/t0/t0/t709/t711/t0/t0/t0/t0/t0/t0/t0/t0/t0/t0/t737/t745/t0/t784/t0/t0/t0/t0/t0/t0/t803/t0/t0/t0/t0/t0/t0/t0/t0/t0/t0/t0/t0/t835/t0/t839/t840/t0/t841/t0/t838/t0/t0/t0/t0/t0/t852/t0/t0/t859/t0/t0/t0/t0/t874/t0/t0
"2510_2705"/t0/t0/t0/t0/t0/t0/t0/t0/t0/t0/t0/t0/t0/t0/t0/t146/t0/t0/t0/t0/t0/t0/t0/t0/t0/t173/t174/t0/t0/t179/t183/t0/t192/t0/t0/t0/t0/t0/t0/t0/t0/t0/t316/t0/t0/t0/t339/t0/t359/t0/t0/t0/t0/t0/t0/t0/t0/t0/t0/t0/t0/t0/t0/t413/t0/t0/t0/t424/t426/t0/t0/t0/t439/t0/t0/t0/t0/t458/t0/t0/t0/t0/t0/t503/t0/t507/t517/t0/t0/t0/t0/t0/t0/t0/t533/t0/t0/t0/t0/t0/t0/t568/t0/t573/t0/t0/t0/t0/t0/t0/t0/t0/t0/t0/t0/t0/t0/t0/t634/t639/t642/t0/t0/t0/t0/t0/t661/t0/t673/t0/t0/t0/t0/t0/t0/t0/t0/t0/t724/t0/t0/t712/t0/t0/t0/t0/t0/t0/t0/t0/t0/t0/t745/t0/t784/t0/t786/t0/t0/t0/t0/t0/t0/t0/t0/t0/t0/t0/t0/t0/t0/t0/t0/t0/t835/t0/t0/t840/t0/t841/t0/t838/t0/t0/t0/t0/t0/t852/t0/t0/t0/t0/t0/t0/t0/t874/t0/t0
"2510_2705"/t0/t0/t0/t0/t0/t0/t89/t0/t0/t0/t0/t0/t0/t0/t0/t146/t0/t0/t0/t0/t0/t0/t0/t0/t0/t173/t0/t0/t0/t179/t0/t0/t192/t0/t0/t0/t0/t242/t0/t0/t0/t0/t316/t317/t0/t321/t339/t0/t359/t0/t0/t0/t0/t0/t0/t0/t0/t0/t392/t0/t0/t0/t0/t0/t0/t0/t0/t0/t426/t431/t0/t0/t0/t0/t0/t0/t0/t458/t0/t0/t0/t0/t498/t0/t0/t507/t517/t0/t0/t0/t0/t0/t0/t0/t533/t545/t0/t0/t0/t0/t0/t0/t0/t573/t0/t0/t0/t0/t588/t0/t0/t621/t0/t0/t0/t629/t0/t0/t634/t639/t642/t0/t0/t649/t0/t0/t661/t0/t0/t0/t0/t0/t0/t0/t0/t0/t0/t0/t0/t0/t711/t712/t0/t714/t715/t0/t0/t0/t0/t0/t0/t737/t0/t0/t0/t0/t0/t0/t0/t0/t0/t0/t0/t0/t0/t0/t0/t0/t0/t0/t0/t0/t830/t0/t835/t0/t839/t840/t0/t841/t0/t838/t0/t0/t0/t0/t0/t852/t0/t0/t859/t860/t0/t0/t0/t0/t0/t0
"2510_2705"/t0/t0/t0/t0/t0/t84/t0/t0/t0/t0/t0/t0/t0/t0/t0/t146/t0/t0/t0/t0/t0/t0/t0/t0/t0/t173/t0/t0/t0/t179/t0/t185/t192/t0/t0/t0/t0/t0/t0/t311/t0/t0/t0/t317/t0/t0/t339/t0/t359/t0/t0/t0/t0/t0/t0/t0/t0/t0/t0/t0/t0/t0/t0/t0/t0/t0/t0/t424/t0/t0/t0/t0/t0/t0/t0/t0/t0/t0/t0/t0/t0/t0/t0/t0/t0/t507/t0/t0/t0/t522/t0/t0/t0/t0/t533/t545/t552/t0/t0/t0/t0/t568/t0/t573/t0/t0/t0/t582/t0/t0/t0/t0/t0/t0/t0/t0/t0/t0/t634/t639/t0/t0/t0/t0/t0/t0/t0/t0/t0/t0/t0/t0/t0/t0/t0/t0/t0/t0/t0/t0/t0/t0/t0/t0/t0/t0/t0/t0/t0/t0/t0/t0/t745/t0/t784/t0/t786/t0/t0/t0/t0/t803/t0/t0/t0/t0/t0/t0/t0/t0/t0/t0/t0/t0/t835/t0/t0/t840/t0/t841/t0/t838/t0/t0/t0/t0/t0/t852/t0/t0/t0/t0/t0/t0/t0/t0/t0/t0
"2510_2705"/t0/t0/t0/t0/t0/t84/t89/t0/t0/t130/t0/t0/t0/t0/t0/t146/t0/t0/t0/t0/t0/t0/t0/t0/t0/t173/t174/t0/t0/t179/t183/t185/t0/t0/t0/t0/t0/t242/t0/t311/t0/t0/t316/t317/t318/t0/t339/t0/t359/t0/t0/t0/t0/t373/t0/t0/t0/t0/t392/t402/t0/t0/t0/t0/t0/t0/t0/t0/t426/t431/t432/t437/t439/t0/t0/t0/t0/t458/t0/t0/t0/t0/t0/t0/t0/t507/t517/t521/t0/t0/t0/t0/t0/t0/t533/t545/t552/t0/t0/t0/t0/t0/t0/t573/t0/t0/t0/t0/t588/t658/t0/t0/t0/t0/t0/t629/t0/t0/t634/t639/t642/t0/t637/t649/t0/t0/t661/t0/t673/t0/t0/t0/t0/t0/t0/t0/t0/t0/t724/t709/t711/t0/t0/t714/t0/t0/t0/t0/t0/t0/t735/t737/t0/t0/t0/t0/t0/t0/t0/t0/t0/t803/t0/t0/t0/t0/t0/t0/t0/t814/t0/t0/t0/t0/t835/t0/t839/t840/t0/t0/t0/t838/t0/t0/t0/t0/t0/t852/t0/t0/t0/t0/t0/t0/t0/t0/t0/t872
"2510_2705"/t0/t0/t72/t0/t0/t84/t89/t0/t0/t0/t0/t0/t0/t0/t0/t146/t0/t0/t0/t0/t0/t0/t0/t0/t0/t173/t174/t0/t0/t179/t183/t185/t192/t0/t0/t0/t0/t242/t275/t311/t312/t314/t316/t317/t318/t0/t339/t0/t359/t0/t0/t365/t368/t373/t385/t0/t387/t0/t392/t402/t0/t0/t0/t0/t418/t419/t0/t424/t426/t431/t0/t437/t439/t442/t0/t450/t0/t0/t0/t0/t0/t0/t498/t503/t0/t507/t517/t521/t0/t522/t0/t0/t0/t0/t533/t545/t552/t557/t0/t0/t0/t0/t0/t573/t0/t0/t0/t582/t588/t658/t0/t0/t0/t0/t0/t0/t0/t0/t634/t639/t0/t0/t637/t649/t0/t0/t661/t0/t673/t686/t692/t0/t0/t0/t0/t0/t0/t0/t724/t709/t711/t712/t0/t0/t0/t0/t723/t0/t0/t0/t0/t737/t745/t0/t784/t0/t0/t0/t0/t0/t0/t0/t0/t0/t805/t0/t0/t0/t0/t0/t0/t0/t0/t833/t835/t0/t839/t840/t0/t0/t844/t838/t0/t0/t0/t0/t0/t852/t0/t0/t859/t860/t0/t0/t0/t874/t0/t872
"2510_2705"/t0/t0/t0/t0/t0/t84/t0/t0/t0/t130/t0/t0/t0/t0/t0/t146/t0/t0/t0/t0/t0/t0/t0/t0/t0/t173/t174/t0/t0/t179/t183/t185/t0/t0/t0/t0/t0/t242/t0/t311/t0/t0/t316/t317/t0/t0/t339/t0/t359/t0/t0/t0/t0/t0/t0/t0/t387/t0/t392/t402/t0/t0/t0/t413/t418/t0/t0/t424/t0/t431/t0/t437/t439/t0/t0/t0/t0/t458/t0/t0/t0/t0/t0/t503/t0/t507/t0/t521/t0/t522/t0/t0/t0/t0/t533/t545/t0/t0/t0/t0/t0/t0/t0/t573/t0/t0/t0/t582/t588/t658/t0/t621/t0/t0/t0/t629/t0/t0/t634/t639/t642/t0/t0/t0/t650/t0/t661/t0/t0/t686/t692/t0/t0/t0/t0/t0/t0/t0/t724/t709/t711/t712/t0/t0/t0/t0/t723/t0/t0/t0/t0/t737/t745/t0/t784/t0/t0/t0/t0/t0/t0/t803/t0/t0/t0/t0/t0/t0/t0/t0/t0/t0/t0/t0/t835/t0/t839/t840/t0/t0/t0/t838/t0/t0/t0/t0/t0/t852/t0/t0/t0/t0/t0/t866/t0/t0/t0/t0
"2510_2705"/t55/t61/t0/t0/t0/t0/t89/t0/t0/t130/t0/t0/t0/t0/t0/t146/t0/t0/t0/t0/t0/t171/t0/t0/t0/t173/t174/t0/t0/t179/t183/t0/t192/t0/t0/t0/t0/t242/t0/t311/t0/t0/t316/t317/t0/t0/t339/t0/t359/t0/t0/t0/t0/t0/t0/t0/t0/t0/t392/t402/t0/t0/t0/t413/t418/t0/t0/t424/t426/t431/t432/t437/t439/t0/t0/t450/t0/t0/t0/t0/t0/t0/t0/t0/t0/t507/t517/t0/t0/t0/t0/t0/t0/t0/t533/t545/t0/t0/t0/t0/t0/t0/t570/t573/t0/t0/t0/t582/t588/t658/t0/t621/t0/t0/t0/t0/t0/t0/t634/t639/t0/t0/t637/t0/t650/t0/t661/t0/t673/t686/t0/t0/t0/t0/t0/t0/t0/t0/t0/t0/t711/t0/t0/t714/t715/t0/t0/t0/t0/t0/t0/t737/t0/t0/t0/t0/t0/t0/t0/t0/t0/t803/t0/t0/t0/t0/t0/t0/t0/t814/t813/t0/t0/t0/t835/t0/t839/t840/t0/t0/t0/t838/t0/t0/t0/t846/t0/t852/t0/t0/t859/t860/t0/t0/t867/t0/t0/t0
"2510_2705"/t0/t0/t72/t0/t0/t0/t89/t0/t0/t0/t0/t0/t0/t0/t0/t146/t0/t0/t0/t0/t0/t0/t0/t0/t0/t173/t174/t0/t0/t179/t183/t0/t192/t0/t0/t0/t0/t242/t0/t311/t312/t314/t0/t317/t0/t0/t339/t0/t359/t0/t0/t0/t0/t0/t0/t0/t387/t390/t392/t402/t0/t409/t0/t0/t0/t0/t0/t424/t426/t431/t0/t0/t439/t0/t447/t0/t0/t0/t0/t0/t0/t0/t498/t0/t0/t507/t517/t521/t0/t0/t0/t0/t0/t0/t533/t545/t552/t557/t0/t0/t0/t0/t570/t573/t0/t0/t0/t582/t588/t658/t0/t621/t0/t0/t0/t0/t0/t0/t634/t639/t0/t0/t637/t649/t0/t664/t661/t0/t0/t686/t0/t0/t0/t0/t0/t0/t0/t0/t724/t709/t711/t712/t0/t714/t0/t0/t0/t0/t0/t0/t0/t737/t0/t0/t784/t0/t0/t0/t0/t0/t0/t0/t0/t0/t0/t0/t0/t0/t0/t0/t0/t0/t830/t833/t835/t0/t839/t840/t0/t0/t0/t838/t0/t0/t0/t0/t0/t852/t0/t0/t859/t0/t0/t0/t0/t874/t0/t0
"2510_2705"/t0/t0/t72/t0/t0/t84/t89/t0/t0/t0/t0/t0/t0/t0/t0/t146/t0/t0/t0/t0/t0/t0/t0/t0/t0/t173/t174/t0/t0/t179/t183/t0/t192/t0/t0/t0/t0/t0/t0/t311/t0/t314/t316/t317/t0/t0/t339/t0/t359/t0/t0/t0/t0/t0/t385/t0/t387/t0/t392/t402/t0/t0/t0/t413/t418/t419/t421/t424/t0/t431/t0/t0/t439/t0/t0/t0/t0/t458/t0/t0/t0/t0/t0/t503/t0/t507/t517/t0/t0/t522/t0/t0/t0/t0/t533/t545/t552/t0/t0/t0/t0/t0/t570/t573/t0/t0/t0/t582/t588/t658/t0/t621/t0/t0/t0/t0/t0/t0/t634/t639/t642/t0/t0/t0/t650/t0/t0/t0/t673/t686/t0/t0/t0/t0/t0/t0/t0/t0/t724/t709/t711/t712/t0/t714/t0/t0/t0/t0/t0/t0/t0/t737/t745/t0/t784/t0/t0/t0/t0/t0/t0/t803/t0/t0/t0/t0/t0/t0/t0/t0/t0/t0/t0/t0/t835/t0/t839/t840/t0/t0/t0/t838/t0/t0/t0/t0/t0/t852/t0/t0/t0/t860/t0/t0/t0/t0/t0/t0
"2510_2705"/t0/t61/t72/t0/t81/t84/t89/t0/t0/t130/t0/t0/t0/t0/t0/t146/t0/t0/t0/t0/t0/t0/t0/t0/t0/t173/t0/t0/t0/t179/t183/t185/t192/t0/t0/t0/t0/t242/t0/t0/t0/t0/t316/t317/t0/t0/t339/t0/t359/t0/t0/t365/t0/t0/t0/t0/t0/t0/t0/t402/t0/t409/t410/t0/t418/t0/t0/t424/t426/t431/t0/t0/t439/t0/t0/t0/t0/t458/t0/t0/t0/t0/t498/t0/t0/t507/t517/t0/t0/t0/t0/t0/t0/t0/t533/t0/t0/t0/t0/t0/t0/t0/t0/t573/t0/t0/t0/t0/t0/t0/t0/t0/t0/t0/t0/t0/t0/t0/t634/t639/t0/t0/t0/t0/t0/t0/t661/t0/t0/t686/t692/t0/t0/t0/t0/t0/t0/t707/t724/t0/t711/t0/t0/t0/t0/t0/t0/t0/t0/t0/t0/t737/t745/t0/t0/t0/t0/t0/t0/t0/t0/t0/t0/t0/t0/t0/t0/t0/t0/t814/t0/t0/t0/t0/t835/t0/t0/t840/t0/t0/t0/t838/t0/t0/t0/t846/t0/t852/t0/t0/t0/t0/t0/t0/t0/t0/t0/t872
"2510_2705"/t0/t0/t0/t0/t0/t0/t0/t0/t0/t0/t0/t0/t0/t0/t0/t146/t0/t0/t0/t0/t0/t171/t0/t0/t0/t173/t0/t0/t0/t179/t183/t185/t192/t0/t0/t0/t0/t242/t0/t0/t0/t0/t316/t317/t0/t0/t339/t0/t359/t0/t0/t0/t0/t0/t0/t0/t0/t0/t392/t402/t0/t0/t0/t0/t0/t0/t0/t0/t0/t431/t0/t0/t0/t0/t0/t0/t0/t458/t0/t0/t0/t0/t0/t0/t0/t507/t517/t0/t0/t522/t0/t0/t0/t0/t533/t545/t0/t0/t0/t0/t0/t0/t0/t573/t0/t0/t0/t0/t588/t658/t0/t0/t0/t0/t0/t629/t630/t0/t634/t639/t642/t0/t637/t649/t650/t0/t0/t0/t673/t0/t0/t0/t0/t0/t0/t0/t0/t0/t724/t709/t711/t712/t0/t714/t0/t0/t0/t0/t0/t0/t0/t737/t745/t0/t0/t0/t0/t0/t0/t0/t0/t0/t0/t0/t0/t0/t0/t0/t0/t814/t0/t0/t0/t0/t835/t0/t839/t840/t0/t0/t0/t838/t0/t0/t0/t846/t0/t852/t0/t0/t0/t0/t0/t0/t0/t874/t0/t0
"2510_2705"/t0/t0/t0/t0/t0/t0/t0/t0/t0/t0/t0/t0/t0/t0/t0/t146/t0/t0/t0/t0/t0/t0/t0/t0/t0/t173/t0/t0/t0/t179/t183/t0/t192/t0/t0/t0/t0/t0/t0/t311/t0/t0/t0/t317/t0/t0/t339/t0/t359/t0/t0/t0/t0/t0/t385/t0/t0/t390/t0/t402/t0/t0/t0/t413/t0/t0/t0/t0/t0/t0/t0/t0/t0/t0/t0/t0/t0/t0/t0/t0/t0/t0/t0/t503/t0/t507/t0/t521/t0/t0/t0/t0/t0/t0/t0/t545/t0/t0/t0/t0/t0/t0/t0/t573/t0/t0/t0/t0/t0/t0/t0/t0/t0/t0/t0/t0/t0/t0/t634/t639/t0/t0/t0/t0/t0/t0/t0/t0/t0/t686/t0/t0/t0/t0/t0/t0/t0/t0/t724/t709/t0/t0/t0/t0/t0/t0/t0/t0/t0/t0/t0/t737/t0/t0/t784/t0/t0/t0/t0/t0/t0/t803/t0/t0/t0/t0/t0/t0/t0/t0/t0/t0/t0/t0/t835/t0/t0/t840/t0/t0/t0/t838/t0/t0/t0/t0/t0/t0/t0/t0/t0/t0/t0/t0/t0/t0/t0/t0
"2510_2705"/t0/t0/t0/t0/t0/t0/t0/t0/t0/t0/t0/t0/t0/t0/t0/t146/t0/t0/t0/t0/t0/t0/t0/t0/t0/t173/t0/t0/t0/t179/t183/t0/t192/t0/t0/t0/t0/t242/t0/t311/t0/t0/t316/t317/t0/t0/t339/t0/t359/t0/t0/t0/t0/t0/t0/t0/t0/t390/t392/t0/t0/t0/t0/t0/t0/t0/t0/t0/t426/t431/t0/t0/t0/t0/t0/t0/t0/t0/t0/t0/t0/t0/t498/t0/t0/t507/t0/t521/t0/t522/t0/t0/t0/t0/t0/t545/t0/t0/t0/t0/t0/t0/t0/t573/t0/t0/t0/t582/t0/t658/t0/t0/t0/t0/t0/t0/t0/t0/t634/t639/t642/t0/t637/t649/t0/t0/t661/t0/t673/t0/t0/t0/t0/t0/t0/t0/t0/t0/t724/t0/t711/t0/t0/t0/t0/t0/t0/t0/t0/t0/t0/t737/t745/t0/t0/t0/t0/t0/t0/t0/t0/t0/t0/t0/t0/t0/t0/t0/t0/t0/t0/t0/t0/t0/t835/t0/t839/t840/t0/t0/t0/t838/t0/t0/t0/t0/t0/t0/t0/t0/t0/t0/t0/t0/t0/t0/t0/t0
"2510_2705"/t0/t0/t0/t0/t0/t0/t0/t0/t0/t0/t0/t0/t0/t0/t0/t146/t0/t0/t0/t0/t0/t0/t0/t0/t0/t173/t174/t0/t0/t179/t183/t0/t0/t0/t0/t0/t0/t0/t0/t0/t0/t0/t0/t317/t0/t0/t339/t0/t359/t0/t0/t0/t368/t0/t0/t0/t0/t390/t392/t0/t0/t0/t0/t0/t0/t0/t0/t0/t426/t0/t0/t0/t0/t0/t0/t0/t0/t0/t0/t0/t0/t0/t0/t0/t0/t507/t0/t0/t0/t0/t0/t0/t0/t0/t0/t545/t0/t0/t0/t0/t0/t0/t0/t573/t0/t0/t0/t0/t0/t0/t0/t0/t0/t0/t0/t0/t0/t0/t634/t639/t0/t0/t0/t0/t0/t0/t0/t0/t0/t0/t0/t0/t0/t0/t0/t0/t0/t0/t724/t0/t0/t0/t0/t0/t0/t0/t0/t0/t0/t0/t0/t737/t0/t0/t0/t0/t0/t0/t0/t0/t0/t0/t0/t0/t0/t0/t0/t0/t0/t0/t0/t0/t0/t0/t835/t0/t0/t840/t0/t0/t0/t838/t0/t0/t0/t0/t0/t0/t0/t0/t0/t0/t0/t0/t0/t0/t0/t0
"2510_2705"/t0/t0/t72/t0/t0/t84/t89/t0/t0/t0/t0/t0/t0/t0/t0/t146/t0/t0/t0/t0/t0/t0/t0/t0/t0/t173/t174/t0/t0/t179/t183/t185/t192/t0/t0/t0/t0/t242/t0/t311/t0/t314/t316/t317/t0/t0/t339/t0/t359/t0/t0/t365/t0/t373/t0/t0/t387/t0/t392/t402/t0/t0/t0/t0/t418/t419/t0/t424/t426/t431/t432/t437/t439/t0/t0/t0/t0/t458/t0/t0/t0/t0/t498/t503/t0/t507/t517/t521/t0/t0/t0/t0/t0/t0/t533/t545/t0/t557/t0/t0/t0/t0/t570/t573/t0/t0/t0/t0/t588/t658/t0/t621/t0/t0/t0/t629/t0/t0/t634/t639/t642/t0/t637/t0/t650/t0/t661/t0/t0/t686/t0/t0/t0/t0/t0/t0/t0/t0/t724/t0/t711/t0/t0/t0/t0/t0/t0/t0/t0/t0/t0/t737/t745/t0/t784/t0/t786/t0/t0/t0/t0/t0/t0/t0/t0/t0/t0/t0/t0/t814/t0/t0/t0/t0/t835/t0/t839/t840/t0/t0/t0/t838/t0/t0/t0/t0/t0/t0/t0/t0/t0/t0/t0/t0/t0/t0/t0/t872
"2510_2705"/t0/t0/t0/t0/t0/t84/t0/t0/t0/t0/t0/t0/t0/t0/t0/t146/t0/t0/t0/t0/t0/t0/t0/t0/t0/t173/t0/t0/t0/t179/t0/t185/t192/t0/t0/t0/t0/t0/t0/t0/t0/t314/t316/t0/t0/t0/t339/t0/t359/t0/t0/t0/t0/t0/t385/t0/t0/t0/t392/t0/t0/t0/t0/t0/t0/t0/t0/t0/t0/t0/t432/t0/t0/t0/t0/t0/t0/t0/t0/t0/t0/t0/t0/t0/t0/t507/t517/t0/t0/t0/t0/t0/t0/t0/t0/t0/t0/t557/t0/t0/t0/t0/t0/t573/t0/t0/t0/t0/t0/t658/t622/t0/t0/t0/t0/t629/t0/t0/t634/t639/t0/t0/t637/t0/t0/t0/t0/t0/t0/t0/t0/t0/t0/t0/t0/t0/t0/t0/t0/t0/t0/t0/t0/t714/t0/t0/t0/t0/t0/t0/t0/t737/t745/t0/t0/t0/t786/t0/t0/t0/t0/t0/t0/t0/t0/t0/t812/t0/t0/t0/t0/t0/t0/t0/t835/t0/t0/t840/t0/t0/t0/t838/t0/t0/t0/t0/t0/t0/t0/t0/t859/t0/t0/t0/t0/t874/t0/t872
"2510_2705"/t0/t0/t0/t0/t0/t0/t89/t0/t0/t0/t0/t0/t0/t0/t0/t146/t0/t0/t0/t0/t0/t0/t0/t0/t0/t173/t0/t0/t0/t179/t183/t185/t0/t0/t0/t0/t0/t0/t0/t0/t0/t314/t316/t317/t0/t0/t339/t0/t359/t0/t0/t0/t0/t0/t0/t386/t0/t0/t392/t0/t0/t0/t0/t0/t0/t0/t421/t0/t0/t0/t0/t0/t0/t0/t0/t0/t0/t0/t0/t0/t0/t0/t0/t0/t0/t507/t517/t0/t0/t0/t0/t0/t0/t0/t0/t545/t0/t0/t0/t0/t0/t0/t0/t573/t0/t0/t0/t0/t0/t658/t622/t0/t0/t0/t0/t629/t0/t631/t634/t0/t0/t0/t637/t0/t0/t0/t0/t0/t0/t0/t0/t0/t0/t0/t0/t0/t0/t0/t0/t0/t0/t0/t0/t0/t0/t0/t0/t0/t0/t0/t0/t0/t0/t0/t0/t0/t786/t0/t0/t0/t0/t0/t0/t0/t0/t0/t0/t0/t0/t814/t0/t0/t0/t0/t835/t0/t0/t840/t0/t0/t0/t838/t0/t0/t0/t0/t0/t0/t0/t0/t0/t860/t0/t866/t0/t874/t0/t872
"2510_2705"/t0/t0/t0/t0/t0/t0/t0/t0/t0/t0/t0/t0/t0/t0/t0/t146/t0/t0/t0/t0/t0/t0/t0/t0/t0/t173/t0/t0/t0/t179/t0/t0/t0/t0/t0/t0/t0/t242/t0/t0/t0/t0/t316/t317/t0/t0/t339/t0/t359/t0/t0/t0/t0/t0/t0/t0/t0/t0/t392/t0/t0/t0/t0/t0/t0/t0/t0/t424/t426/t431/t0/t437/t439/t0/t0/t450/t0/t458/t0/t0/t0/t0/t498/t503/t0/t507/t517/t0/t0/t522/t0/t0/t0/t0/t533/t0/t552/t0/t0/t0/t0/t0/t0/t573/t0/t0/t0/t0/t0/t0/t0/t0/t0/t0/t0/t0/t0/t0/t634/t0/t642/t0/t0/t0/t0/t0/t661/t0/t673/t0/t0/t0/t0/t0/t0/t0/t0/t0/t0/t0/t0/t0/t0/t0/t0/t0/t0/t0/t0/t0/t0/t737/t0/t0/t784/t0/t0/t0/t0/t0/t0/t0/t0/t0/t805/t808/t0/t0/t0/t0/t0/t0/t0/t0/t835/t0/t0/t840/t0/t0/t0/t838/t0/t0/t0/t0/t0/t0/t0/t0/t0/t0/t0/t0/t0/t874/t0/t872
"2510_2705"/t0/t0/t0/t0/t0/t84/t89/t0/t0/t0/t0/t0/t0/t0/t0/t146/t0/t0/t0/t0/t0/t0/t0/t0/t0/t173/t174/t0/t0/t179/t183/t185/t192/t0/t0/t0/t0/t242/t275/t311/t0/t314/t316/t317/t0/t0/t339/t0/t359/t0/t0/t0/t0/t373/t0/t0/t0/t0/t0/t402/t0/t0/t0/t413/t0/t0/t0/t424/t426/t0/t0/t0/t439/t0/t0/t0/t0/t458/t0/t0/t0/t0/t0/t503/t0/t507/t517/t0/t0/t522/t0/t0/t0/t0/t0/t545/t552/t557/t0/t0/t0/t0/t0/t573/t0/t0/t0/t582/t0/t658/t0/t0/t0/t0/t0/t0/t0/t0/t634/t0/t0/t0/t0/t0/t0/t0/t661/t0/t0/t686/t0/t0/t0/t0/t0/t0/t0/t0/t724/t709/t711/t0/t0/t0/t0/t0/t0/t0/t0/t0/t0/t737/t0/t0/t0/t0/t0/t0/t0/t0/t0/t803/t0/t0/t0/t0/t0/t0/t0/t0/t0/t0/t0/t0/t835/t0/t839/t840/t0/t0/t0/t838/t0/t0/t0/t0/t0/t0/t0/t0/t859/t0/t0/t0/t0/t0/t0/t872
"2510_2705"/t0/t0/t72/t0/t0/t84/t89/t0/t0/t130/t0/t0/t0/t0/t0/t146/t0/t0/t0/t0/t0/t0/t0/t0/t0/t173/t174/t0/t0/t179/t183/t185/t192/t0/t0/t0/t0/t242/t0/t311/t0/t314/t316/t317/t0/t0/t339/t0/t359/t0/t0/t0/t0/t0/t0/t0/t387/t0/t392/t402/t0/t0/t0/t0/t0/t0/t0/t0/t426/t431/t0/t0/t439/t0/t0/t0/t0/t458/t0/t0/t0/t0/t498/t503/t0/t507/t517/t521/t0/t0/t0/t0/t0/t0/t533/t545/t552/t557/t0/t0/t0/t0/t0/t573/t0/t0/t0/t0/t0/t658/t0/t0/t0/t0/t0/t629/t0/t0/t634/t0/t642/t0/t637/t649/t0/t0/t661/t0/t673/t686/t0/t0/t0/t0/t0/t0/t0/t0/t724/t709/t0/t712/t0/t0/t0/t0/t0/t0/t0/t0/t0/t737/t745/t0/t784/t0/t786/t0/t0/t0/t0/t803/t0/t0/t805/t0/t0/t0/t0/t814/t0/t0/t0/t0/t835/t0/t839/t840/t0/t0/t0/t838/t0/t0/t0/t0/t0/t0/t0/t0/t859/t860/t0/t0/t0/t874/t0/t872
"2510_2705"/t55/t61/t0/t0/t0/t0/t89/t0/t0/t0/t0/t0/t0/t0/t0/t146/t0/t0/t0/t0/t0/t0/t0/t0/t0/t173/t174/t0/t0/t179/t0/t0/t192/t0/t0/t0/t0/t0/t0/t0/t0/t314/t316/t0/t0/t0/t339/t0/t359/t0/t0/t0/t368/t373/t0/t0/t0/t0/t0/t0/t0/t0/t0/t413/t0/t0/t0/t424/t0/t431/t0/t0/t439/t0/t0/t450/t0/t458/t0/t0/t0/t0/t0/t0/t0/t507/t517/t521/t0/t522/t0/t0/t0/t0/t0/t545/t552/t557/t0/t0/t0/t0/t0/t573/t0/t576/t0/t0/t588/t0/t0/t0/t0/t0/t0/t0/t0/t0/t634/t0/t0/t0/t0/t0/t0/t0/t661/t0/t673/t686/t0/t0/t0/t0/t0/t0/t0/t0/t724/t0/t711/t0/t731/t0/t0/t722/t723/t0/t0/t746/t0/t737/t745/t0/t0/t0/t786/t0/t0/t0/t799/t0/t0/t0/t805/t0/t0/t0/t0/t0/t0/t818/t0/t0/t835/t0/t839/t840/t843/t0/t0/t838/t0/t0/t0/t0/t0/t0/t0/t0/t859/t0/t0/t0/t0/t874/t0/t0
"2510_2705"/t0/t0/t0/t0/t0/t84/t89/t0/t0/t0/t0/t0/t0/t0/t0/t146/t0/t0/t0/t0/t0/t0/t0/t0/t0/t173/t0/t0/t0/t179/t183/t0/t192/t0/t0/t0/t0/t0/t0/t311/t0/t314/t316/t317/t0/t321/t339/t0/t359/t0/t0/t0/t0/t0/t0/t0/t0/t0/t392/t0/t0/t0/t0/t0/t0/t0/t0/t424/t0/t0/t0/t0/t439/t0/t0/t0/t0/t0/t0/t0/t0/t0/t0/t0/t0/t507/t0/t0/t0/t522/t0/t0/t0/t0/t533/t545/t0/t0/t0/t0/t0/t0/t0/t573/t0/t0/t0/t0/t588/t658/t0/t621/t0/t0/t0/t0/t0/t0/t634/t0/t642/t0/t0/t0/t650/t0/t0/t0/t673/t686/t0/t0/t0/t0/t0/t0/t0/t0/t0/t709/t0/t0/t0/t0/t0/t0/t0/t0/t0/t0/t0/t737/t745/t0/t784/t0/t0/t0/t0/t0/t0/t803/t0/t0/t0/t0/t0/t0/t0/t814/t0/t0/t0/t0/t835/t0/t839/t840/t843/t0/t0/t838/t0/t0/t0/t0/t0/t0/t0/t0/t0/t860/t0/t0/t0/t0/t0/t0
"2510_2705"/t0/t0/t0/t0/t0/t84/t0/t0/t0/t0/t0/t0/t0/t0/t0/t146/t0/t0/t0/t0/t0/t0/t0/t0/t0/t173/t0/t0/t0/t179/t183/t0/t0/t0/t0/t0/t0/t0/t0/t0/t0/t0/t0/t0/t0/t0/t0/t0/t359/t0/t0/t0/t0/t0/t0/t0/t0/t0/t0/t402/t0/t0/t0/t0/t0/t0/t0/t0/t0/t0/t0/t0/t0/t0/t0/t0/t0/t0/t0/t0/t0/t0/t0/t503/t0/t507/t0/t521/t0/t0/t0/t0/t0/t0/t0/t545/t0/t0/t0/t0/t0/t0/t0/t573/t0/t0/t0/t0/t0/t0/t0/t0/t0/t0/t0/t0/t0/t0/t634/t0/t0/t0/t0/t0/t0/t0/t661/t0/t0/t0/t0/t0/t0/t0/t0/t0/t0/t0/t0/t0/t0/t0/t0/t0/t0/t0/t723/t0/t0/t0/t0/t0/t0/t0/t0/t0/t0/t0/t0/t0/t0/t0/t0/t0/t0/t0/t0/t0/t0/t0/t0/t0/t0/t0/t835/t0/t0/t840/t0/t0/t0/t838/t0/t0/t0/t0/t0/t0/t0/t0/t0/t0/t0/t0/t0/t0/t0/t0
"2515_2705"/t0/t0/t72/t0/t81/t0/t89/t88/t0/t0/t0/t0/t0/t0/t0/t146/t0/t0/t0/t0/t0/t0/t0/t0/t0/t173/t174/t0/t0/t179/t183/t185/t192/t0/t0/t0/t0/t0/t0/t311/t0/t314/t0/t0/t0/t0/t339/t0/t359/t0/t0/t0/t0/t0/t0/t0/t387/t0/t392/t0/t0/t409/t0/t0/t0/t0/t0/t0/t426/t0/t0/t0/t0/t0/t0/t0/t0/t0/t0/t0/t0/t0/t0/t0/t0/t507/t517/t0/t0/t522/t0/t0/t0/t0/t0/t545/t0/t0/t0/t0/t0/t0/t570/t573/t0/t576/t0/t0/t0/t0/t0/t0/t0/t0/t0/t0/t0/t0/t634/t0/t0/t0/t0/t649/t0/t0/t661/t0/t0/t686/t692/t0/t0/t0/t0/t0/t0/t0/t0/t0/t711/t0/t0/t0/t0/t0/t0/t0/t0/t0/t0/t737/t745/t0/t0/t0/t0/t0/t0/t0/t0/t803/t0/t0/t0/t0/t0/t0/t0/t0/t0/t0/t0/t0/t835/t0/t839/t840/t843/t0/t0/t838/t0/t0/t0/t0/t0/t0/t0/t0/t0/t0/t0/t0/t0/t0/t0/t0
"2515_2705"/t0/t61/t0/t0/t81/t0/t89/t88/t0/t0/t0/t0/t0/t0/t0/t146/t0/t0/t0/t0/t0/t0/t0/t0/t0/t173/t0/t0/t0/t179/t0/t0/t192/t0/t0/t0/t0/t0/t0/t0/t0/t314/t316/t0/t0/t0/t339/t351/t359/t0/t0/t0/t0/t0/t385/t0/t387/t0/t0/t0/t0/t0/t0/t0/t418/t0/t0/t0/t0/t0/t0/t0/t0/t0/t0/t0/t0/t0/t0/t0/t0/t0/t0/t0/t0/t507/t0/t521/t0/t0/t0/t0/t0/t0/t0/t545/t0/t0/t0/t0/t0/t0/t0/t573/t0/t0/t0/t0/t588/t658/t0/t0/t0/t0/t0/t0/t0/t0/t634/t0/t642/t0/t0/t0/t0/t0/t0/t0/t0/t0/t0/t0/t0/t0/t0/t0/t0/t0/t0/t0/t0/t0/t0/t0/t0/t0/t0/t0/t0/t0/t0/t737/t0/t0/t0/t0/t0/t0/t0/t0/t0/t803/t0/t0/t0/t0/t0/t0/t0/t0/t0/t0/t0/t0/t835/t0/t0/t840/t0/t0/t0/t838/t0/t0/t0/t0/t0/t0/t0/t0/t0/t0/t0/t0/t0/t0/t0/t0
"2515_2705"/t0/t61/t0/t0/t0/t84/t89/t88/t0/t0/t0/t0/t0/t0/t0/t146/t0/t0/t0/t0/t0/t0/t0/t0/t0/t173/t174/t0/t0/t179/t183/t185/t192/t0/t0/t0/t0/t0/t0/t311/t0/t314/t316/t317/t0/t0/t0/t0/t359/t0/t0/t0/t0/t0/t385/t0/t0/t0/t392/t0/t0/t0/t0/t0/t0/t0/t0/t424/t0/t431/t0/t0/t439/t0/t0/t0/t0/t458/t0/t0/t0/t0/t498/t503/t0/t507/t0/t521/t0/t522/t0/t0/t0/t0/t0/t545/t0/t0/t0/t0/t0/t0/t570/t573/t0/t0/t0/t582/t588/t658/t0/t621/t0/t0/t0/t629/t630/t0/t634/t0/t642/t648/t637/t0/t650/t0/t661/t0/t673/t686/t692/t0/t0/t0/t0/t0/t0/t0/t724/t709/t0/t0/t0/t714/t0/t0/t0/t0/t0/t0/t0/t737/t0/t0/t0/t0/t0/t788/t0/t0/t0/t803/t0/t0/t0/t0/t0/t0/t0/t0/t0/t0/t0/t0/t835/t0/t839/t840/t0/t0/t844/t838/t0/t0/t0/t846/t0/t0/t0/t0/t859/t860/t0/t0/t867/t874/t0/t0
"2515_2705"/t0/t0/t72/t0/t81/t84/t89/t0/t0/t0/t0/t0/t0/t0/t0/t146/t0/t0/t0/t0/t0/t0/t0/t0/t0/t173/t174/t0/t0/t179/t0/t185/t192/t0/t0/t0/t0/t242/t0/t0/t0/t314/t316/t317/t0/t0/t339/t0/t359/t0/t0/t0/t0/t0/t0/t0/t0/t0/t392/t0/t0/t0/t0/t0/t0/t0/t0/t0/t0/t0/t432/t0/t0/t0/t0/t0/t0/t458/t0/t0/t0/t0/t0/t503/t0/t507/t517/t521/t0/t0/t0/t0/t0/t0/t533/t545/t0/t0/t0/t0/t0/t0/t0/t573/t0/t0/t0/t582/t588/t658/t0/t621/t0/t0/t0/t0/t630/t0/t634/t0/t642/t0/t637/t0/t650/t0/t661/t0/t673/t686/t0/t0/t0/t0/t0/t0/t0/t0/t0/t0/t711/t0/t731/t714/t0/t0/t0/t0/t0/t0/t0/t737/t745/t0/t0/t0/t0/t0/t0/t0/t0/t0/t0/t0/t0/t808/t0/t0/t0/t0/t0/t0/t830/t0/t835/t0/t839/t840/t0/t0/t0/t838/t0/t0/t0/t846/t0/t0/t0/t0/t859/t860/t0/t0/t0/t0/t0/t0
"2515_2705"/t0/t0/t72/t0/t81/t84/t89/t0/t0/t0/t0/t0/t0/t0/t0/t146/t0/t0/t0/t0/t0/t0/t0/t0/t0/t173/t0/t0/t0/t179/t183/t0/t192/t0/t0/t0/t0/t0/t0/t0/t0/t314/t316/t0/t0/t0/t339/t0/t359/t0/t0/t0/t0/t0/t385/t0/t387/t0/t392/t0/t0/t0/t0/t0/t418/t0/t0/t424/t0/t0/t432/t0/t0/t0/t0/t0/t0/t0/t0/t0/t0/t0/t498/t503/t0/t507/t517/t0/t0/t522/t0/t0/t0/t0/t0/t545/t0/t0/t0/t0/t0/t568/t570/t573/t0/t0/t0/t0/t0/t658/t0/t621/t0/t0/t0/t0/t0/t0/t634/t0/t642/t0/t637/t649/t650/t664/t661/t665/t0/t686/t692/t0/t0/t0/t0/t0/t0/t0/t724/t709/t711/t0/t0/t714/t0/t0/t0/t0/t0/t0/t0/t737/t745/t0/t0/t0/t0/t788/t0/t0/t0/t803/t0/t0/t0/t0/t0/t0/t0/t0/t0/t0/t0/t0/t835/t0/t839/t840/t0/t0/t0/t838/t0/t0/t0/t0/t0/t0/t0/t0/t859/t0/t0/t0/t0/t874/t0/t872
"2515_2705"/t0/t61/t0/t0/t81/t0/t89/t88/t0/t0/t0/t0/t0/t0/t0/t146/t0/t0/t0/t0/t0/t0/t0/t0/t0/t173/t0/t0/t0/t179/t183/t185/t192/t0/t0/t0/t0/t0/t0/t0/t0/t0/t316/t317/t0/t0/t339/t0/t359/t0/t0/t0/t0/t0/t385/t0/t0/t0/t0/t0/t0/t0/t0/t0/t418/t0/t0/t424/t0/t0/t0/t0/t0/t0/t0/t0/t0/t458/t0/t0/t0/t0/t498/t503/t0/t507/t517/t0/t0/t522/t0/t0/t0/t0/t0/t545/t0/t0/t0/t0/t0/t568/t570/t573/t0/t0/t0/t0/t0/t658/t0/t621/t0/t0/t0/t0/t630/t0/t634/t0/t642/t0/t637/t649/t650/t0/t661/t0/t673/t686/t0/t0/t0/t0/t0/t0/t0/t0/t0/t709/t0/t0/t0/t0/t715/t0/t0/t0/t0/t0/t0/t737/t0/t0/t0/t0/t0/t788/t0/t0/t0/t803/t0/t0/t0/t0/t0/t0/t0/t0/t0/t0/t0/t0/t835/t0/t0/t840/t0/t0/t0/t838/t0/t0/t0/t846/t0/t0/t0/t0/t0/t0/t0/t0/t0/t874/t0/t0
"2515_2705"/t0/t0/t0/t0/t81/t84/t89/t88/t0/t0/t0/t0/t0/t0/t0/t146/t0/t0/t0/t0/t0/t0/t0/t0/t0/t173/t174/t0/t0/t179/t183/t0/t192/t0/t0/t0/t0/t0/t0/t0/t0/t0/t0/t0/t0/t0/t339/t0/t359/t0/t0/t0/t0/t0/t385/t0/t387/t0/t392/t0/t0/t0/t0/t0/t0/t0/t0/t0/t0/t0/t0/t0/t0/t0/t0/t0/t0/t458/t0/t0/t0/t0/t498/t503/t0/t507/t0/t0/t0/t522/t0/t0/t0/t0/t533/t545/t0/t0/t0/t0/t0/t568/t0/t573/t0/t0/t0/t0/t0/t658/t0/t0/t0/t0/t0/t0/t0/t0/t634/t0/t642/t0/t0/t649/t0/t0/t0/t0/t0/t686/t692/t0/t0/t0/t0/t0/t0/t0/t0/t0/t0/t0/t0/t0/t0/t0/t0/t0/t0/t0/t0/t0/t0/t0/t0/t0/t0/t0/t0/t0/t0/t803/t0/t0/t0/t808/t0/t0/t0/t0/t0/t0/t0/t0/t835/t0/t0/t840/t0/t0/t0/t838/t0/t0/t0/t846/t0/t0/t0/t0/t859/t860/t0/t866/t0/t874/t0/t0
"2515_2705"/t0/t61/t72/t0/t0/t0/t89/t0/t0/t0/t0/t0/t0/t0/t0/t146/t0/t0/t0/t0/t0/t0/t0/t0/t0/t173/t0/t0/t0/t179/t0/t0/t0/t0/t0/t0/t0/t0/t0/t311/t0/t0/t316/t317/t0/t0/t0/t0/t359/t0/t0/t0/t0/t0/t0/t0/t0/t0/t0/t0/t0/t0/t0/t0/t0/t0/t0/t0/t0/t0/t0/t0/t0/t0/t0/t0/t0/t458/t0/t0/t0/t0/t0/t0/t0/t507/t0/t0/t0/t522/t0/t0/t0/t0/t0/t545/t0/t0/t0/t0/t0/t0/t0/t573/t0/t0/t0/t0/t588/t0/t0/t0/t0/t0/t0/t0/t0/t0/t634/t0/t642/t0/t0/t0/t0/t0/t661/t0/t0/t0/t0/t0/t0/t0/t0/t0/t0/t0/t0/t0/t0/t0/t0/t714/t0/t0/t0/t0/t0/t0/t0/t737/t745/t0/t0/t0/t0/t0/t0/t0/t0/t803/t0/t0/t805/t808/t0/t0/t0/t0/t0/t0/t0/t833/t835/t0/t0/t840/t0/t0/t0/t838/t0/t0/t0/t846/t0/t0/t0/t0/t0/t0/t0/t0/t0/t0/t0/t0
"2515_2705"/t0/t61/t0/t0/t81/t84/t89/t88/t0/t0/t0/t0/t0/t0/t0/t146/t0/t0/t0/t0/t0/t0/t0/t0/t0/t173/t0/t0/t0/t179/t183/t0/t192/t0/t0/t0/t0/t0/t0/t0/t0/t314/t316/t317/t0/t0/t339/t0/t359/t0/t0/t0/t0/t0/t0/t0/t387/t0/t0/t0/t0/t0/t0/t0/t418/t0/t0/t0/t426/t0/t0/t0/t439/t0/t0/t0/t0/t458/t0/t0/t0/t0/t0/t503/t0/t507/t0/t0/t0/t0/t0/t0/t0/t0/t533/t545/t0/t0/t0/t0/t0/t568/t0/t573/t0/t0/t0/t0/t0/t0/t622/t621/t0/t0/t0/t629/t0/t0/t634/t0/t642/t0/t0/t649/t650/t0/t0/t0/t0/t686/t692/t0/t0/t0/t0/t0/t0/t0/t0/t0/t711/t0/t0/t0/t0/t0/t0/t0/t0/t0/t0/t737/t0/t0/t0/t0/t0/t0/t0/t0/t0/t0/t0/t0/t0/t0/t0/t0/t0/t0/t0/t0/t0/t0/t835/t0/t0/t840/t0/t0/t0/t838/t0/t0/t0/t846/t0/t0/t0/t0/t859/t0/t0/t0/t0/t874/t0/t0
"2515_2705"/t0/t61/t0/t0/t0/t0/t89/t0/t0/t0/t0/t0/t0/t0/t0/t146/t0/t0/t0/t0/t0/t0/t0/t0/t0/t173/t0/t0/t0/t179/t183/t0/t192/t0/t0/t0/t0/t0/t0/t0/t0/t0/t316/t0/t0/t0/t339/t0/t359/t0/t0/t0/t0/t0/t0/t0/t0/t0/t0/t0/t0/t0/t0/t0/t0/t0/t0/t0/t0/t0/t0/t0/t0/t0/t0/t0/t0/t458/t0/t0/t0/t0/t0/t503/t0/t0/t0/t0/t0/t522/t0/t0/t0/t0/t0/t545/t0/t0/t0/t0/t0/t0/t0/t573/t0/t0/t0/t0/t0/t658/t0/t621/t0/t0/t0/t629/t0/t0/t634/t0/t642/t0/t637/t649/t650/t0/t661/t0/t673/t0/t692/t0/t0/t0/t0/t0/t0/t0/t0/t0/t711/t0/t731/t0/t0/t0/t0/t0/t0/t0/t0/t0/t0/t0/t0/t0/t0/t788/t0/t0/t0/t0/t0/t0/t805/t0/t0/t0/t0/t0/t0/t0/t0/t0/t835/t0/t0/t840/t0/t0/t0/t838/t0/t0/t0/t846/t0/t0/t0/t0/t0/t860/t0/t0/t0/t0/t0/t0
"2515_2705"/t0/t61/t0/t0/t0/t0/t89/t88/t0/t0/t0/t0/t0/t0/t0/t146/t0/t0/t0/t0/t0/t0/t0/t0/t0/t173/t0/t0/t0/t179/t183/t185/t192/t0/t0/t0/t0/t0/t0/t0/t0/t314/t0/t317/t0/t0/t339/t0/t359/t0/t0/t0/t0/t0/t0/t0/t0/t0/t0/t0/t0/t409/t0/t0/t0/t0/t0/t424/t0/t0/t0/t0/t439/t0/t0/t0/t0/t0/t0/t0/t0/t0/t0/t0/t0/t0/t517/t0/t0/t522/t0/t0/t0/t0/t533/t545/t0/t0/t0/t0/t0/t0/t570/t573/t0/t0/t0/t0/t588/t0/t0/t621/t0/t0/t0/t0/t0/t0/t634/t0/t642/t0/t0/t649/t0/t0/t661/t0/t673/t0/t0/t0/t0/t0/t0/t0/t0/t0/t0/t0/t711/t0/t0/t714/t715/t0/t0/t0/t0/t0/t0/t0/t0/t0/t0/t0/t0/t788/t0/t0/t0/t803/t0/t0/t0/t0/t0/t0/t0/t0/t0/t0/t0/t0/t835/t0/t839/t840/t843/t0/t0/t838/t0/t0/t0/t0/t0/t0/t0/t0/t859/t0/t0/t0/t0/t0/t0/t0
"2515_2705"/t0/t0/t0/t0/t0/t84/t89/t88/t0/t0/t0/t0/t0/t0/t0/t146/t0/t0/t0/t0/t0/t0/t0/t0/t0/t173/t0/t0/t0/t179/t183/t0/t192/t0/t0/t0/t0/t0/t0/t0/t0/t0/t316/t0/t0/t0/t339/t0/t359/t0/t0/t0/t0/t373/t0/t0/t387/t0/t392/t0/t0/t0/t0/t0/t0/t0/t0/t0/t426/t431/t0/t0/t0/t0/t0/t0/t0/t458/t0/t0/t0/t0/t498/t503/t0/t0/t0/t0/t0/t0/t0/t0/t0/t0/t0/t545/t0/t0/t0/t0/t0/t0/t0/t573/t0/t0/t0/t0/t588/t658/t0/t0/t0/t0/t0/t0/t0/t0/t634/t0/t0/t0/t0/t649/t0/t0/t0/t0/t0/t0/t692/t0/t0/t0/t0/t0/t0/t0/t0/t0/t711/t712/t0/t0/t715/t0/t0/t0/t0/t0/t0/t0/t0/t0/t0/t0/t0/t0/t0/t0/t0/t803/t0/t0/t0/t0/t0/t0/t0/t0/t0/t0/t0/t0/t835/t0/t0/t840/t0/t0/t0/t838/t0/t0/t0/t0/t0/t0/t0/t0/t859/t0/t0/t0/t0/t0/t0/t0
"2515_2705"/t0/t0/t72/t0/t81/t84/t89/t88/t0/t0/t0/t0/t0/t0/t0/t146/t0/t0/t0/t0/t0/t0/t0/t0/t0/t173/t174/t0/t0/t179/t183/t0/t192/t0/t0/t0/t0/t242/t0/t311/t0/t314/t316/t317/t0/t0/t339/t0/t359/t0/t0/t0/t0/t0/t0/t0/t387/t0/t392/t402/t0/t409/t0/t0/t418/t0/t0/t424/t426/t431/t432/t0/t0/t0/t0/t0/t0/t458/t474/t0/t0/t0/t498/t0/t506/t0/t0/t521/t0/t522/t0/t0/t0/t0/t533/t545/t552/t0/t0/t0/t0/t0/t570/t573/t0/t576/t0/t0/t588/t658/t0/t621/t0/t0/t0/t0/t0/t0/t634/t0/t642/t0/t0/t649/t0/t0/t661/t665/t673/t686/t692/t0/t0/t0/t0/t0/t0/t0/t0/t709/t711/t0/t0/t714/t0/t0/t0/t0/t0/t0/t0/t737/t0/t0/t0/t0/t0/t0/t0/t0/t0/t803/t0/t0/t0/t0/t0/t0/t0/t0/t0/t0/t830/t833/t835/t0/t839/t840/t0/t0/t0/t838/t0/t0/t0/t0/t0/t0/t0/t0/t0/t0/t0/t0/t0/t874/t0/t0
"2515_2705"/t0/t0/t0/t0/t81/t84/t89/t0/t0/t130/t0/t0/t0/t0/t0/t146/t0/t0/t0/t0/t0/t0/t0/t0/t0/t173/t174/t0/t0/t179/t183/t185/t192/t0/t0/t0/t0/t242/t0/t0/t0/t314/t316/t317/t0/t0/t339/t0/t359/t0/t0/t0/t0/t0/t385/t0/t387/t0/t392/t0/t0/t409/t410/t413/t418/t0/t0/t424/t0/t431/t432/t0/t439/t0/t0/t0/t0/t458/t0/t0/t0/t0/t498/t503/t0/t0/t517/t0/t0/t522/t0/t527/t0/t0/t533/t545/t0/t557/t0/t0/t0/t568/t570/t573/t0/t576/t0/t582/t588/t658/t0/t621/t0/t0/t0/t0/t0/t0/t634/t0/t0/t0/t637/t649/t650/t0/t661/t0/t673/t686/t692/t0/t0/t0/t0/t0/t0/t0/t0/t709/t711/t712/t0/t0/t0/t0/t0/t0/t0/t0/t0/t0/t745/t0/t0/t0/t0/t0/t0/t0/t0/t803/t0/t0/t0/t0/t0/t0/t0/t0/t0/t0/t830/t833/t835/t0/t839/t840/t843/t0/t0/t838/t0/t0/t0/t0/t0/t0/t0/t0/t859/t0/t0/t0/t867/t0/t0/t0
"2515_2705"/t0/t0/t72/t0/t81/t0/t89/t0/t0/t130/t0/t0/t0/t0/t0/t146/t0/t0/t0/t0/t0/t0/t0/t0/t0/t173/t174/t0/t0/t179/t183/t0/t192/t0/t0/t0/t0/t0/t0/t0/t0/t0/t316/t0/t0/t0/t339/t0/t0/t0/t0/t0/t0/t0/t385/t0/t387/t0/t392/t0/t0/t409/t0/t0/t418/t0/t0/t0/t0/t431/t432/t0/t439/t0/t0/t0/t0/t458/t0/t0/t0/t0/t498/t503/t0/t0/t517/t0/t0/t522/t0/t0/t0/t0/t0/t545/t0/t0/t0/t0/t0/t0/t570/t573/t0/t0/t0/t582/t588/t658/t0/t0/t0/t0/t0/t0/t0/t0/t634/t0/t642/t0/t0/t649/t0/t0/t661/t0/t0/t686/t0/t0/t0/t0/t0/t0/t0/t0/t0/t0/t0/t0/t0/t714/t0/t0/t0/t0/t0/t0/t0/t0/t0/t0/t0/t0/t0/t0/t0/t0/t0/t0/t0/t0/t0/t0/t0/t0/t0/t0/t0/t0/t0/t0/t835/t0/t0/t840/t0/t0/t0/t838/t0/t0/t0/t0/t0/t0/t0/t0/t0/t0/t0/t0/t867/t0/t0/t0
"2515_2705"/t0/t61/t0/t0/t81/t84/t89/t88/t0/t0/t0/t0/t0/t0/t0/t146/t0/t0/t0/t0/t0/t0/t0/t0/t0/t173/t174/t0/t0/t179/t183/t0/t192/t0/t0/t0/t0/t0/t0/t0/t0/t314/t316/t317/t0/t0/t0/t0/t0/t0/t0/t0/t0/t0/t385/t386/t387/t390/t392/t0/t0/t0/t0/t0/t418/t0/t0/t424/t426/t431/t0/t0/t439/t0/t0/t0/t0/t0/t0/t0/t0/t0/t0/t503/t0/t0/t0/t521/t0/t522/t0/t0/t0/t0/t0/t545/t0/t0/t0/t0/t0/t568/t0/t573/t0/t0/t0/t582/t0/t658/t0/t621/t0/t0/t0/t0/t0/t631/t0/t0/t642/t0/t637/t0/t650/t0/t661/t0/t673/t686/t692/t0/t0/t0/t0/t0/t0/t0/t0/t0/t0/t0/t0/t714/t715/t722/t723/t0/t0/t0/t0/t737/t745/t0/t0/t0/t0/t0/t789/t0/t0/t0/t0/t0/t0/t0/t0/t0/t0/t0/t0/t0/t0/t0/t835/t0/t839/t840/t0/t0/t0/t838/t0/t0/t0/t0/t0/t0/t0/t0/t859/t0/t0/t0/t867/t874/t0/t872
"2515_2705"/t0/t0/t0/t0/t81/t84/t89/t0/t0/t0/t0/t0/t0/t0/t0/t146/t0/t0/t0/t0/t0/t0/t0/t0/t0/t173/t174/t0/t0/t179/t183/t0/t192/t0/t0/t0/t0/t242/t0/t0/t0/t314/t0/t317/t0/t0/t339/t0/t0/t0/t0/t0/t0/t0/t385/t0/t0/t0/t392/t0/t0/t0/t0/t0/t418/t0/t0/t424/t0/t0/t0/t0/t0/t0/t0/t0/t0/t458/t0/t0/t0/t0/t0/t503/t0/t0/t0/t0/t0/t522/t0/t0/t0/t0/t0/t545/t0/t557/t0/t0/t0/t568/t0/t573/t0/t0/t0/t0/t588/t658/t0/t621/t0/t0/t0/t0/t630/t0/t0/t0/t642/t0/t637/t649/t650/t0/t661/t0/t0/t0/t692/t0/t0/t0/t0/t0/t0/t0/t0/t0/t711/t0/t0/t0/t0/t0/t0/t0/t0/t0/t0/t737/t745/t0/t0/t0/t0/t788/t0/t0/t0/t803/t0/t0/t805/t0/t0/t0/t0/t0/t0/t0/t0/t0/t835/t0/t839/t840/t843/t0/t0/t838/t0/t0/t0/t0/t0/t0/t0/t0/t859/t0/t0/t0/t0/t874/t0/t0
"2515_2705"/t0/t0/t0/t0/t81/t0/t89/t88/t0/t0/t0/t0/t0/t0/t0/t146/t0/t0/t0/t0/t0/t0/t0/t0/t0/t173/t174/t0/t0/t179/t183/t0/t192/t0/t0/t0/t0/t0/t0/t311/t0/t314/t316/t317/t0/t0/t339/t0/t0/t0/t0/t0/t0/t0/t0/t0/t0/t0/t0/t0/t0/t0/t0/t0/t0/t419/t0/t0/t426/t0/t0/t0/t0/t0/t0/t0/t0/t0/t0/t0/t0/t0/t0/t0/t0/t0/t0/t0/t0/t522/t0/t0/t0/t0/t0/t545/t0/t0/t0/t0/t0/t0/t0/t573/t0/t0/t0/t582/t0/t0/t0/t0/t0/t0/t0/t0/t0/t0/t0/t0/t0/t0/t0/t0/t0/t0/t661/t0/t0/t686/t0/t0/t0/t0/t0/t0/t0/t0/t0/t0/t711/t0/t0/t0/t0/t0/t0/t0/t0/t0/t0/t0/t0/t0/t0/t0/t0/t0/t0/t0/t0/t0/t0/t0/t0/t0/t0/t0/t0/t0/t0/t0/t0/t0/t835/t0/t839/t840/t843/t0/t0/t838/t0/t0/t0/t0/t0/t0/t0/t0/t0/t860/t0/t0/t0/t874/t0/t0
"2515_2705"/t0/t61/t72/t0/t0/t0/t89/t0/t0/t0/t0/t0/t0/t0/t0/t146/t0/t0/t0/t0/t0/t0/t0/t0/t0/t173/t0/t0/t0/t179/t0/t0/t192/t0/t0/t0/t0/t0/t0/t311/t0/t0/t316/t317/t0/t0/t0/t0/t0/t0/t0/t0/t0/t0/t0/t0/t0/t0/t0/t0/t0/t0/t0/t0/t0/t0/t0/t0/t0/t0/t0/t0/t0/t0/t0/t0/t0/t458/t0/t0/t0/t0/t0/t0/t0/t0/t0/t0/t0/t522/t0/t0/t0/t0/t0/t545/t0/t0/t0/t0/t0/t0/t0/t573/t0/t0/t0/t0/t588/t0/t0/t0/t0/t0/t0/t0/t0/t0/t0/t0/t642/t0/t0/t0/t0/t0/t661/t0/t0/t686/t0/t0/t0/t0/t0/t0/t0/t0/t0/t0/t0/t0/t0/t714/t0/t0/t0/t0/t0/t0/t0/t737/t745/t0/t0/t0/t0/t0/t0/t0/t0/t803/t0/t0/t805/t808/t0/t0/t0/t0/t0/t0/t0/t0/t835/t0/t0/t840/t0/t0/t0/t0/t0/t0/t0/t846/t0/t0/t0/t0/t0/t0/t0/t0/t0/t0/t0/t0
"2515_2705"/t0/t61/t0/t0/t81/t84/t89/t88/t0/t0/t0/t0/t0/t0/t0/t146/t0/t0/t0/t0/t0/t0/t0/t0/t0/t173/t0/t0/t0/t179/t183/t0/t192/t0/t0/t0/t0/t0/t0/t0/t0/t314/t316/t317/t0/t0/t339/t0/t0/t0/t0/t0/t0/t0/t0/t0/t387/t0/t0/t0/t0/t0/t0/t0/t418/t0/t0/t0/t426/t0/t0/t0/t439/t0/t0/t0/t0/t458/t0/t0/t0/t0/t0/t503/t0/t0/t0/t0/t0/t0/t0/t0/t0/t0/t533/t545/t0/t0/t0/t0/t0/t568/t0/t573/t0/t0/t0/t0/t0/t0/t622/t621/t0/t0/t0/t629/t0/t0/t0/t0/t642/t0/t0/t649/t650/t0/t661/t0/t0/t686/t692/t0/t0/t0/t0/t0/t0/t0/t0/t0/t711/t0/t0/t0/t0/t0/t0/t0/t0/t0/t0/t737/t0/t0/t0/t0/t0/t0/t0/t0/t0/t0/t0/t0/t0/t0/t0/t0/t0/t0/t0/t0/t0/t0/t835/t0/t0/t840/t0/t0/t0/t0/t0/t0/t0/t846/t0/t0/t0/t0/t859/t0/t0/t0/t0/t874/t0/t0
"2515_2705"/t0/t0/t0/t0/t0/t84/t89/t0/t0/t130/t0/t0/t0/t0/t0/t146/t0/t0/t0/t0/t0/t0/t0/t0/t0/t173/t0/t0/t0/t179/t183/t185/t192/t0/t0/t0/t0/t0/t0/t0/t0/t314/t316/t0/t0/t0/t339/t0/t0/t0/t0/t0/t368/t0/t0/t0/t0/t390/t392/t402/t0/t0/t0/t0/t0/t0/t0/t424/t0/t431/t432/t0/t0/t0/t0/t0/t0/t458/t0/t0/t0/t0/t0/t503/t0/t0/t0/t0/t0/t522/t0/t0/t0/t0/t0/t545/t0/t557/t0/t0/t0/t568/t570/t573/t0/t0/t0/t0/t0/t658/t0/t621/t0/t0/t0/t629/t0/t0/t0/t0/t642/t0/t637/t649/t0/t0/t0/t0/t673/t0/t692/t0/t0/t0/t0/t0/t0/t0/t724/t709/t711/t712/t0/t0/t0/t0/t0/t0/t0/t0/t0/t737/t0/t0/t0/t0/t0/t788/t789/t0/t0/t0/t0/t0/t0/t808/t0/t0/t0/t0/t0/t0/t830/t0/t835/t0/t839/t840/t0/t0/t0/t0/t0/t0/t0/t846/t0/t0/t0/t0/t0/t860/t0/t0/t0/t874/t0/t872
"2515_2705"/t0/t61/t0/t0/t0/t84/t89/t88/t0/t0/t0/t0/t0/t0/t0/t146/t0/t0/t0/t0/t0/t0/t0/t0/t0/t173/t0/t0/t0/t179/t183/t185/t192/t0/t0/t0/t0/t0/t0/t0/t0/t0/t316/t0/t0/t0/t339/t0/t0/t0/t0/t0/t0/t0/t0/t0/t0/t0/t392/t0/t0/t0/t0/t0/t0/t0/t0/t424/t0/t0/t0/t0/t0/t0/t0/t0/t0/t458/t0/t0/t0/t0/t0/t503/t0/t0/t0/t0/t0/t522/t0/t0/t0/t0/t0/t545/t0/t0/t0/t0/t0/t0/t0/t573/t0/t0/t0/t0/t0/t658/t0/t621/t0/t0/t0/t629/t0/t0/t0/t0/t642/t0/t637/t649/t650/t0/t661/t0/t673/t0/t692/t0/t0/t0/t0/t0/t0/t0/t0/t0/t711/t0/t731/t0/t0/t0/t0/t0/t0/t0/t0/t0/t0/t0/t0/t0/t0/t788/t0/t0/t0/t0/t0/t0/t805/t0/t0/t0/t0/t0/t0/t0/t0/t0/t835/t0/t0/t840/t0/t0/t0/t0/t0/t0/t0/t846/t0/t0/t0/t0/t0/t860/t0/t0/t0/t0/t0/t0
"2515_2705"/t0/t61/t0/t0/t0/t0/t89/t88/t0/t0/t0/t0/t0/t0/t0/t146/t0/t0/t0/t0/t0/t0/t0/t0/t0/t173/t0/t0/t0/t179/t183/t185/t192/t0/t0/t0/t0/t0/t0/t0/t0/t314/t0/t317/t0/t0/t339/t0/t0/t0/t0/t0/t0/t0/t0/t0/t0/t0/t0/t0/t0/t409/t0/t0/t0/t0/t0/t424/t0/t0/t0/t0/t439/t0/t0/t0/t0/t0/t0/t0/t0/t0/t0/t0/t0/t0/t517/t0/t0/t522/t0/t0/t0/t0/t533/t545/t0/t0/t0/t0/t0/t0/t570/t573/t0/t0/t0/t0/t588/t0/t0/t621/t0/t0/t0/t0/t0/t0/t0/t0/t642/t0/t0/t649/t0/t0/t661/t0/t673/t0/t0/t0/t0/t0/t0/t0/t0/t0/t0/t0/t711/t0/t0/t714/t715/t0/t0/t0/t0/t0/t0/t0/t0/t0/t0/t0/t0/t788/t0/t0/t0/t803/t0/t0/t0/t0/t0/t0/t0/t0/t0/t0/t0/t0/t835/t0/t839/t840/t843/t0/t0/t0/t0/t0/t0/t0/t0/t0/t0/t0/t859/t0/t0/t0/t0/t0/t0/t0
"2515_2705"/t0/t0/t0/t0/t0/t84/t89/t88/t0/t0/t0/t0/t0/t0/t0/t146/t0/t0/t0/t0/t0/t0/t0/t0/t0/t173/t174/t0/t0/t179/t183/t185/t192/t0/t0/t0/t0/t242/t0/t0/t0/t0/t316/t0/t0/t0/t339/t0/t0/t0/t0/t0/t0/t373/t0/t0/t387/t0/t392/t0/t0/t0/t0/t0/t0/t0/t0/t0/t426/t431/t0/t0/t439/t0/t0/t0/t0/t458/t0/t0/t0/t0/t498/t503/t0/t0/t0/t0/t0/t522/t0/t0/t0/t0/t533/t545/t0/t0/t0/t0/t0/t0/t0/t573/t0/t0/t0/t0/t588/t658/t0/t0/t0/t0/t0/t0/t0/t0/t0/t0/t0/t0/t0/t649/t0/t0/t661/t0/t0/t0/t692/t0/t0/t0/t0/t0/t0/t0/t0/t709/t711/t712/t0/t0/t715/t0/t0/t0/t0/t0/t0/t737/t0/t0/t0/t0/t0/t0/t0/t0/t0/t803/t0/t0/t0/t0/t0/t0/t0/t0/t0/t0/t0/t0/t835/t0/t0/t840/t0/t0/t0/t0/t0/t0/t0/t0/t0/t0/t0/t0/t859/t0/t0/t0/t0/t0/t0/t0
"2515_2705"/t0/t0/t0/t0/t81/t0/t89/t0/t0/t0/t0/t0/t0/t0/t0/t146/t0/t0/t0/t0/t0/t0/t0/t0/t0/t173/t0/t0/t0/t179/t183/t185/t192/t0/t0/t0/t0/t0/t0/t0/t0/t0/t316/t317/t318/t0/t339/t0/t0/t0/t0/t0/t0/t0/t0/t0/t0/t0/t392/t402/t0/t0/t0/t0/t418/t0/t0/t0/t0/t0/t0/t0/t0/t0/t0/t0/t0/t0/t0/t0/t0/t0/t0/t0/t0/t0/t517/t0/t0/t522/t0/t0/t0/t0/t533/t545/t0/t0/t0/t0/t0/t568/t570/t573/t0/t576/t0/t0/t0/t0/t0/t0/t0/t0/t0/t0/t0/t0/t0/t0/t0/t0/t0/t649/t0/t0/t661/t0/t0/t0/t0/t0/t0/t0/t0/t0/t0/t0/t0/t0/t711/t0/t0/t0/t0/t0/t0/t0/t0/t0/t0/t737/t0/t0/t0/t0/t0/t0/t789/t0/t0/t0/t0/t0/t0/t0/t0/t0/t0/t814/t0/t0/t0/t0/t835/t0/t0/t840/t0/t0/t0/t0/t0/t0/t0/t0/t0/t0/t0/t0/t0/t0/t0/t0/t0/t874/t0/t0
"2515_2705"/t0/t0/t0/t0/t0/t0/t89/t88/t0/t130/t0/t0/t0/t0/t0/t146/t0/t0/t0/t0/t0/t0/t0/t0/t0/t173/t0/t0/t0/t179/t0/t0/t192/t0/t0/t0/t0/t0/t275/t0/t0/t0/t0/t0/t0/t0/t339/t0/t0/t0/t0/t0/t0/t0/t385/t0/t0/t0/t0/t402/t0/t409/t0/t413/t0/t0/t0/t0/t426/t0/t0/t0/t0/t0/t0/t0/t0/t0/t0/t0/t0/t0/t0/t503/t0/t0/t517/t0/t0/t522/t0/t0/t0/t0/t0/t545/t0/t0/t0/t0/t0/t568/t570/t573/t0/t0/t0/t0/t0/t658/t0/t0/t0/t0/t0/t0/t0/t0/t0/t0/t642/t0/t0/t0/t0/t0/t661/t0/t0/t686/t0/t0/t0/t0/t0/t0/t0/t0/t0/t0/t711/t0/t0/t0/t0/t0/t0/t0/t0/t0/t0/t737/t0/t0/t0/t0/t0/t0/t0/t0/t0/t0/t0/t0/t0/t0/t0/t0/t0/t0/t0/t0/t0/t0/t835/t0/t0/t840/t0/t0/t0/t0/t0/t0/t0/t0/t0/t0/t0/t0/t0/t0/t0/t0/t0/t0/t0/t0
"2515_2705"/t0/t0/t0/t0/t81/t0/t89/t88/t0/t130/t0/t0/t0/t0/t0/t146/t0/t0/t0/t0/t0/t0/t0/t0/t0/t173/t174/t0/t0/t179/t183/t185/t192/t0/t0/t0/t0/t0/t0/t0/t0/t0/t316/t317/t0/t0/t339/t0/t0/t0/t0/t0/t0/t0/t0/t0/t387/t0/t392/t0/t0/t0/t0/t0/t0/t0/t0/t0/t0/t431/t432/t0/t0/t0/t0/t0/t0/t0/t0/t0/t0/t0/t0/t0/t0/t0/t0/t0/t0/t0/t0/t0/t0/t0/t533/t545/t0/t557/t0/t0/t0/t568/t0/t573/t0/t0/t0/t0/t0/t0/t0/t0/t0/t0/t0/t0/t0/t0/t0/t0/t0/t0/t0/t0/t0/t0/t0/t0/t673/t686/t692/t0/t0/t0/t0/t0/t0/t0/t0/t0/t0/t0/t0/t0/t0/t0/t0/t0/t0/t0/t0/t737/t0/t0/t0/t0/t0/t0/t0/t0/t0/t803/t0/t0/t0/t0/t0/t0/t0/t0/t0/t0/t0/t0/t835/t0/t839/t840/t0/t0/t0/t0/t0/t0/t0/t0/t0/t0/t0/t0/t0/t0/t0/t0/t0/t0/t0/t0
"2515_2705"/t0/t0/t72/t0/t81/t0/t89/t88/t0/t0/t0/t0/t0/t0/t0/t0/t0/t0/t0/t0/t0/t0/t0/t0/t0/t173/t0/t0/t0/t179/t183/t0/t0/t0/t0/t0/t0/t0/t0/t311/t0/t314/t316/t317/t0/t0/t339/t0/t0/t0/t0/t0/t0/t0/t0/t0/t0/t0/t0/t0/t0/t409/t0/t0/t418/t0/t0/t424/t426/t431/t0/t0/t0/t0/t0/t0/t0/t458/t0/t0/t0/t0/t0/t503/t0/t0/t0/t0/t0/t522/t0/t0/t0/t0/t533/t545/t0/t0/t0/t0/t0/t0/t0/t573/t0/t0/t0/t0/t588/t658/t0/t621/t0/t0/t0/t0/t0/t0/t0/t0/t642/t0/t0/t649/t650/t0/t0/t0/t673/t686/t692/t0/t0/t0/t0/t0/t0/t0/t0/t0/t0/t0/t0/t0/t0/t0/t0/t0/t0/t0/t0/t737/t0/t0/t0/t0/t0/t0/t789/t0/t0/t803/t0/t0/t0/t0/t0/t0/t0/t0/t0/t0/t0/t0/t835/t0/t0/t840/t843/t0/t0/t0/t0/t0/t0/t846/t0/t0/t0/t0/t0/t860/t0/t0/t0/t874/t0/t0
"2515_2705"/t0/t0/t72/t0/t81/t0/t89/t0/t0/t0/t0/t0/t0/t0/t0/t0/t0/t0/t0/t0/t0/t0/t0/t0/t0/t173/t0/t0/t0/t179/t0/t0/t0/t0/t0/t0/t0/t0/t0/t0/t0/t0/t316/t317/t0/t0/t339/t0/t0/t0/t0/t0/t0/t0/t0/t0/t387/t390/t0/t0/t0/t0/t0/t0/t0/t0/t0/t0/t426/t0/t432/t0/t0/t0/t0/t0/t0/t0/t0/t0/t0/t0/t0/t0/t0/t0/t0/t0/t0/t0/t0/t0/t0/t0/t0/t545/t0/t0/t0/t0/t0/t0/t0/t573/t0/t0/t0/t582/t588/t658/t0/t0/t0/t0/t0/t0/t0/t0/t0/t0/t642/t0/t637/t0/t0/t0/t661/t0/t673/t686/t0/t0/t0/t0/t0/t0/t0/t0/t0/t709/t711/t0/t0/t714/t0/t0/t0/t0/t0/t0/t0/t737/t0/t0/t0/t0/t0/t0/t0/t0/t0/t0/t0/t0/t0/t808/t812/t0/t0/t814/t0/t0/t0/t0/t835/t0/t839/t840/t0/t0/t844/t0/t0/t0/t0/t0/t0/t0/t0/t0/t859/t0/t0/t0/t0/t0/t0/t0
"2515_2705"/t0/t0/t0/t0/t81/t0/t89/t88/t0/t0/t0/t0/t0/t0/t0/t0/t0/t0/t0/t0/t0/t0/t0/t0/t0/t173/t174/t0/t0/t179/t183/t185/t192/t0/t0/t0/t0/t242/t0/t0/t0/t0/t316/t317/t0/t0/t339/t0/t0/t0/t0/t0/t0/t0/t385/t0/t387/t0/t0/t402/t0/t0/t0/t0/t418/t0/t0/t0/t0/t431/t0/t0/t0/t0/t0/t0/t0/t0/t0/t0/t0/t0/t0/t503/t0/t0/t0/t0/t0/t0/t0/t0/t0/t0/t0/t0/t0/t0/t0/t0/t0/t568/t0/t573/t0/t0/t0/t0/t0/t658/t0/t621/t0/t0/t0/t0/t0/t0/t0/t0/t642/t0/t0/t0/t0/t0/t661/t0/t673/t686/t692/t0/t0/t0/t0/t0/t0/t0/t0/t709/t711/t0/t0/t714/t715/t0/t0/t0/t0/t0/t0/t737/t0/t0/t0/t0/t0/t0/t0/t0/t0/t803/t0/t0/t0/t0/t0/t0/t0/t0/t0/t0/t0/t0/t835/t0/t839/t840/t0/t0/t844/t0/t0/t0/t0/t0/t0/t0/t0/t0/t0/t0/t0/t0/t0/t874/t0/t0
"2515_2705"/t0/t61/t0/t0/t81/t0/t89/t88/t0/t130/t0/t0/t0/t0/t0/t0/t0/t0/t0/t0/t0/t0/t0/t0/t0/t173/t174/t0/t0/t179/t183/t0/t192/t0/t0/t0/t0/t0/t0/t0/t0/t0/t0/t317/t0/t0/t0/t351/t0/t0/t0/t0/t0/t0/t385/t0/t0/t0/t0/t0/t0/t0/t0/t0/t0/t0/t0/t0/t0/t431/t0/t0/t0/t0/t0/t0/t0/t458/t0/t0/t0/t0/t0/t503/t0/t0/t0/t0/t0/t522/t0/t0/t0/t0/t0/t0/t0/t0/t0/t0/t0/t568/t570/t573/t0/t0/t0/t0/t588/t658/t0/t621/t0/t0/t0/t629/t630/t0/t0/t0/t642/t0/t637/t0/t650/t0/t0/t0/t673/t686/t692/t0/t0/t0/t0/t0/t0/t0/t0/t709/t0/t0/t0/t0/t715/t722/t0/t0/t0/t0/t0/t0/t0/t0/t0/t0/t0/t788/t0/t0/t0/t803/t0/t0/t0/t808/t0/t0/t0/t0/t0/t0/t830/t0/t835/t0/t839/t840/t0/t0/t0/t0/t0/t0/t0/t846/t0/t0/t0/t0/t0/t0/t0/t0/t867/t874/t0/t0
"2515_2705"/t0/t61/t0/t0/t0/t0/t89/t0/t0/t0/t0/t0/t0/t0/t0/t0/t0/t0/t0/t0/t0/t0/t0/t0/t0/t173/t0/t0/t0/t179/t183/t185/t192/t0/t0/t0/t0/t0/t0/t0/t0/t0/t316/t317/t0/t0/t339/t0/t0/t0/t0/t0/t0/t0/t0/t0/t0/t0/t0/t0/t0/t0/t0/t0/t0/t0/t0/t0/t0/t431/t0/t0/t0/t0/t0/t0/t0/t458/t0/t0/t0/t0/t0/t0/t0/t0/t0/t0/t0/t522/t0/t0/t0/t0/t533/t545/t0/t0/t0/t0/t0/t0/t0/t573/t0/t0/t0/t582/t588/t658/t0/t621/t0/t0/t0/t0/t0/t0/t0/t0/t0/t0/t0/t649/t650/t0/t0/t0/t673/t0/t0/t0/t0/t0/t0/t0/t0/t0/t0/t0/t711/t0/t0/t0/t0/t0/t0/t0/t0/t0/t735/t0/t0/t0/t0/t0/t0/t0/t789/t0/t0/t803/t0/t0/t0/t0/t0/t0/t0/t0/t0/t0/t0/t0/t835/t0/t839/t840/t0/t0/t844/t0/t0/t0/t0/t0/t0/t0/t0/t0/t859/t0/t0/t0/t0/t0/t0/t872
"2515_2705"/t0/t0/t0/t0/t0/t0/t89/t88/t0/t0/t0/t0/t0/t0/t0/t0/t0/t0/t0/t0/t0/t0/t0/t0/t0/t173/t0/t0/t0/t179/t0/t0/t0/t0/t0/t0/t0/t242/t0/t0/t0/t0/t0/t0/t0/t0/t339/t0/t0/t0/t0/t0/t0/t0/t0/t0/t387/t0/t0/t402/t0/t0/t0/t0/t0/t0/t0/t0/t0/t0/t0/t0/t0/t0/t447/t0/t0/t0/t0/t0/t0/t0/t498/t0/t0/t0/t0/t0/t0/t522/t0/t0/t0/t0/t533/t545/t0/t0/t0/t0/t0/t568/t570/t573/t0/t576/t0/t0/t0/t0/t0/t621/t0/t0/t0/t0/t0/t0/t0/t0/t0/t0/t0/t649/t650/t0/t661/t0/t0/t686/t692/t0/t0/t0/t0/t0/t0/t0/t0/t0/t711/t0/t0/t714/t0/t0/t0/t0/t0/t0/t0/t737/t745/t0/t0/t0/t0/t0/t0/t0/t0/t0/t0/t0/t0/t0/t0/t0/t0/t0/t0/t0/t0/t0/t835/t0/t0/t840/t0/t0/t0/t0/t0/t0/t0/t0/t0/t0/t0/t0/t0/t0/t0/t0/t0/t0/t0/t0
"2515_2705"/t0/t0/t0/t0/t0/t0/t89/t88/t0/t0/t0/t0/t0/t0/t0/t0/t0/t0/t0/t0/t0/t0/t0/t0/t0/t173/t0/t0/t0/t179/t183/t0/t192/t0/t0/t0/t0/t242/t0/t0/t0/t0/t0/t0/t0/t0/t339/t0/t0/t0/t0/t0/t0/t0/t0/t0/t387/t0/t392/t0/t0/t0/t0/t0/t0/t0/t0/t424/t0/t431/t0/t0/t0/t0/t0/t0/t0/t458/t0/t0/t0/t0/t0/t0/t0/t0/t517/t0/t0/t522/t0/t0/t0/t0/t533/t545/t0/t0/t0/t0/t0/t0/t570/t573/t0/t576/t0/t0/t0/t658/t0/t0/t0/t0/t0/t0/t0/t0/t0/t0/t0/t0/t637/t649/t0/t0/t661/t0/t673/t686/t692/t0/t0/t0/t0/t0/t0/t0/t0/t0/t711/t0/t0/t0/t0/t0/t0/t0/t0/t0/t0/t0/t0/t0/t0/t0/t0/t0/t0/t0/t0/t0/t0/t0/t0/t0/t0/t0/t0/t0/t0/t0/t0/t0/t835/t0/t839/t840/t843/t0/t0/t0/t0/t0/t0/t0/t0/t0/t0/t0/t0/t0/t0/t0/t0/t0/t0/t0
"2515_2705"/t0/t61/t0/t0/t0/t0/t89/t88/t0/t0/t0/t0/t0/t0/t0/t0/t0/t0/t0/t0/t0/t0/t0/t0/t0/t173/t174/t0/t0/t179/t0/t185/t192/t0/t0/t0/t0/t0/t0/t311/t0/t314/t316/t0/t0/t0/t0/t0/t0/t0/t0/t0/t0/t0/t385/t0/t0/t0/t0/t0/t0/t409/t0/t0/t418/t0/t0/t0/t426/t0/t0/t0/t0/t0/t0/t0/t0/t458/t0/t0/t0/t0/t498/t0/t0/t0/t0/t0/t0/t522/t0/t0/t0/t0/t0/t0/t0/t0/t0/t0/t0/t568/t0/t573/t0/t0/t0/t0/t588/t0/t0/t0/t0/t0/t0/t0/t0/t0/t0/t0/t0/t0/t0/t0/t0/t0/t0/t0/t0/t686/t692/t0/t0/t0/t0/t0/t0/t0/t0/t709/t711/t0/t0/t714/t0/t0/t0/t0/t0/t0/t0/t0/t0/t0/t0/t0/t0/t0/t0/t0/t0/t803/t0/t0/t0/t0/t0/t0/t0/t0/t0/t0/t0/t0/t835/t0/t839/t840/t0/t0/t0/t0/t0/t0/t0/t0/t0/t0/t0/t0/t859/t860/t0/t0/t867/t874/t0/t0
"2515_2705"/t55/t0/t0/t0/t81/t84/t89/t0/t0/t0/t0/t0/t0/t0/t0/t0/t0/t0/t0/t0/t0/t0/t0/t0/t0/t173/t0/t0/t0/t179/t183/t0/t192/t0/t0/t0/t0/t0/t0/t311/t0/t314/t0/t317/t0/t0/t339/t0/t0/t0/t0/t0/t0/t0/t0/t0/t0/t0/t0/t0/t0/t0/t0/t0/t0/t0/t0/t0/t0/t0/t0/t0/t0/t0/t0/t0/t0/t0/t0/t0/t0/t0/t0/t0/t0/t0/t517/t0/t0/t0/t0/t0/t0/t0/t533/t545/t0/t0/t0/t0/t0/t0/t0/t573/t0/t0/t0/t0/t0/t0/t0/t0/t0/t0/t0/t0/t0/t0/t0/t0/t0/t0/t0/t649/t0/t0/t661/t0/t0/t686/t0/t0/t0/t0/t0/t0/t0/t0/t0/t0/t711/t0/t0/t0/t0/t0/t0/t0/t0/t0/t0/t737/t0/t0/t0/t0/t0/t0/t0/t0/t0/t803/t0/t0/t0/t0/t0/t0/t0/t0/t0/t0/t0/t0/t835/t0/t839/t840/t0/t0/t0/t0/t0/t0/t0/t0/t0/t0/t0/t0/t859/t0/t0/t0/t0/t0/t0/t0
"2515_2705"/t0/t0/t72/t0/t0/t0/t89/t0/t0/t0/t0/t0/t0/t0/t0/t0/t0/t0/t0/t0/t0/t0/t0/t0/t0/t173/t174/t0/t0/t179/t0/t0/t0/t0/t0/t0/t0/t0/t0/t0/t0/t0/t0/t317/t0/t0/t339/t0/t0/t0/t0/t0/t0/t0/t0/t0/t0/t0/t0/t0/t0/t0/t0/t413/t0/t0/t0/t0/t0/t431/t0/t0/t0/t0/t0/t0/t0/t0/t0/t0/t0/t0/t0/t0/t0/t0/t517/t0/t0/t0/t0/t0/t0/t0/t0/t545/t0/t0/t0/t0/t0/t0/t570/t573/t0/t0/t0/t0/t0/t658/t0/t0/t0/t0/t0/t0/t0/t0/t0/t0/t0/t0/t637/t649/t0/t0/t0/t665/t0/t686/t0/t0/t0/t0/t0/t0/t0/t0/t0/t0/t711/t0/t0/t0/t0/t0/t0/t0/t0/t0/t0/t0/t0/t0/t0/t0/t0/t0/t0/t0/t0/t0/t0/t0/t0/t0/t0/t0/t0/t0/t0/t0/t0/t0/t835/t0/t0/t840/t0/t0/t0/t0/t0/t0/t0/t0/t0/t0/t0/t0/t0/t0/t0/t0/t0/t874/t0/t0
"2515_2705"/t0/t61/t0/t0/t0/t0/t89/t0/t0/t130/t0/t0/t0/t0/t0/t0/t0/t0/t0/t0/t0/t171/t0/t0/t0/t173/t0/t0/t0/t179/t0/t185/t192/t0/t0/t0/t0/t0/t0/t311/t0/t0/t316/t317/t0/t0/t339/t0/t0/t0/t0/t0/t0/t0/t0/t0/t0/t0/t392/t402/t0/t0/t0/t0/t0/t0/t0/t0/t0/t431/t432/t0/t0/t0/t0/t0/t0/t458/t0/t0/t0/t0/t0/t0/t0/t0/t517/t0/t0/t522/t0/t0/t0/t0/t0/t545/t0/t0/t0/t0/t0/t0/t0/t573/t0/t0/t0/t0/t0/t0/t0/t0/t0/t0/t0/t0/t0/t0/t0/t0/t642/t0/t0/t649/t650/t0/t0/t0/t0/t686/t0/t0/t0/t0/t0/t0/t0/t0/t0/t709/t0/t0/t0/t0/t0/t0/t0/t0/t0/t0/t0/t737/t0/t0/t784/t0/t0/t0/t0/t0/t0/t0/t0/t0/t0/t808/t0/t0/t0/t814/t0/t0/t0/t0/t835/t0/t839/t840/t0/t0/t0/t0/t0/t0/t0/t846/t0/t0/t0/t0/t0/t0/t0/t0/t0/t0/t0/t872
"2515_2705"/t0/t0/t0/t0/t81/t84/t89/t0/t0/t0/t0/t0/t0/t0/t0/t0/t0/t0/t0/t0/t0/t0/t0/t0/t0/t173/t174/t0/t0/t179/t183/t185/t192/t0/t0/t0/t0/t242/t0/t0/t0/t0/t316/t0/t0/t0/t339/t0/t0/t0/t0/t0/t0/t0/t0/t0/t0/t390/t0/t0/t0/t0/t0/t413/t0/t0/t0/t424/t426/t0/t0/t0/t0/t0/t0/t0/t0/t458/t0/t0/t0/t0/t0/t503/t0/t0/t517/t0/t0/t522/t0/t0/t0/t0/t0/t545/t0/t0/t0/t0/t0/t0/t0/t573/t575/t0/t0/t0/t0/t0/t0/t0/t0/t0/t0/t629/t0/t0/t0/t0/t642/t0/t0/t0/t650/t0/t0/t0/t0/t0/t692/t0/t0/t0/t0/t0/t0/t707/t0/t0/t0/t0/t0/t0/t0/t0/t0/t0/t0/t0/t0/t0/t745/t0/t0/t0/t786/t0/t0/t0/t0/t803/t0/t0/t805/t0/t0/t0/t0/t0/t813/t0/t0/t0/t835/t0/t839/t840/t0/t0/t0/t0/t0/t0/t0/t846/t0/t0/t0/t0/t0/t0/t0/t0/t0/t0/t0/t0
"2515_2705"/t0/t61/t0/t0/t0/t0/t0/t0/t0/t0/t0/t0/t0/t0/t0/t0/t0/t0/t0/t0/t0/t0/t0/t0/t0/t173/t0/t0/t0/t179/t183/t185/t192/t0/t0/t0/t0/t0/t0/t0/t0/t0/t316/t317/t0/t0/t339/t0/t0/t0/t0/t0/t0/t0/t0/t0/t387/t0/t0/t0/t0/t0/t0/t0/t0/t0/t0/t0/t0/t0/t0/t0/t0/t0/t0/t0/t0/t458/t0/t0/t0/t0/t0/t503/t0/t0/t0/t0/t0/t0/t0/t0/t0/t0/t533/t545/t0/t0/t0/t0/t0/t0/t0/t573/t0/t0/t0/t0/t0/t658/t0/t0/t0/t0/t0/t629/t0/t0/t0/t0/t0/t0/t637/t649/t650/t0/t661/t0/t673/t0/t0/t0/t0/t0/t0/t0/t0/t0/t0/t0/t711/t0/t0/t714/t715/t0/t0/t0/t0/t0/t0/t0/t0/t0/t0/t0/t0/t0/t0/t0/t0/t803/t0/t0/t0/t808/t0/t0/t0/t814/t0/t0/t0/t0/t835/t0/t0/t840/t0/t0/t0/t0/t0/t0/t0/t846/t0/t0/t0/t0/t859/t0/t0/t0/t0/t874/t0/t0
"2515_2705"/t0/t61/t0/t0/t0/t0/t0/t0/t0/t130/t0/t0/t0/t0/t0/t0/t0/t0/t0/t0/t0/t0/t0/t0/t0/t173/t0/t0/t0/t179/t183/t185/t0/t0/t0/t0/t0/t0/t0/t0/t0/t0/t0/t0/t0/t0/t0/t0/t0/t0/t0/t0/t0/t373/t0/t0/t0/t390/t392/t0/t0/t0/t0/t0/t0/t0/t0/t424/t0/t0/t0/t0/t0/t0/t0/t0/t0/t458/t0/t0/t0/t0/t0/t503/t0/t0/t0/t521/t0/t0/t0/t0/t0/t0/t533/t0/t0/t0/t0/t0/t0/t0/t0/t573/t0/t0/t0/t0/t0/t0/t0/t0/t0/t0/t0/t629/t0/t0/t0/t0/t0/t0/t0/t0/t0/t0/t661/t0/t0/t0/t0/t0/t0/t0/t0/t0/t0/t0/t0/t0/t0/t0/t0/t0/t0/t0/t0/t0/t0/t0/t0/t0/t0/t0/t0/t0/t0/t0/t0/t0/t0/t0/t0/t0/t0/t808/t0/t0/t0/t0/t0/t0/t0/t0/t835/t0/t839/t840/t0/t0/t0/t0/t0/t0/t0/t0/t0/t0/t0/t0/t0/t0/t0/t0/t0/t0/t0/t872
"2515_2705"/t0/t61/t0/t0/t0/t0/t89/t0/t0/t0/t0/t0/t0/t0/t0/t0/t0/t0/t0/t0/t0/t0/t0/t0/t0/t173/t174/t0/t0/t179/t183/t185/t192/t0/t0/t0/t0/t0/t0/t0/t0/t314/t316/t317/t0/t0/t339/t0/t0/t0/t0/t0/t368/t373/t0/t0/t0/t0/t0/t402/t0/t0/t0/t413/t0/t0/t0/t0/t0/t0/t0/t0/t0/t0/t447/t0/t0/t458/t0/t0/t0/t0/t498/t503/t0/t0/t517/t0/t0/t522/t0/t0/t0/t0/t533/t545/t0/t0/t0/t0/t0/t0/t0/t573/t0/t0/t0/t582/t0/t0/t0/t0/t0/t0/t0/t0/t0/t0/t0/t0/t0/t0/t0/t0/t0/t0/t0/t0/t0/t686/t0/t0/t0/t0/t0/t0/t0/t0/t0/t709/t711/t0/t0/t0/t0/t0/t0/t0/t0/t0/t0/t0/t0/t0/t0/t0/t0/t0/t0/t0/t0/t0/t0/t0/t0/t0/t0/t0/t0/t0/t0/t0/t830/t0/t835/t0/t839/t840/t0/t0/t0/t0/t0/t0/t0/t0/t0/t0/t0/t0/t0/t0/t0/t0/t0/t0/t0/t0
"2515_2705"/t0/t61/t0/t0/t0/t0/t89/t88/t0/t130/t0/t0/t0/t0/t0/t0/t0/t0/t0/t0/t0/t0/t0/t0/t0/t173/t174/t0/t0/t179/t183/t185/t192/t0/t0/t0/t0/t0/t0/t0/t0/t0/t316/t0/t0/t0/t339/t0/t0/t0/t0/t0/t368/t0/t0/t0/t0/t0/t392/t0/t0/t0/t0/t0/t0/t0/t0/t424/t426/t0/t432/t0/t439/t0/t0/t0/t0/t0/t0/t0/t0/t0/t0/t0/t0/t0/t517/t0/t0/t0/t0/t0/t0/t0/t533/t545/t0/t0/t0/t0/t0/t0/t0/t573/t575/t0/t0/t0/t0/t658/t0/t0/t0/t0/t0/t0/t0/t0/t0/t0/t0/t0/t0/t0/t0/t0/t661/t0/t0/t0/t0/t0/t0/t0/t0/t0/t0/t0/t0/t709/t711/t0/t0/t0/t0/t0/t0/t0/t0/t0/t0/t737/t0/t0/t0/t0/t0/t0/t0/t0/t0/t0/t0/t0/t0/t0/t0/t0/t0/t0/t0/t0/t0/t0/t835/t0/t839/t840/t843/t0/t0/t0/t0/t0/t0/t0/t0/t0/t0/t0/t859/t0/t0/t0/t0/t0/t0/t0
"2515_2705"/t0/t0/t0/t0/t0/t0/t0/t0/t0/t130/t0/t0/t0/t0/t0/t0/t0/t0/t0/t0/t0/t0/t0/t0/t0/t173/t174/t0/t0/t179/t183/t0/t192/t0/t0/t0/t0/t0/t0/t0/t0/t0/t0/t0/t0/t0/t339/t0/t0/t0/t0/t0/t0/t0/t0/t0/t0/t0/t392/t0/t0/t0/t0/t0/t0/t0/t0/t0/t0/t0/t432/t0/t0/t0/t0/t0/t0/t0/t0/t0/t0/t0/t0/t0/t0/t0/t0/t0/t0/t522/t0/t0/t0/t0/t0/t545/t0/t557/t0/t0/t0/t0/t0/t573/t0/t0/t0/t582/t0/t658/t0/t0/t0/t0/t0/t0/t0/t0/t0/t0/t0/t0/t0/t0/t0/t0/t661/t0/t0/t0/t0/t0/t0/t0/t0/t0/t0/t0/t0/t0/t711/t0/t0/t0/t0/t0/t0/t0/t0/t0/t0/t737/t0/t0/t0/t0/t0/t0/t0/t0/t0/t0/t0/t0/t0/t0/t0/t0/t0/t0/t0/t0/t830/t0/t835/t0/t839/t840/t0/t0/t0/t0/t0/t0/t0/t0/t0/t0/t0/t0/t0/t0/t0/t0/t0/t0/t0/t0
"2515_2705"/t55/t0/t72/t0/t0/t0/t89/t0/t0/t0/t0/t0/t0/t0/t0/t0/t0/t0/t0/t0/t0/t0/t0/t0/t0/t173/t174/t0/t0/t179/t0/t0/t0/t0/t0/t0/t0/t0/t0/t0/t0/t0/t316/t0/t0/t0/t339/t0/t0/t0/t0/t0/t0/t0/t0/t0/t0/t0/t0/t0/t0/t0/t0/t0/t0/t0/t0/t0/t0/t0/t0/t0/t0/t0/t0/t0/t0/t0/t0/t0/t0/t0/t0/t0/t0/t0/t0/t0/t0/t522/t0/t0/t0/t0/t0/t545/t0/t0/t0/t0/t0/t0/t0/t573/t0/t0/t0/t0/t0/t0/t0/t0/t0/t0/t0/t0/t0/t0/t0/t0/t0/t0/t0/t0/t0/t0/t0/t0/t0/t0/t692/t0/t0/t0/t0/t0/t0/t0/t0/t0/t711/t0/t0/t714/t0/t0/t0/t0/t0/t0/t0/t737/t0/t0/t0/t0/t0/t0/t0/t0/t0/t0/t0/t0/t0/t0/t0/t0/t0/t0/t0/t0/t0/t0/t835/t0/t0/t840/t0/t0/t0/t0/t0/t0/t0/t0/t0/t0/t0/t0/t0/t0/t0/t0/t0/t0/t0/t0
"2515_2705"/t0/t0/t0/t0/t81/t0/t89/t0/t0/t0/t0/t0/t0/t0/t0/t0/t0/t0/t0/t0/t0/t0/t0/t0/t0/t173/t0/t0/t0/t179/t0/t0/t192/t0/t0/t0/t0/t0/t0/t0/t0/t0/t0/t0/t0/t0/t339/t0/t0/t0/t0/t0/t0/t0/t0/t0/t0/t0/t0/t0/t0/t409/t0/t413/t0/t0/t0/t0/t0/t0/t0/t0/t0/t0/t0/t0/t0/t0/t0/t0/t0/t0/t498/t0/t0/t0/t517/t0/t0/t0/t0/t0/t0/t0/t0/t545/t0/t0/t0/t0/t0/t0/t0/t573/t0/t0/t0/t0/t0/t658/t0/t0/t0/t0/t0/t0/t0/t0/t0/t0/t0/t0/t0/t0/t0/t0/t0/t0/t0/t0/t0/t0/t0/t0/t0/t0/t0/t0/t0/t0/t0/t0/t0/t0/t0/t0/t0/t0/t0/t0/t0/t737/t0/t0/t0/t0/t0/t0/t0/t0/t0/t0/t0/t0/t0/t0/t0/t0/t0/t0/t0/t0/t0/t0/t835/t0/t839/t840/t0/t0/t0/t0/t0/t0/t0/t0/t0/t0/t0/t0/t0/t0/t0/t0/t0/t0/t0/t0
"2515_2705"/t0/t61/t0/t0/t81/t0/t0/t0/t0/t130/t0/t0/t0/t0/t0/t0/t0/t0/t0/t0/t0/t0/t0/t0/t0/t173/t174/t0/t0/t179/t0/t185/t0/t0/t0/t0/t0/t0/t0/t0/t0/t0/t316/t317/t0/t0/t339/t0/t0/t0/t0/t0/t0/t0/t0/t0/t0/t0/t0/t0/t0/t0/t0/t0/t0/t0/t0/t0/t0/t431/t432/t0/t0/t0/t0/t0/t0/t458/t0/t0/t0/t0/t0/t0/t0/t0/t517/t0/t0/t0/t0/t0/t0/t0/t0/t545/t0/t0/t0/t0/t0/t0/t570/t573/t0/t0/t0/t0/t0/t658/t0/t0/t0/t0/t0/t629/t0/t0/t0/t0/t0/t0/t637/t649/t0/t0/t661/t0/t0/t0/t692/t0/t0/t0/t0/t0/t0/t707/t724/t0/t711/t0/t0/t714/t0/t0/t0/t0/t0/t0/t0/t737/t0/t0/t0/t0/t0/t0/t0/t0/t0/t0/t0/t0/t0/t0/t812/t0/t0/t0/t0/t0/t0/t0/t835/t0/t0/t840/t0/t0/t0/t0/t0/t0/t0/t0/t0/t0/t0/t0/t0/t0/t0/t0/t0/t874/t0/t872
"2515_2705"/t0/t61/t0/t0/t0/t0/t0/t0/t0/t130/t0/t0/t0/t0/t0/t0/t0/t0/t0/t0/t0/t0/t0/t0/t0/t173/t174/t0/t0/t179/t0/t185/t192/t0/t0/t0/t0/t242/t0/t0/t0/t314/t316/t317/t0/t0/t339/t0/t0/t0/t0/t0/t0/t0/t0/t386/t0/t0/t0/t402/t0/t0/t0/t0/t0/t0/t0/t424/t0/t0/t432/t0/t439/t0/t0/t0/t0/t0/t0/t0/t0/t0/t0/t0/t0/t0/t517/t0/t0/t522/t0/t0/t0/t0/t0/t545/t0/t0/t0/t0/t0/t0/t0/t573/t0/t0/t0/t0/t0/t658/t622/t0/t0/t0/t0/t0/t0/t0/t0/t0/t0/t0/t637/t0/t0/t0/t661/t0/t0/t686/t0/t0/t0/t0/t0/t0/t0/t0/t0/t0/t0/t0/t0/t714/t0/t0/t0/t0/t0/t0/t0/t737/t0/t0/t0/t0/t786/t0/t0/t0/t0/t0/t0/t0/t0/t808/t812/t0/t0/t0/t0/t0/t0/t0/t835/t0/t839/t840/t0/t0/t0/t0/t0/t0/t0/t0/t0/t0/t0/t0/t0/t0/t0/t0/t0/t874/t0/t0
"2515_2705"/t0/t61/t0/t0/t81/t0/t89/t88/t0/t0/t0/t0/t0/t0/t0/t0/t0/t0/t0/t0/t0/t0/t0/t0/t0/t173/t174/t0/t0/t179/t183/t0/t192/t0/t0/t0/t0/t242/t0/t0/t0/t314/t316/t0/t0/t0/t339/t0/t0/t0/t0/t0/t0/t0/t0/t0/t0/t0/t0/t0/t0/t0/t0/t413/t418/t0/t0/t0/t0/t431/t0/t0/t0/t0/t0/t0/t0/t0/t0/t0/t0/t0/t0/t0/t0/t0/t517/t0/t0/t0/t0/t0/t0/t0/t533/t545/t0/t557/t0/t0/t0/t0/t570/t573/t0/t0/t0/t0/t0/t658/t0/t621/t0/t0/t0/t0/t0/t0/t0/t0/t642/t0/t0/t649/t650/t0/t661/t0/t673/t686/t0/t0/t0/t0/t0/t0/t0/t0/t0/t0/t711/t0/t0/t0/t0/t0/t0/t0/t0/t0/t0/t737/t0/t0/t0/t0/t0/t0/t0/t0/t0/t803/t0/t0/t0/t0/t0/t0/t0/t0/t0/t0/t0/t0/t835/t0/t839/t840/t843/t0/t0/t0/t0/t0/t0/t0/t0/t0/t0/t0/t0/t0/t0/t0/t867/t0/t0/t0
"2515_2705"/t0/t61/t0/t0/t81/t84/t89/t88/t0/t0/t0/t0/t0/t0/t0/t0/t0/t0/t0/t0/t0/t0/t0/t0/t0/t173/t174/t0/t0/t179/t183/t0/t192/t0/t0/t0/t0/t242/t0/t0/t0/t0/t316/t317/t0/t0/t339/t0/t0/t0/t0/t0/t0/t0/t385/t0/t387/t0/t392/t402/t0/t0/t0/t0/t0/t0/t0/t0/t0/t431/t0/t0/t0/t0/t0/t0/t0/t458/t0/t0/t0/t0/t498/t503/t0/t0/t517/t0/t0/t522/t0/t0/t0/t0/t533/t545/t0/t0/t0/t0/t0/t568/t570/t573/t0/t0/t0/t0/t0/t658/t0/t0/t0/t0/t0/t0/t0/t0/t0/t0/t642/t0/t637/t0/t650/t0/t661/t0/t673/t686/t692/t0/t0/t0/t0/t0/t0/t0/t0/t0/t711/t712/t0/t714/t0/t0/t0/t0/t0/t0/t0/t0/t0/t0/t0/t0/t0/t0/t0/t0/t0/t803/t0/t0/t0/t808/t0/t0/t0/t0/t0/t0/t0/t0/t835/t0/t839/t840/t0/t0/t0/t0/t0/t0/t0/t846/t0/t0/t0/t0/t859/t0/t0/t0/t0/t874/t0/t872
"2515_2705"/t0/t61/t0/t0/t0/t0/t89/t88/t0/t0/t0/t0/t0/t0/t0/t0/t0/t0/t0/t0/t0/t0/t0/t0/t0/t173/t174/t0/t0/t179/t183/t0/t192/t0/t0/t0/t0/t0/t0/t0/t0/t0/t0/t317/t0/t0/t339/t0/t0/t0/t0/t0/t0/t0/t0/t0/t0/t0/t392/t402/t0/t0/t0/t0/t0/t0/t0/t0/t0/t0/t0/t0/t0/t0/t0/t0/t0/t458/t0/t0/t0/t0/t0/t503/t0/t0/t517/t0/t0/t522/t0/t0/t0/t0/t0/t545/t0/t0/t0/t0/t0/t568/t0/t573/t0/t0/t0/t0/t588/t0/t622/t0/t0/t0/t0/t0/t0/t0/t0/t0/t642/t0/t0/t649/t0/t0/t661/t0/t0/t686/t692/t0/t0/t0/t0/t0/t0/t0/t0/t0/t0/t0/t0/t0/t0/t0/t0/t0/t0/t0/t0/t0/t0/t0/t0/t0/t0/t0/t0/t0/t0/t803/t0/t0/t0/t0/t0/t0/t0/t0/t0/t0/t0/t0/t835/t0/t0/t840/t0/t0/t0/t0/t0/t0/t0/t0/t0/t0/t0/t0/t0/t0/t0/t0/t0/t0/t0/t0
"2515_2705"/t0/t0/t0/t0/t81/t0/t0/t88/t0/t0/t0/t0/t0/t0/t0/t0/t0/t0/t0/t0/t0/t0/t0/t0/t0/t173/t174/t0/t0/t179/t0/t0/t192/t0/t0/t0/t0/t0/t0/t311/t0/t314/t316/t0/t0/t0/t339/t0/t0/t0/t0/t0/t0/t0/t0/t0/t0/t0/t0/t0/t0/t0/t0/t0/t0/t0/t0/t424/t0/t431/t0/t0/t0/t0/t0/t0/t0/t0/t0/t0/t0/t0/t0/t0/t0/t0/t517/t0/t0/t0/t0/t0/t0/t0/t0/t545/t0/t0/t0/t0/t0/t0/t0/t573/t0/t576/t0/t582/t0/t0/t0/t0/t0/t0/t0/t0/t0/t0/t0/t0/t0/t0/t0/t649/t0/t0/t661/t0/t0/t686/t692/t0/t0/t0/t0/t0/t0/t0/t0/t0/t0/t0/t0/t714/t0/t0/t0/t0/t0/t0/t0/t737/t0/t0/t0/t0/t0/t0/t0/t0/t0/t0/t0/t0/t0/t0/t0/t0/t0/t0/t0/t0/t0/t0/t835/t0/t0/t840/t0/t0/t0/t0/t0/t0/t0/t0/t0/t0/t0/t0/t859/t0/t0/t0/t0/t874/t0/t0
"2515_2705"/t0/t0/t0/t0/t81/t0/t89/t88/t0/t0/t0/t0/t0/t0/t0/t0/t0/t0/t0/t0/t0/t0/t0/t0/t0/t173/t0/t0/t0/t179/t183/t185/t192/t0/t0/t0/t0/t0/t0/t0/t0/t0/t316/t317/t0/t0/t339/t0/t0/t0/t0/t0/t0/t0/t0/t0/t0/t0/t0/t0/t0/t409/t0/t0/t418/t0/t0/t0/t0/t0/t0/t0/t0/t0/t0/t0/t0/t0/t0/t0/t0/t0/t0/t503/t0/t0/t0/t0/t0/t0/t0/t0/t0/t0/t533/t545/t0/t0/t0/t0/t0/t568/t0/t573/t0/t0/t0/t0/t588/t658/t0/t0/t0/t0/t0/t0/t0/t0/t0/t0/t0/t0/t0/t0/t0/t0/t661/t0/t0/t686/t692/t0/t0/t0/t0/t0/t0/t0/t0/t0/t711/t0/t0/t0/t0/t0/t0/t0/t0/t0/t0/t0/t0/t0/t0/t0/t0/t0/t0/t0/t0/t803/t0/t0/t0/t0/t0/t0/t0/t0/t0/t0/t0/t0/t835/t0/t0/t840/t0/t0/t0/t0/t0/t0/t0/t0/t0/t0/t0/t0/t859/t860/t0/t0/t0/t874/t0/t0
"2515_2705"/t0/t0/t72/t0/t81/t0/t89/t0/t0/t0/t0/t0/t0/t0/t0/t0/t0/t0/t0/t0/t0/t0/t0/t0/t0/t173/t174/t0/t0/t179/t183/t185/t192/t0/t0/t0/t0/t242/t0/t311/t0/t0/t316/t0/t0/t0/t339/t0/t0/t0/t0/t0/t0/t0/t0/t0/t387/t0/t0/t0/t0/t0/t0/t0/t0/t0/t0/t0/t426/t0/t0/t0/t0/t0/t0/t0/t0/t0/t0/t0/t0/t0/t0/t503/t0/t0/t517/t0/t0/t522/t0/t0/t0/t0/t533/t545/t552/t557/t0/t0/t0/t568/t570/t573/t0/t576/t0/t0/t588/t658/t0/t0/t0/t0/t0/t0/t0/t0/t0/t0/t642/t0/t0/t649/t650/t0/t661/t0/t673/t686/t692/t0/t0/t0/t0/t0/t0/t0/t0/t709/t711/t0/t0/t0/t0/t0/t0/t0/t0/t0/t0/t0/t745/t0/t784/t0/t0/t0/t0/t0/t0/t0/t0/t0/t0/t0/t0/t0/t0/t0/t0/t0/t830/t0/t835/t0/t839/t840/t843/t0/t0/t0/t0/t0/t0/t0/t0/t0/t0/t0/t859/t0/t0/t0/t0/t874/t873/t0
"2515_2705"/t0/t0/t0/t0/t0/t84/t89/t0/t0/t130/t0/t0/t0/t0/t0/t0/t0/t0/t0/t0/t0/t0/t0/t0/t0/t173/t174/t0/t0/t179/t183/t0/t192/t0/t0/t0/t0/t0/t0/t0/t0/t0/t316/t317/t0/t0/t339/t0/t0/t0/t0/t0/t0/t0/t0/t0/t0/t0/t0/t0/t0/t0/t0/t413/t0/t0/t0/t424/t0/t0/t0/t0/t0/t0/t0/t0/t0/t458/t0/t0/t0/t0/t0/t503/t0/t0/t517/t0/t0/t522/t0/t0/t0/t0/t0/t545/t0/t0/t0/t0/t0/t0/t0/t573/t0/t0/t0/t0/t0/t658/t0/t0/t0/t0/t0/t0/t0/t0/t0/t0/t0/t0/t0/t0/t0/t0/t0/t0/t0/t686/t0/t0/t0/t0/t0/t0/t0/t0/t724/t0/t711/t0/t0/t0/t0/t0/t0/t0/t0/t0/t0/t737/t745/t0/t0/t0/t0/t0/t0/t0/t0/t803/t0/t0/t0/t808/t0/t0/t0/t0/t0/t0/t0/t0/t835/t0/t0/t840/t0/t0/t0/t0/t0/t0/t0/t0/t0/t0/t0/t0/t859/t860/t0/t0/t0/t0/t0/t872
"2515_2705"/t55/t61/t0/t0/t81/t0/t89/t0/t0/t0/t0/t0/t0/t0/t0/t0/t0/t0/t0/t0/t0/t0/t0/t0/t0/t173/t174/t0/t0/t179/t183/t185/t192/t0/t0/t0/t0/t0/t0/t311/t0/t0/t316/t317/t318/t0/t339/t0/t0/t0/t0/t0/t0/t0/t0/t0/t0/t0/t392/t0/t0/t0/t0/t413/t418/t0/t0/t0/t0/t0/t0/t0/t0/t0/t0/t0/t0/t458/t0/t0/t0/t0/t0/t503/t0/t0/t517/t0/t0/t522/t0/t0/t0/t0/t0/t545/t0/t0/t0/t0/t0/t0/t570/t573/t0/t576/t0/t0/t0/t0/t0/t0/t0/t0/t0/t0/t0/t0/t0/t0/t0/t0/t637/t649/t0/t0/t661/t0/t0/t686/t692/t0/t0/t0/t0/t0/t0/t0/t724/t0/t711/t0/t0/t714/t0/t0/t0/t0/t0/t0/t0/t737/t745/t0/t784/t0/t786/t0/t0/t0/t0/t803/t0/t0/t805/t808/t812/t0/t0/t814/t0/t0/t0/t0/t835/t0/t0/t840/t843/t0/t0/t0/t0/t0/t0/t846/t0/t0/t0/t0/t0/t0/t0/t0/t0/t874/t0/t872
"2515_2705"/t0/t61/t0/t0/t0/t0/t89/t0/t0/t0/t0/t0/t0/t0/t0/t0/t0/t0/t0/t0/t0/t0/t0/t0/t0/t173/t0/t0/t0/t179/t183/t185/t0/t0/t0/t0/t0/t0/t0/t0/t0/t314/t316/t317/t318/t0/t339/t0/t0/t0/t0/t0/t0/t0/t0/t0/t0/t0/t392/t0/t0/t0/t0/t413/t0/t0/t0/t0/t0/t0/t0/t0/t439/t0/t0/t0/t0/t458/t0/t0/t0/t0/t0/t503/t0/t0/t517/t521/t0/t522/t0/t0/t0/t0/t533/t545/t0/t0/t0/t0/t0/t0/t570/t573/t0/t0/t0/t0/t588/t658/t0/t621/t0/t0/t0/t0/t0/t0/t0/t0/t642/t0/t0/t649/t650/t0/t661/t0/t673/t686/t0/t0/t0/t0/t0/t0/t0/t0/t0/t0/t711/t0/t0/t0/t0/t0/t0/t0/t0/t0/t0/t737/t0/t0/t0/t0/t0/t0/t789/t0/t0/t803/t0/t0/t805/t808/t812/t0/t0/t814/t0/t0/t0/t0/t835/t0/t839/t840/t0/t0/t0/t0/t0/t0/t0/t846/t0/t0/t0/t0/t859/t0/t0/t0/t0/t874/t0/t0
"2515_2705"/t0/t0/t0/t0/t0/t0/t0/t0/t0/t0/t0/t0/t0/t0/t0/t0/t0/t0/t0/t0/t0/t0/t0/t0/t0/t173/t0/t0/t0/t179/t183/t0/t192/t0/t0/t0/t0/t0/t0/t0/t0/t0/t0/t0/t318/t0/t0/t0/t0/t0/t0/t0/t0/t0/t0/t0/t0/t0/t0/t0/t0/t0/t0/t413/t0/t0/t0/t424/t0/t0/t0/t0/t0/t0/t0/t0/t0/t458/t0/t0/t0/t0/t0/t503/t0/t0/t0/t0/t0/t0/t0/t0/t0/t0/t0/t0/t0/t0/t0/t0/t0/t0/t0/t573/t0/t0/t0/t0/t0/t0/t0/t0/t0/t0/t0/t0/t0/t0/t0/t0/t642/t0/t0/t649/t0/t0/t0/t0/t0/t686/t0/t0/t0/t0/t0/t0/t0/t0/t0/t0/t0/t0/t0/t0/t0/t0/t0/t0/t0/t0/t0/t737/t0/t0/t0/t0/t0/t0/t0/t0/t0/t0/t0/t0/t0/t808/t812/t0/t0/t814/t0/t0/t0/t0/t835/t0/t0/t0/t0/t0/t0/t0/t0/t0/t0/t846/t0/t0/t0/t0/t859/t0/t0/t0/t0/t0/t0/t872
"2515_2705"/t0/t0/t0/t0/t0/t84/t89/t88/t0/t130/t0/t0/t0/t0/t0/t0/t0/t0/t0/t0/t0/t0/t0/t0/t0/t173/t174/t0/t0/t179/t183/t0/t192/t0/t0/t0/t0/t242/t275/t311/t0/t314/t316/t317/t0/t0/t339/t0/t0/t0/t0/t0/t0/t0/t0/t0/t0/t390/t392/t402/t0/t0/t0/t413/t418/t419/t0/t424/t426/t431/t432/t437/t439/t0/t447/t0/t0/t458/t0/t0/t0/t0/t0/t0/t0/t0/t517/t521/t0/t522/t0/t527/t0/t0/t533/t545/t552/t0/t0/t0/t0/t0/t570/t573/t0/t0/t0/t582/t588/t658/t0/t621/t0/t0/t0/t0/t0/t0/t0/t0/t642/t0/t637/t649/t0/t0/t661/t665/t673/t0/t692/t0/t0/t0/t0/t0/t0/t0/t724/t709/t711/t0/t731/t714/t715/t0/t0/t0/t0/t0/t0/t737/t745/t780/t784/t0/t0/t0/t0/t0/t0/t803/t0/t0/t0/t0/t0/t0/t0/t0/t0/t0/t830/t0/t835/t0/t839/t0/t0/t0/t0/t0/t0/t0/t0/t0/t0/t0/t0/t0/t859/t0/t0/t0/t0/t874/t0/t0
"2515_2705"/t0/t0/t0/t0/t81/t84/t89/t0/t0/t0/t0/t0/t0/t0/t0/t0/t0/t0/t0/t0/t0/t0/t0/t0/t0/t173/t0/t0/t0/t179/t0/t185/t0/t0/t0/t0/t0/t242/t0/t0/t0/t0/t0/t0/t0/t0/t339/t0/t0/t0/t0/t0/t0/t0/t0/t0/t0/t0/t0/t402/t0/t0/t0/t0/t0/t0/t0/t0/t0/t431/t0/t0/t0/t0/t0/t0/t0/t0/t0/t0/t0/t0/t0/t0/t0/t0/t0/t0/t0/t0/t0/t0/t0/t0/t0/t0/t0/t0/t0/t0/t0/t568/t570/t573/t0/t0/t0/t582/t0/t0/t0/t0/t0/t0/t0/t0/t0/t0/t0/t0/t0/t0/t0/t0/t0/t0/t0/t0/t0/t0/t0/t0/t0/t0/t0/t0/t0/t707/t0/t709/t0/t0/t0/t0/t0/t0/t0/t0/t0/t0/t0/t737/t0/t0/t0/t0/t0/t0/t0/t0/t0/t0/t0/t0/t0/t0/t0/t0/t0/t0/t0/t0/t0/t0/t835/t0/t0/t0/t0/t0/t0/t0/t0/t0/t0/t0/t0/t0/t0/t0/t859/t0/t0/t0/t0/t874/t0/t872
"2515_2705"/t0/t0/t0/t0/t81/t0/t89/t88/t0/t0/t0/t0/t0/t0/t0/t0/t0/t0/t0/t0/t0/t0/t0/t0/t0/t0/t174/t0/t0/t179/t183/t0/t192/t0/t0/t0/t0/t0/t0/t0/t0/t0/t316/t317/t0/t0/t339/t0/t0/t0/t0/t0/t0/t0/t0/t0/t0/t0/t0/t402/t0/t0/t0/t413/t0/t0/t0/t424/t0/t0/t0/t0/t439/t0/t0/t0/t0/t458/t0/t0/t0/t0/t0/t503/t0/t0/t0/t0/t0/t0/t0/t0/t0/t0/t533/t545/t0/t0/t0/t0/t0/t568/t0/t573/t0/t0/t0/t0/t588/t658/t622/t0/t0/t0/t0/t0/t0/t0/t0/t0/t642/t0/t0/t649/t650/t0/t661/t0/t0/t686/t0/t0/t0/t0/t0/t0/t0/t0/t0/t0/t711/t0/t0/t0/t0/t0/t0/t0/t0/t0/t0/t0/t0/t0/t0/t0/t0/t0/t0/t0/t0/t803/t0/t0/t0/t0/t0/t0/t0/t0/t0/t0/t0/t0/t835/t837/t0/t0/t843/t0/t0/t0/t0/t0/t0/t0/t0/t0/t0/t0/t0/t0/t0/t0/t0/t0/t0/t0
"2515_2705"/t0/t0/t72/t0/t0/t0/t89/t0/t0/t0/t0/t0/t0/t0/t0/t0/t0/t0/t0/t0/t0/t0/t0/t0/t0/t0/t0/t0/t0/t179/t183/t185/t0/t0/t0/t0/t0/t0/t0/t0/t0/t314/t0/t317/t0/t0/t339/t0/t0/t0/t0/t0/t0/t0/t0/t0/t0/t0/t0/t0/t0/t0/t0/t0/t0/t0/t0/t0/t0/t0/t0/t0/t0/t0/t0/t0/t0/t0/t0/t0/t0/t0/t0/t0/t0/t0/t517/t0/t0/t0/t0/t0/t0/t0/t533/t545/t0/t0/t0/t0/t0/t0/t0/t573/t0/t0/t0/t582/t0/t0/t0/t0/t0/t0/t0/t0/t0/t0/t0/t0/t642/t0/t0/t649/t650/t0/t661/t0/t673/t0/t0/t0/t0/t0/t0/t0/t0/t0/t0/t0/t711/t0/t0/t714/t0/t0/t0/t0/t0/t0/t0/t0/t0/t0/t0/t0/t0/t0/t0/t0/t0/t0/t0/t0/t0/t0/t0/t0/t0/t0/t0/t0/t0/t0/t835/t0/t0/t0/t0/t0/t0/t0/t0/t0/t0/t0/t0/t0/t0/t0/t859/t0/t0/t0/t0/t0/t0/t0
"2515_2705"/t0/t0/t0/t0/t0/t0/t0/t0/t0/t0/t0/t0/t0/t0/t0/t0/t0/t0/t0/t0/t0/t0/t0/t0/t0/t0/t0/t0/t0/t179/t183/t0/t0/t0/t0/t0/t0/t0/t0/t311/t0/t0/t0/t0/t0/t0/t339/t0/t0/t0/t0/t0/t0/t0/t0/t0/t0/t0/t0/t0/t0/t0/t410/t0/t0/t0/t0/t424/t0/t0/t0/t0/t0/t0/t0/t0/t0/t0/t0/t0/t0/t0/t0/t0/t0/t0/t0/t0/t0/t0/t0/t0/t0/t0/t533/t545/t0/t557/t0/t0/t0/t0/t0/t573/t0/t0/t0/t0/t0/t0/t0/t0/t0/t0/t0/t0/t0/t0/t0/t0/t0/t0/t0/t0/t0/t664/t0/t0/t673/t0/t0/t0/t0/t0/t0/t0/t0/t0/t724/t0/t0/t712/t0/t0/t0/t0/t0/t0/t0/t0/t0/t0/t745/t0/t0/t0/t0/t0/t0/t0/t0/t0/t0/t0/t0/t0/t0/t0/t0/t0/t0/t0/t0/t0/t835/t0/t0/t0/t0/t0/t0/t0/t0/t0/t0/t0/t0/t0/t0/t0/t0/t0/t0/t0/t0/t0/t0/t0
"2515_2705"/t0/t61/t0/t0/t0/t0/t89/t88/t0/t0/t0/t0/t0/t0/t0/t0/t0/t0/t0/t0/t0/t0/t0/t0/t0/t0/t0/t0/t0/t179/t0/t0/t192/t0/t0/t0/t0/t0/t0/t0/t0/t0/t0/t317/t0/t0/t0/t0/t0/t0/t0/t0/t0/t0/t385/t0/t387/t0/t0/t402/t0/t0/t0/t0/t418/t0/t0/t0/t0/t431/t0/t0/t0/t0/t0/t0/t0/t458/t0/t0/t0/t0/t0/t503/t0/t0/t517/t0/t0/t522/t0/t527/t0/t0/t0/t545/t552/t0/t0/t0/t0/t0/t0/t573/t0/t0/t0/t0/t0/t658/t622/t0/t0/t0/t0/t0/t0/t0/t0/t0/t642/t0/t637/t0/t0/t0/t0/t0/t0/t686/t692/t0/t0/t0/t0/t0/t0/t0/t0/t709/t0/t712/t0/t0/t0/t0/t0/t0/t0/t0/t0/t737/t0/t0/t0/t0/t0/t788/t0/t0/t0/t803/t0/t0/t0/t0/t0/t0/t0/t0/t0/t0/t0/t0/t835/t0/t839/t0/t0/t0/t0/t0/t0/t0/t0/t846/t0/t0/t0/t0/t0/t0/t0/t0/t867/t874/t0/t0
"2515_2705"/t0/t61/t0/t0/t0/t0/t89/t88/t0/t0/t0/t0/t0/t0/t0/t0/t0/t0/t0/t0/t0/t0/t0/t0/t0/t0/t174/t0/t0/t179/t183/t0/t192/t0/t0/t0/t0/t0/t0/t0/t0/t0/t0/t317/t0/t0/t0/t0/t0/t0/t0/t0/t0/t0/t0/t0/t0/t0/t0/t0/t0/t0/t0/t413/t418/t0/t0/t0/t0/t0/t0/t0/t0/t0/t0/t0/t0/t458/t0/t0/t0/t0/t0/t503/t0/t0/t0/t0/t0/t522/t0/t0/t0/t0/t533/t545/t0/t0/t0/t0/t0/t0/t0/t573/t0/t0/t0/t0/t588/t658/t0/t621/t0/t0/t0/t0/t630/t0/t0/t0/t642/t0/t0/t0/t0/t0/t661/t0/t673/t686/t692/t0/t0/t0/t0/t0/t703/t0/t0/t0/t0/t712/t0/t0/t0/t0/t0/t0/t0/t0/t0/t737/t0/t0/t0/t0/t0/t0/t0/t0/t0/t803/t0/t0/t0/t0/t0/t0/t0/t0/t0/t0/t0/t0/t835/t0/t0/t0/t843/t0/t0/t0/t0/t0/t0/t0/t0/t0/t0/t0/t859/t860/t0/t0/t0/t0/t0/t872
"2515_2705"/t0/t0/t0/t0/t0/t0/t89/t0/t0/t0/t0/t0/t0/t0/t0/t0/t0/t0/t0/t0/t0/t0/t0/t0/t0/t0/t0/t0/t0/t179/t0/t185/t192/t0/t0/t0/t0/t242/t0/t0/t0/t0/t316/t0/t0/t0/t339/t0/t0/t0/t0/t0/t0/t0/t0/t0/t0/t0/t0/t0/t0/t0/t0/t0/t418/t0/t0/t424/t0/t431/t0/t0/t0/t0/t0/t0/t0/t458/t0/t0/t0/t0/t0/t0/t0/t0/t0/t0/t0/t522/t0/t0/t0/t0/t0/t545/t0/t0/t0/t0/t0/t0/t0/t573/t0/t0/t0/t0/t0/t0/t0/t0/t0/t0/t0/t0/t0/t0/t0/t0/t0/t0/t0/t649/t0/t0/t0/t0/t673/t0/t0/t0/t0/t0/t0/t0/t0/t0/t0/t0/t0/t0/t0/t0/t0/t0/t0/t0/t0/t0/t0/t737/t0/t0/t0/t0/t0/t0/t0/t0/t0/t0/t0/t0/t0/t0/t0/t0/t0/t0/t0/t0/t0/t0/t835/t0/t0/t0/t0/t0/t0/t0/t0/t0/t0/t0/t0/t0/t0/t0/t0/t0/t0/t0/t0/t0/t0/t0
"2515_2705"/t0/t61/t0/t0/t0/t84/t89/t88/t0/t0/t0/t0/t0/t0/t0/t0/t0/t0/t0/t0/t0/t0/t0/t0/t0/t0/t0/t0/t0/t179/t183/t0/t192/t0/t0/t0/t0/t0/t0/t0/t0/t0/t316/t317/t0/t0/t339/t0/t0/t0/t0/t0/t0/t0/t0/t0/t387/t0/t0/t0/t0/t0/t0/t0/t0/t0/t0/t424/t426/t431/t0/t0/t0/t0/t0/t0/t0/t458/t0/t0/t0/t0/t0/t503/t506/t0/t517/t0/t0/t522/t0/t0/t0/t0/t533/t545/t0/t0/t0/t0/t0/t0/t570/t573/t0/t0/t0/t0/t588/t658/t0/t0/t0/t0/t0/t0/t0/t0/t0/t0/t0/t0/t0/t649/t0/t0/t0/t0/t0/t686/t0/t0/t0/t0/t0/t0/t0/t0/t0/t0/t0/t712/t731/t714/t715/t0/t0/t0/t0/t0/t0/t0/t0/t0/t0/t0/t0/t0/t0/t0/t0/t803/t0/t0/t805/t0/t0/t0/t0/t0/t0/t0/t0/t0/t835/t0/t839/t0/t0/t0/t0/t0/t0/t0/t0/t846/t0/t0/t0/t0/t0/t0/t0/t0/t867/t874/t0/t0
"2520_2705"/t0/t0/t0/t0/t0/t0/t0/t0/t0/t0/t0/t0/t0/t0/t0/t0/t0/t0/t0/t0/t0/t0/t0/t0/t0/t0/t0/t0/t0/t179/t183/t0/t192/t0/t0/t0/t0/t0/t0/t311/t0/t314/t0/t317/t0/t0/t339/t0/t0/t0/t0/t0/t0/t0/t0/t0/t0/t0/t392/t0/t0/t0/t0/t0/t0/t0/t0/t0/t0/t431/t432/t0/t0/t0/t0/t0/t0/t0/t0/t0/t0/t0/t0/t0/t0/t0/t0/t0/t0/t0/t0/t0/t0/t0/t533/t545/t552/t557/t0/t0/t0/t0/t0/t573/t0/t0/t0/t0/t0/t0/t0/t0/t0/t0/t0/t0/t0/t0/t0/t0/t0/t0/t0/t0/t0/t664/t0/t665/t0/t0/t0/t0/t0/t0/t0/t0/t0/t0/t724/t709/t711/t0/t0/t0/t0/t0/t0/t0/t0/t0/t0/t0/t745/t0/t0/t0/t0/t0/t0/t0/t0/t0/t0/t0/t0/t0/t0/t0/t0/t0/t0/t0/t0/t0/t835/t0/t839/t0/t0/t0/t0/t0/t0/t0/t0/t0/t0/t0/t0/t0/t859/t0/t0/t0/t0/t0/t0/t0
"2520_2705"/t0/t0/t0/t0/t0/t0/t0/t0/t0/t0/t0/t0/t0/t0/t0/t0/t0/t0/t0/t0/t0/t0/t0/t0/t0/t0/t174/t0/t0/t179/t0/t0/t192/t0/t0/t0/t0/t0/t0/t0/t0/t314/t316/t317/t0/t0/t0/t0/t0/t0/t0/t0/t0/t0/t385/t0/t0/t0/t392/t0/t0/t0/t0/t0/t0/t0/t0/t0/t0/t0/t432/t0/t0/t0/t0/t0/t0/t458/t0/t0/t0/t0/t0/t503/t506/t0/t0/t521/t0/t522/t0/t0/t0/t0/t0/t545/t0/t0/t0/t0/t0/t0/t0/t0/t0/t0/t0/t0/t588/t658/t0/t621/t0/t0/t0/t0/t630/t0/t0/t0/t642/t0/t637/t0/t650/t0/t0/t0/t673/t0/t692/t0/t0/t0/t0/t0/t0/t707/t0/t709/t711/t0/t0/t0/t0/t0/t0/t0/t0/t0/t0/t0/t0/t0/t0/t0/t786/t0/t789/t0/t0/t803/t0/t0/t805/t808/t0/t0/t0/t0/t0/t0/t0/t0/t835/t0/t839/t0/t0/t0/t0/t0/t0/t0/t0/t0/t0/t0/t0/t0/t0/t860/t0/t0/t0/t874/t0/t872
"2520_2705"/t0/t61/t72/t0/t0/t0/t89/t0/t0/t0/t0/t0/t0/t0/t0/t0/t0/t0/t0/t0/t0/t0/t0/t0/t0/t0/t174/t0/t0/t179/t0/t0/t192/t0/t0/t0/t0/t0/t0/t0/t0/t314/t316/t317/t0/t0/t339/t0/t0/t0/t0/t0/t0/t0/t385/t0/t0/t0/t392/t0/t0/t0/t0/t0/t0/t0/t0/t0/t0/t0/t432/t0/t0/t0/t0/t0/t0/t458/t0/t0/t0/t0/t0/t503/t0/t0/t517/t0/t0/t522/t0/t0/t0/t0/t533/t545/t0/t0/t0/t0/t0/t0/t0/t0/t0/t0/t0/t0/t588/t658/t0/t621/t0/t0/t0/t0/t630/t0/t0/t0/t642/t0/t637/t649/t650/t0/t0/t0/t673/t0/t0/t0/t0/t0/t0/t0/t0/t0/t0/t709/t711/t0/t0/t714/t0/t0/t0/t0/t0/t0/t0/t737/t0/t0/t0/t0/t0/t0/t789/t0/t0/t803/t0/t0/t0/t0/t0/t0/t0/t0/t0/t0/t830/t0/t835/t0/t839/t0/t843/t0/t0/t0/t0/t0/t0/t0/t0/t0/t0/t0/t859/t860/t0/t866/t0/t874/t0/t872
"2520_2705"/t55/t61/t0/t0/t81/t84/t0/t0/t0/t0/t0/t0/t0/t0/t0/t0/t0/t0/t0/t0/t0/t0/t0/t0/t0/t0/t0/t0/t0/t179/t183/t0/t192/t0/t0/t0/t0/t0/t0/t0/t0/t314/t316/t317/t0/t0/t339/t0/t0/t0/t0/t0/t0/t0/t0/t0/t387/t390/t392/t402/t0/t0/t0/t0/t0/t419/t421/t424/t0/t431/t0/t437/t439/t0/t0/t0/t0/t0/t0/t0/t0/t0/t0/t503/t0/t0/t517/t0/t0/t522/t0/t0/t0/t0/t533/t545/t0/t0/t0/t0/t0/t0/t0/t0/t0/t0/t0/t0/t588/t0/t0/t621/t0/t0/t0/t0/t0/t0/t0/t0/t0/t0/t0/t649/t0/t0/t0/t0/t673/t0/t0/t0/t0/t0/t0/t0/t0/t0/t0/t709/t0/t712/t0/t714/t715/t0/t0/t0/t0/t0/t0/t737/t745/t780/t0/t0/t0/t0/t0/t0/t0/t803/t0/t0/t805/t808/t0/t0/t0/t814/t0/t0/t0/t0/t835/t0/t839/t0/t0/t0/t0/t0/t0/t0/t823/t0/t0/t0/t0/t0/t859/t860/t0/t0/t0/t0/t0/t0
"2520_2705"/t55/t61/t72/t0/t0/t84/t89/t0/t0/t0/t0/t0/t0/t0/t0/t0/t0/t0/t0/t0/t0/t0/t0/t0/t0/t0/t0/t0/t0/t179/t183/t0/t192/t0/t0/t0/t0/t242/t0/t311/t0/t314/t316/t317/t0/t0/t339/t0/t0/t0/t0/t0/t0/t0/t385/t0/t387/t0/t392/t402/t0/t0/t0/t0/t418/t419/t0/t424/t0/t431/t0/t437/t0/t0/t0/t0/t0/t0/t0/t0/t0/t0/t0/t0/t0/t0/t0/t521/t0/t522/t0/t0/t0/t0/t533/t545/t552/t557/t0/t0/t0/t0/t0/t0/t0/t0/t0/t0/t588/t0/t622/t621/t0/t0/t0/t0/t0/t0/t0/t0/t0/t0/t0/t649/t0/t0/t0/t0/t673/t0/t0/t0/t0/t0/t0/t0/t0/t0/t0/t709/t0/t712/t0/t714/t715/t0/t0/t0/t0/t0/t0/t737/t745/t780/t784/t0/t0/t0/t0/t0/t0/t803/t0/t0/t0/t0/t0/t0/t0/t814/t0/t0/t0/t0/t835/t0/t839/t0/t0/t0/t0/t0/t0/t0/t0/t0/t0/t0/t0/t0/t859/t0/t0/t0/t0/t0/t0/t0
"2520_2705"/t55/t61/t0/t0/t81/t84/t89/t0/t0/t0/t0/t0/t0/t0/t0/t0/t0/t0/t0/t0/t0/t0/t0/t0/t0/t0/t0/t0/t0/t179/t183/t0/t192/t0/t0/t0/t0/t242/t0/t311/t312/t314/t316/t317/t0/t0/t339/t351/t0/t0/t0/t0/t0/t0/t385/t0/t387/t390/t392/t402/t0/t0/t0/t0/t0/t0/t0/t424/t0/t431/t0/t437/t439/t0/t447/t0/t0/t0/t0/t0/t0/t0/t0/t0/t506/t0/t517/t521/t0/t522/t0/t0/t0/t0/t533/t545/t552/t557/t0/t0/t0/t0/t570/t0/t0/t0/t0/t0/t588/t0/t0/t621/t0/t0/t0/t0/t0/t0/t0/t0/t0/t0/t0/t649/t0/t0/t0/t0/t673/t0/t0/t0/t0/t0/t0/t0/t0/t0/t0/t709/t0/t712/t0/t714/t0/t0/t723/t0/t0/t0/t0/t737/t745/t0/t784/t0/t786/t0/t0/t0/t0/t803/t0/t0/t805/t808/t0/t0/t0/t0/t0/t0/t0/t833/t835/t0/t839/t0/t843/t0/t0/t0/t0/t0/t0/t0/t0/t0/t0/t0/t859/t0/t0/t0/t0/t0/t0/t0
"2520_2705"/t55/t61/t0/t0/t0/t84/t0/t0/t0/t0/t0/t0/t0/t0/t0/t0/t0/t0/t0/t0/t0/t0/t0/t0/t0/t0/t0/t0/t0/t179/t183/t0/t192/t0/t0/t0/t0/t0/t0/t0/t0/t314/t0/t317/t0/t0/t339/t351/t0/t0/t0/t0/t0/t0/t0/t0/t387/t390/t392/t402/t0/t0/t0/t0/t418/t0/t0/t424/t0/t431/t0/t437/t439/t0/t0/t0/t0/t0/t0/t0/t0/t0/t0/t0/t506/t0/t0/t0/t0/t522/t0/t0/t0/t0/t533/t545/t552/t557/t0/t0/t0/t0/t570/t0/t0/t0/t0/t0/t588/t0/t0/t621/t0/t0/t0/t0/t0/t0/t0/t0/t0/t0/t0/t649/t0/t0/t0/t0/t673/t0/t0/t0/t0/t0/t0/t0/t0/t0/t0/t709/t0/t712/t0/t714/t715/t0/t723/t0/t0/t0/t0/t737/t745/t0/t784/t0/t0/t0/t0/t0/t0/t803/t0/t0/t0/t0/t0/t0/t0/t0/t0/t0/t0/t833/t835/t0/t839/t0/t843/t0/t0/t0/t0/t0/t0/t0/t0/t0/t0/t0/t859/t0/t0/t0/t0/t874/t0/t0
"2520_2705"/t0/t61/t0/t0/t0/t84/t0/t0/t0/t0/t0/t0/t0/t0/t0/t0/t0/t0/t0/t0/t0/t0/t0/t0/t0/t0/t0/t0/t0/t179/t183/t0/t192/t0/t0/t0/t0/t0/t0/t0/t0/t314/t0/t317/t0/t0/t339/t351/t0/t0/t0/t0/t0/t0/t0/t0/t387/t390/t392/t402/t0/t0/t0/t0/t418/t0/t0/t424/t0/t431/t0/t437/t439/t0/t0/t0/t0/t0/t0/t0/t0/t0/t0/t0/t0/t0/t517/t0/t0/t522/t0/t0/t0/t0/t533/t545/t552/t0/t0/t0/t0/t0/t570/t0/t0/t0/t0/t0/t0/t0/t0/t0/t0/t0/t0/t0/t0/t0/t0/t0/t0/t0/t637/t649/t0/t0/t0/t0/t673/t0/t0/t0/t0/t0/t0/t0/t0/t0/t0/t709/t0/t712/t0/t714/t715/t0/t0/t0/t0/t0/t0/t737/t745/t0/t0/t0/t0/t0/t0/t0/t0/t803/t0/t0/t0/t0/t0/t0/t0/t0/t0/t0/t0/t0/t835/t0/t839/t0/t0/t0/t0/t0/t0/t0/t0/t0/t0/t0/t0/t0/t859/t860/t0/t0/t0/t874/t0/t0
"2520_2705"/t55/t61/t0/t0/t81/t84/t0/t0/t0/t0/t0/t0/t0/t0/t0/t0/t0/t0/t0/t0/t0/t0/t0/t0/t0/t0/t0/t0/t0/t179/t183/t0/t192/t0/t0/t0/t0/t242/t0/t0/t0/t314/t316/t317/t0/t0/t339/t0/t0/t0/t0/t0/t0/t0/t385/t0/t387/t390/t392/t402/t0/t0/t0/t0/t0/t419/t0/t424/t0/t431/t0/t437/t439/t0/t447/t450/t0/t0/t0/t0/t0/t0/t0/t0/t506/t0/t0/t0/t0/t522/t0/t0/t0/t0/t533/t545/t552/t0/t0/t0/t0/t0/t570/t0/t0/t0/t0/t0/t588/t0/t0/t621/t0/t0/t0/t0/t0/t0/t0/t0/t642/t0/t637/t649/t0/t0/t0/t0/t673/t0/t0/t0/t0/t0/t0/t0/t0/t0/t724/t709/t0/t712/t0/t714/t715/t0/t723/t0/t0/t0/t0/t737/t745/t780/t784/t0/t786/t0/t0/t0/t0/t803/t0/t0/t0/t808/t0/t0/t0/t814/t0/t0/t0/t833/t835/t0/t839/t0/t843/t0/t0/t0/t0/t0/t823/t0/t0/t0/t0/t0/t859/t0/t0/t0/t0/t874/t0/t872
"2520_2705"/t55/t61/t72/t0/t0/t84/t0/t0/t0/t0/t0/t0/t0/t0/t0/t0/t0/t0/t0/t0/t0/t0/t0/t0/t0/t0/t0/t0/t0/t179/t183/t0/t192/t0/t0/t0/t0/t0/t0/t0/t0/t314/t316/t317/t0/t0/t339/t0/t0/t0/t0/t0/t0/t0/t0/t0/t387/t390/t0/t402/t0/t0/t0/t0/t0/t0/t0/t424/t0/t431/t0/t437/t439/t0/t0/t450/t0/t458/t0/t0/t0/t0/t0/t0/t0/t0/t517/t0/t0/t522/t0/t0/t0/t0/t533/t545/t552/t0/t0/t0/t0/t0/t570/t0/t0/t0/t581/t0/t588/t0/t0/t621/t0/t0/t0/t0/t0/t0/t0/t0/t642/t0/t0/t649/t0/t0/t0/t0/t673/t0/t0/t0/t0/t0/t0/t0/t0/t0/t724/t709/t0/t0/t0/t714/t0/t0/t0/t0/t0/t0/t0/t737/t745/t0/t0/t0/t0/t0/t0/t0/t0/t803/t0/t0/t0/t808/t0/t0/t0/t814/t0/t0/t0/t833/t835/t0/t839/t0/t843/t0/t0/t0/t0/t0/t0/t846/t0/t0/t0/t0/t859/t0/t0/t0/t0/t874/t0/t0
"2520_2705"/t55/t61/t0/t0/t0/t84/t0/t0/t0/t0/t0/t0/t0/t0/t0/t0/t0/t0/t0/t0/t0/t0/t0/t0/t0/t0/t0/t0/t0/t179/t183/t0/t192/t0/t0/t0/t0/t242/t0/t0/t0/t314/t316/t317/t0/t0/t339/t0/t0/t0/t0/t0/t0/t0/t385/t0/t387/t390/t392/t402/t0/t0/t0/t0/t0/t419/t0/t424/t0/t431/t0/t437/t439/t0/t447/t0/t0/t0/t0/t0/t0/t0/t0/t503/t0/t0/t517/t0/t0/t522/t0/t0/t0/t0/t533/t545/t0/t557/t0/t0/t0/t0/t570/t0/t0/t0/t0/t582/t0/t0/t0/t621/t0/t0/t0/t0/t0/t0/t0/t0/t0/t0/t637/t649/t0/t0/t0/t0/t673/t0/t0/t0/t0/t0/t0/t0/t0/t0/t0/t709/t0/t712/t731/t714/t0/t0/t0/t0/t0/t0/t0/t737/t0/t780/t784/t0/t0/t0/t0/t0/t0/t803/t0/t0/t0/t0/t0/t0/t0/t0/t0/t0/t0/t833/t835/t0/t839/t0/t0/t0/t0/t0/t0/t0/t0/t0/t0/t0/t0/t0/t859/t0/t0/t0/t0/t874/t0/t0
"2520_2705"/t55/t61/t0/t0/t0/t84/t89/t0/t0/t130/t0/t0/t0/t0/t0/t0/t0/t0/t0/t0/t0/t0/t0/t0/t0/t0/t0/t0/t0/t179/t183/t0/t192/t0/t0/t0/t0/t242/t0/t311/t0/t314/t316/t317/t0/t0/t339/t0/t0/t0/t0/t0/t0/t0/t385/t0/t387/t390/t392/t402/t0/t0/t0/t0/t418/t419/t0/t424/t0/t431/t0/t437/t0/t0/t447/t450/t0/t0/t0/t0/t0/t0/t0/t0/t506/t0/t0/t521/t0/t522/t0/t0/t0/t0/t533/t545/t552/t557/t0/t0/t0/t0/t570/t0/t0/t0/t0/t0/t588/t0/t0/t621/t0/t0/t0/t0/t0/t0/t0/t0/t0/t0/t637/t649/t0/t0/t0/t0/t673/t0/t0/t0/t0/t0/t0/t0/t0/t0/t0/t709/t0/t712/t0/t714/t715/t0/t723/t0/t0/t0/t0/t737/t745/t780/t784/t0/t0/t0/t0/t0/t0/t803/t0/t0/t0/t808/t0/t0/t0/t0/t0/t0/t0/t833/t835/t0/t839/t0/t843/t0/t0/t0/t0/t0/t0/t0/t0/t0/t0/t0/t859/t0/t0/t0/t0/t0/t0/t0
"2520_2705"/t0/t61/t0/t0/t0/t84/t89/t0/t0/t0/t0/t0/t0/t0/t0/t0/t0/t0/t0/t0/t0/t0/t0/t0/t0/t0/t174/t0/t0/t179/t183/t0/t0/t0/t0/t0/t0/t242/t275/t311/t0/t314/t316/t317/t0/t0/t339/t351/t0/t0/t0/t0/t0/t0/t385/t0/t387/t390/t392/t402/t0/t0/t0/t413/t418/t0/t0/t424/t0/t431/t0/t437/t439/t0/t447/t450/t0/t0/t0/t0/t0/t0/t0/t503/t0/t0/t517/t521/t0/t522/t0/t0/t0/t0/t533/t545/t552/t557/t0/t0/t0/t0/t570/t0/t0/t0/t0/t0/t588/t658/t622/t621/t0/t0/t0/t0/t0/t0/t0/t0/t642/t0/t0/t649/t650/t664/t661/t0/t673/t686/t0/t0/t0/t0/t0/t0/t0/t0/t724/t709/t711/t712/t0/t0/t715/t0/t0/t0/t0/t0/t0/t737/t745/t0/t784/t0/t786/t0/t0/t0/t0/t803/t0/t0/t805/t808/t0/t0/t0/t0/t0/t0/t0/t833/t835/t837/t839/t0/t0/t0/t0/t0/t0/t0/t0/t846/t0/t0/t0/t0/t859/t860/t0/t0/t0/t874/t0/t0
"2520_2705"/t55/t61/t0/t0/t81/t84/t89/t0/t0/t0/t0/t0/t0/t0/t0/t0/t0/t0/t0/t0/t0/t0/t0/t0/t0/t0/t0/t0/t0/t179/t183/t0/t0/t0/t0/t0/t0/t242/t0/t311/t0/t314/t316/t317/t0/t0/t339/t0/t0/t0/t0/t0/t0/t0/t385/t0/t387/t390/t392/t402/t0/t0/t0/t0/t0/t0/t0/t424/t0/t431/t0/t437/t439/t0/t447/t450/t0/t0/t0/t0/t0/t0/t0/t503/t0/t0/t517/t0/t0/t522/t0/t0/t0/t0/t533/t545/t552/t557/t0/t0/t0/t0/t0/t0/t0/t0/t0/t582/t0/t0/t0/t0/t0/t0/t0/t0/t0/t0/t0/t0/t0/t0/t0/t649/t0/t664/t0/t0/t0/t0/t0/t0/t0/t0/t0/t0/t0/t0/t0/t709/t0/t712/t0/t0/t0/t0/t723/t0/t0/t0/t0/t737/t745/t780/t784/t0/t0/t0/t0/t0/t0/t0/t0/t0/t0/t0/t0/t0/t0/t0/t0/t0/t0/t0/t835/t0/t0/t0/t0/t0/t0/t0/t0/t0/t823/t0/t0/t0/t0/t0/t859/t0/t0/t0/t0/t0/t0/t0
"2520_2705"/t0/t61/t72/t0/t81/t84/t0/t0/t0/t0/t0/t0/t0/t0/t0/t0/t0/t0/t0/t0/t0/t0/t0/t0/t0/t0/t0/t0/t0/t179/t183/t0/t192/t0/t0/t0/t0/t242/t0/t311/t0/t314/t316/t317/t0/t0/t339/t0/t0/t0/t0/t0/t0/t0/t385/t0/t0/t390/t392/t402/t0/t0/t0/t413/t0/t419/t0/t424/t0/t0/t0/t437/t0/t0/t0/t0/t0/t0/t0/t0/t0/t0/t0/t0/t506/t0/t0/t521/t0/t522/t0/t0/t0/t0/t533/t545/t552/t0/t0/t0/t0/t0/t0/t0/t0/t0/t0/t582/t0/t0/t0/t0/t0/t0/t0/t0/t0/t0/t0/t0/t642/t0/t0/t649/t650/t664/t0/t0/t673/t686/t0/t0/t0/t0/t0/t0/t0/t0/t724/t709/t0/t712/t0/t0/t0/t0/t0/t0/t0/t0/t0/t737/t745/t0/t0/t0/t0/t0/t0/t797/t0/t0/t0/t0/t0/t808/t0/t0/t0/t0/t0/t0/t0/t0/t835/t0/t839/t0/t0/t0/t0/t0/t0/t0/t823/t0/t0/t0/t0/t0/t0/t0/t0/t0/t0/t0/t0/t0
"2520_2705"/t55/t0/t0/t0/t0/t84/t89/t0/t0/t0/t0/t0/t0/t0/t0/t0/t0/t0/t0/t0/t0/t0/t0/t0/t0/t0/t0/t0/t0/t179/t183/t0/t0/t0/t0/t0/t0/t242/t0/t311/t0/t314/t316/t317/t0/t0/t339/t0/t0/t0/t0/t0/t0/t373/t385/t0/t387/t390/t392/t402/t0/t0/t0/t0/t0/t0/t0/t424/t0/t431/t0/t437/t439/t0/t447/t0/t0/t0/t0/t0/t0/t0/t0/t503/t0/t0/t517/t521/t0/t0/t0/t0/t0/t0/t533/t545/t552/t557/t0/t0/t0/t0/t0/t0/t0/t0/t0/t582/t588/t0/t0/t621/t0/t0/t0/t0/t0/t0/t0/t0/t0/t0/t637/t649/t0/t664/t0/t0/t673/t686/t0/t0/t0/t0/t0/t0/t0/t0/t0/t709/t0/t712/t0/t714/t0/t0/t723/t0/t0/t0/t0/t737/t745/t0/t784/t0/t0/t788/t0/t0/t0/t803/t0/t0/t0/t0/t0/t0/t0/t0/t0/t0/t0/t0/t835/t0/t839/t0/t0/t0/t0/t0/t0/t0/t0/t0/t0/t0/t0/t0/t859/t0/t0/t0/t0/t0/t0/t0
"2520_2705"/t55/t61/t0/t0/t0/t84/t0/t0/t0/t130/t0/t0/t0/t0/t0/t0/t0/t0/t0/t0/t0/t0/t0/t0/t0/t0/t0/t0/t0/t179/t183/t0/t192/t0/t0/t0/t0/t0/t0/t0/t0/t314/t316/t317/t0/t0/t339/t0/t0/t0/t0/t0/t0/t0/t0/t0/t387/t390/t392/t402/t0/t0/t0/t0/t0/t419/t421/t424/t0/t431/t0/t437/t439/t0/t0/t0/t0/t0/t0/t0/t0/t0/t0/t503/t0/t0/t517/t521/t0/t522/t0/t0/t0/t0/t533/t545/t0/t0/t0/t0/t0/t0/t0/t0/t0/t0/t0/t0/t588/t0/t0/t621/t0/t0/t0/t0/t0/t0/t0/t0/t0/t0/t0/t649/t0/t0/t0/t0/t673/t0/t0/t0/t0/t0/t0/t0/t0/t0/t0/t709/t0/t712/t0/t714/t715/t0/t0/t0/t0/t0/t0/t737/t745/t780/t0/t0/t0/t0/t0/t0/t0/t803/t0/t0/t805/t808/t0/t0/t0/t814/t0/t0/t0/t0/t835/t0/t839/t0/t0/t0/t0/t0/t0/t0/t0/t0/t0/t0/t0/t0/t859/t860/t0/t0/t0/t0/t0/t0
"2520_2705"/t0/t61/t72/t0/t0/t84/t89/t0/t0/t0/t0/t0/t0/t0/t0/t0/t0/t0/t0/t0/t0/t0/t0/t0/t0/t0/t0/t0/t0/t179/t183/t0/t0/t0/t0/t0/t0/t242/t0/t311/t0/t314/t316/t317/t0/t0/t339/t0/t0/t0/t0/t0/t0/t0/t385/t0/t387/t390/t0/t402/t0/t0/t0/t0/t418/t419/t0/t424/t0/t431/t0/t437/t0/t0/t0/t0/t0/t0/t0/t0/t0/t0/t0/t0/t0/t0/t517/t521/t0/t522/t0/t0/t0/t0/t533/t545/t552/t557/t0/t0/t0/t0/t0/t0/t0/t0/t0/t0/t588/t0/t622/t621/t0/t0/t0/t0/t0/t0/t0/t0/t0/t0/t0/t649/t0/t0/t0/t0/t673/t0/t0/t0/t0/t0/t0/t0/t0/t0/t0/t0/t0/t712/t0/t714/t715/t0/t0/t0/t0/t0/t0/t737/t745/t780/t784/t0/t0/t0/t0/t0/t0/t803/t0/t0/t0/t0/t0/t0/t0/t814/t0/t0/t0/t0/t835/t0/t839/t0/t0/t0/t0/t0/t0/t0/t0/t0/t0/t0/t0/t0/t859/t0/t0/t0/t0/t0/t0/t0
"2520_2705"/t55/t61/t0/t0/t81/t84/t89/t0/t0/t130/t0/t0/t0/t0/t0/t0/t0/t0/t0/t0/t0/t0/t0/t0/t0/t0/t0/t0/t0/t179/t183/t0/t192/t0/t0/t0/t0/t242/t0/t311/t312/t314/t316/t317/t0/t0/t339/t351/t0/t0/t0/t0/t0/t0/t385/t0/t387/t390/t392/t402/t0/t0/t0/t0/t0/t0/t0/t424/t0/t431/t0/t437/t439/t0/t0/t0/t0/t0/t0/t0/t0/t0/t0/t0/t506/t0/t517/t521/t0/t522/t0/t0/t0/t0/t533/t545/t552/t557/t0/t0/t0/t0/t570/t0/t0/t0/t0/t0/t588/t0/t622/t621/t0/t0/t0/t0/t0/t0/t0/t0/t0/t0/t0/t649/t0/t0/t0/t0/t673/t0/t0/t0/t0/t0/t0/t0/t0/t0/t0/t709/t0/t712/t0/t714/t0/t0/t723/t0/t0/t0/t0/t737/t745/t0/t784/t0/t786/t0/t0/t0/t0/t803/t0/t0/t0/t808/t0/t0/t0/t0/t0/t0/t0/t833/t835/t0/t839/t0/t843/t0/t0/t0/t0/t0/t0/t0/t0/t0/t0/t0/t859/t0/t0/t0/t0/t0/t0/t0
"2520_2705"/t55/t61/t0/t0/t0/t84/t0/t0/t0/t0/t0/t0/t0/t0/t0/t0/t0/t0/t0/t0/t0/t0/t0/t0/t0/t0/t0/t0/t0/t179/t183/t0/t192/t0/t0/t0/t0/t0/t0/t0/t0/t314/t0/t317/t0/t0/t339/t351/t0/t0/t0/t0/t0/t0/t0/t0/t387/t390/t392/t402/t0/t0/t0/t0/t0/t0/t0/t424/t0/t431/t0/t437/t439/t0/t0/t0/t0/t0/t0/t0/t0/t0/t0/t0/t506/t0/t0/t521/t0/t522/t0/t0/t0/t0/t533/t545/t552/t557/t0/t0/t0/t0/t570/t0/t0/t0/t0/t0/t588/t0/t0/t621/t0/t0/t0/t0/t0/t0/t0/t0/t0/t0/t0/t649/t0/t0/t0/t0/t673/t0/t0/t0/t0/t0/t0/t0/t0/t0/t0/t709/t0/t712/t0/t0/t715/t0/t0/t0/t0/t0/t0/t737/t745/t0/t784/t0/t0/t0/t0/t0/t0/t803/t0/t0/t0/t0/t0/t0/t0/t0/t0/t0/t0/t0/t835/t0/t839/t0/t843/t0/t0/t0/t0/t0/t0/t0/t0/t0/t0/t0/t0/t0/t0/t0/t0/t0/t0/t0
"2520_2705"/t55/t61/t0/t0/t0/t84/t0/t0/t0/t0/t0/t0/t0/t0/t0/t0/t0/t0/t0/t0/t0/t0/t0/t0/t0/t0/t174/t0/t0/t179/t183/t185/t192/t0/t0/t0/t0/t242/t0/t311/t0/t314/t316/t317/t0/t0/t339/t351/t0/t0/t0/t0/t0/t0/t385/t0/t387/t390/t0/t402/t0/t0/t0/t413/t418/t419/t0/t424/t0/t431/t0/t437/t439/t0/t0/t0/t0/t0/t0/t0/t0/t0/t0/t0/t0/t0/t517/t0/t0/t522/t0/t0/t0/t0/t533/t545/t552/t0/t0/t0/t0/t0/t0/t0/t0/t0/t0/t582/t588/t0/t0/t621/t0/t0/t0/t0/t0/t0/t0/t0/t0/t0/t0/t649/t650/t0/t0/t0/t673/t0/t0/t0/t0/t0/t0/t0/t0/t0/t0/t709/t0/t712/t0/t0/t0/t0/t723/t0/t0/t0/t0/t0/t745/t780/t784/t0/t786/t0/t789/t0/t0/t803/t0/t0/t0/t0/t0/t0/t0/t0/t0/t0/t0/t833/t835/t0/t0/t0/t843/t0/t0/t0/t0/t0/t0/t0/t0/t0/t0/t0/t859/t860/t0/t0/t0/t874/t0/t0
"2520_2705"/t55/t61/t0/t0/t81/t84/t0/t0/t0/t0/t0/t0/t0/t0/t0/t0/t0/t0/t0/t0/t0/t0/t0/t0/t0/t0/t0/t0/t0/t179/t183/t0/t192/t0/t0/t0/t0/t242/t0/t0/t0/t314/t316/t317/t0/t0/t339/t0/t0/t0/t0/t0/t0/t0/t385/t0/t387/t390/t392/t402/t0/t0/t0/t0/t0/t419/t0/t424/t0/t431/t0/t437/t439/t0/t447/t450/t0/t0/t0/t0/t0/t0/t0/t503/t0/t0/t0/t0/t0/t522/t0/t0/t0/t0/t533/t545/t552/t557/t0/t0/t0/t0/t570/t0/t0/t0/t0/t0/t588/t0/t0/t621/t0/t0/t0/t0/t0/t0/t0/t0/t642/t0/t0/t649/t0/t0/t0/t0/t673/t0/t0/t0/t0/t0/t0/t0/t0/t0/t724/t709/t0/t712/t0/t714/t715/t0/t723/t0/t0/t0/t0/t737/t745/t780/t784/t0/t786/t0/t0/t0/t0/t803/t0/t0/t0/t808/t0/t0/t0/t814/t0/t0/t0/t833/t835/t0/t839/t0/t843/t0/t0/t0/t0/t0/t0/t0/t0/t0/t0/t0/t859/t0/t0/t0/t0/t0/t0/t872
"2520_2705"/t55/t61/t0/t0/t0/t84/t0/t0/t0/t0/t0/t0/t0/t0/t0/t0/t0/t0/t0/t0/t0/t0/t0/t0/t0/t0/t0/t0/t0/t0/t183/t0/t192/t0/t0/t0/t0/t0/t0/t0/t0/t314/t316/t317/t0/t0/t339/t0/t0/t0/t0/t0/t0/t0/t0/t0/t387/t390/t0/t402/t0/t0/t0/t413/t0/t0/t0/t424/t0/t431/t0/t437/t439/t0/t0/t450/t0/t458/t0/t0/t0/t0/t0/t0/t506/t0/t517/t0/t0/t522/t0/t0/t0/t0/t533/t545/t552/t0/t0/t0/t0/t0/t570/t0/t0/t0/t581/t0/t588/t0/t0/t621/t0/t0/t0/t0/t0/t0/t0/t0/t642/t0/t0/t649/t0/t0/t0/t0/t673/t0/t0/t0/t0/t0/t0/t0/t0/t0/t0/t709/t0/t0/t0/t714/t0/t0/t0/t0/t0/t0/t0/t737/t745/t0/t784/t0/t0/t0/t0/t0/t0/t803/t0/t0/t0/t808/t0/t0/t0/t814/t0/t0/t0/t833/t835/t0/t839/t0/t843/t0/t0/t0/t0/t0/t0/t846/t0/t0/t0/t0/t859/t0/t0/t0/t0/t0/t0/t0
"2520_2705"/t0/t61/t0/t0/t0/t84/t0/t0/t0/t0/t0/t0/t0/t0/t0/t0/t0/t0/t0/t0/t0/t0/t0/t0/t0/t0/t0/t0/t0/t0/t183/t0/t192/t0/t0/t0/t0/t242/t0/t0/t0/t314/t316/t317/t0/t0/t339/t0/t0/t0/t0/t0/t0/t0/t0/t0/t387/t390/t392/t402/t0/t0/t0/t413/t0/t419/t0/t424/t0/t431/t0/t437/t439/t0/t447/t0/t0/t0/t0/t0/t0/t0/t0/t0/t0/t0/t0/t0/t0/t522/t0/t0/t0/t0/t533/t545/t0/t0/t0/t0/t0/t0/t570/t0/t0/t0/t0/t0/t0/t0/t622/t621/t0/t0/t0/t0/t0/t0/t0/t0/t0/t0/t637/t649/t0/t0/t0/t0/t673/t0/t0/t0/t0/t0/t0/t0/t0/t0/t0/t709/t0/t712/t731/t714/t0/t0/t0/t0/t0/t0/t0/t737/t745/t780/t0/t0/t0/t0/t0/t0/t0/t803/t0/t0/t0/t0/t0/t0/t0/t0/t0/t0/t0/t833/t835/t0/t839/t0/t0/t0/t0/t0/t0/t0/t0/t0/t0/t0/t0/t0/t859/t0/t0/t0/t0/t0/t0/t0
"2520_2705"/t0/t61/t0/t0/t0/t84/t89/t0/t0/t0/t0/t0/t0/t0/t0/t0/t0/t0/t0/t0/t0/t0/t0/t0/t0/t0/t0/t0/t0/t0/t183/t0/t0/t0/t0/t0/t0/t242/t0/t311/t0/t0/t0/t317/t0/t0/t339/t0/t0/t0/t0/t0/t0/t0/t0/t0/t387/t390/t392/t402/t0/t0/t0/t413/t0/t419/t0/t424/t0/t431/t0/t437/t0/t0/t0/t0/t0/t0/t0/t0/t0/t0/t0/t0/t506/t0/t0/t0/t0/t522/t0/t0/t0/t0/t533/t545/t552/t0/t0/t0/t0/t0/t570/t0/t0/t0/t0/t0/t0/t0/t0/t621/t0/t0/t0/t0/t0/t0/t0/t0/t0/t0/t637/t649/t0/t0/t0/t0/t673/t0/t0/t0/t0/t0/t0/t0/t0/t0/t724/t709/t0/t0/t0/t0/t0/t0/t0/t0/t0/t0/t0/t737/t745/t0/t0/t0/t0/t0/t0/t0/t0/t0/t0/t0/t0/t0/t0/t0/t0/t0/t0/t0/t0/t833/t835/t0/t839/t0/t843/t0/t0/t0/t0/t0/t0/t0/t0/t0/t0/t0/t859/t0/t0/t0/t0/t0/t0/t0
"2520_2705"/t55/t61/t0/t0/t0/t84/t89/t0/t0/t130/t0/t0/t0/t0/t0/t0/t0/t0/t0/t0/t0/t0/t0/t0/t0/t0/t0/t0/t0/t0/t183/t0/t192/t0/t0/t0/t0/t242/t0/t311/t0/t314/t316/t317/t0/t0/t339/t0/t0/t0/t0/t0/t0/t0/t385/t0/t387/t390/t392/t402/t0/t0/t0/t0/t0/t0/t0/t424/t0/t431/t0/t437/t439/t0/t0/t450/t0/t0/t0/t0/t0/t0/t0/t0/t506/t0/t0/t521/t0/t522/t0/t0/t0/t0/t533/t545/t552/t0/t0/t0/t0/t0/t570/t0/t0/t0/t0/t0/t588/t0/t0/t621/t0/t0/t0/t0/t0/t0/t0/t0/t0/t0/t637/t649/t0/t0/t0/t0/t673/t0/t0/t0/t0/t0/t0/t0/t0/t0/t0/t709/t0/t0/t0/t714/t0/t0/t723/t0/t0/t0/t0/t737/t745/t780/t784/t0/t0/t0/t0/t0/t0/t803/t0/t0/t0/t808/t0/t0/t0/t0/t0/t0/t0/t0/t835/t0/t839/t0/t843/t0/t0/t0/t0/t0/t0/t0/t0/t0/t0/t0/t859/t0/t0/t0/t0/t0/t0/t0
"2520_2705"/t0/t0/t72/t0/t0/t0/t89/t0/t0/t0/t0/t0/t0/t0/t0/t0/t0/t0/t0/t0/t0/t0/t0/t0/t0/t0/t0/t0/t0/t0/t183/t0/t0/t0/t0/t0/t0/t0/t0/t311/t0/t314/t0/t0/t0/t0/t339/t0/t0/t0/t0/t0/t0/t0/t0/t0/t387/t390/t0/t0/t0/t0/t0/t0/t0/t0/t0/t0/t0/t0/t0/t0/t0/t0/t0/t0/t0/t0/t0/t0/t0/t0/t0/t503/t0/t0/t517/t0/t0/t522/t0/t0/t0/t0/t533/t545/t552/t557/t0/t0/t0/t0/t570/t0/t0/t0/t0/t582/t0/t0/t0/t0/t0/t0/t0/t0/t0/t0/t0/t0/t0/t0/t0/t0/t0/t664/t0/t0/t673/t0/t0/t0/t0/t0/t0/t0/t0/t0/t0/t709/t0/t0/t0/t0/t0/t0/t723/t0/t0/t0/t0/t737/t745/t0/t784/t0/t0/t0/t0/t0/t0/t0/t0/t0/t0/t0/t0/t0/t0/t0/t0/t0/t0/t0/t835/t0/t839/t0/t0/t0/t0/t0/t0/t0/t0/t0/t0/t0/t0/t0/t859/t0/t0/t0/t0/t0/t0/t0
"2520_2705"/t0/t61/t72/t0/t81/t0/t89/t0/t0/t130/t0/t0/t0/t0/t0/t0/t0/t0/t0/t0/t0/t0/t0/t0/t0/t0/t0/t0/t0/t0/t183/t185/t192/t0/t0/t0/t0/t242/t0/t0/t0/t0/t316/t0/t0/t0/t339/t0/t0/t0/t0/t0/t0/t0/t0/t0/t0/t0/t0/t402/t0/t0/t0/t413/t0/t0/t0/t424/t426/t431/t0/t0/t439/t0/t0/t0/t0/t0/t0/t0/t0/t0/t498/t0/t0/t0/t517/t521/t0/t522/t0/t0/t0/t0/t533/t0/t552/t557/t0/t0/t0/t568/t0/t0/t0/t0/t0/t0/t588/t658/t0/t0/t0/t0/t0/t0/t0/t0/t0/t0/t0/t0/t0/t649/t0/t0/t661/t0/t0/t686/t0/t0/t0/t0/t0/t0/t0/t707/t724/t709/t711/t0/t0/t0/t0/t0/t0/t0/t0/t0/t0/t737/t745/t0/t0/t0/t0/t0/t0/t0/t0/t803/t0/t0/t0/t0/t0/t0/t0/t0/t0/t0/t0/t0/t835/t0/t839/t0/t0/t0/t0/t0/t0/t0/t0/t0/t0/t0/t0/t0/t859/t860/t0/t0/t0/t874/t0/t872
"2520_2705"/t0/t61/t0/t0/t81/t84/t89/t0/t0/t0/t0/t0/t0/t0/t0/t0/t0/t0/t0/t0/t0/t0/t0/t0/t0/t0/t0/t0/t0/t0/t183/t185/t192/t0/t0/t0/t0/t242/t0/t311/t0/t314/t316/t317/t0/t0/t339/t0/t0/t0/t0/t0/t0/t0/t0/t0/t0/t0/t392/t0/t0/t0/t0/t0/t418/t419/t0/t424/t0/t431/t0/t0/t0/t0/t0/t0/t0/t0/t0/t0/t0/t0/t0/t503/t0/t0/t517/t521/t0/t522/t0/t0/t0/t0/t0/t545/t552/t0/t0/t0/t0/t0/t0/t0/t0/t0/t581/t0/t0/t0/t0/t0/t0/t0/t0/t0/t0/t0/t0/t0/t0/t0/t0/t649/t650/t0/t0/t0/t0/t686/t0/t0/t0/t0/t0/t0/t0/t707/t0/t709/t0/t0/t0/t0/t0/t0/t0/t0/t0/t0/t0/t737/t745/t0/t784/t0/t786/t0/t0/t0/t0/t803/t0/t0/t0/t808/t0/t0/t0/t0/t0/t0/t0/t0/t835/t0/t839/t0/t0/t0/t0/t0/t0/t0/t0/t846/t0/t0/t0/t0/t0/t0/t0/t0/t0/t874/t0/t872
"2520_2705"/t55/t0/t0/t0/t81/t84/t89/t0/t0/t0/t0/t0/t0/t0/t0/t0/t0/t0/t0/t0/t0/t0/t0/t0/t0/t0/t0/t0/t0/t0/t183/t0/t192/t0/t0/t0/t0/t0/t0/t311/t0/t314/t0/t317/t0/t0/t339/t0/t0/t0/t0/t0/t0/t0/t385/t0/t387/t390/t0/t402/t0/t0/t0/t0/t0/t0/t0/t424/t0/t431/t0/t437/t439/t0/t0/t0/t0/t0/t0/t0/t0/t0/t0/t503/t0/t0/t0/t521/t0/t522/t0/t0/t0/t0/t533/t0/t0/t0/t0/t0/t0/t0/t0/t0/t0/t0/t581/t0/t588/t0/t0/t0/t0/t0/t0/t0/t0/t0/t0/t0/t0/t0/t0/t649/t0/t0/t0/t0/t0/t686/t0/t0/t0/t0/t0/t0/t0/t0/t0/t709/t0/t0/t0/t0/t0/t0/t0/t0/t0/t0/t0/t737/t745/t0/t784/t0/t0/t0/t0/t0/t0/t803/t0/t0/t0/t0/t0/t0/t0/t0/t0/t0/t0/t0/t835/t0/t839/t0/t0/t0/t0/t0/t0/t0/t0/t0/t0/t0/t0/t0/t0/t0/t0/t0/t0/t0/t0/t0
"2520_2705"/t0/t61/t72/t0/t81/t84/t89/t0/t0/t130/t0/t0/t0/t0/t0/t0/t0/t0/t0/t0/t0/t0/t0/t0/t0/t0/t174/t0/t0/t0/t183/t0/t192/t0/t0/t0/t0/t0/t0/t311/t0/t314/t316/t317/t0/t0/t339/t351/t0/t0/t0/t0/t0/t0/t0/t0/t0/t390/t392/t0/t0/t0/t0/t0/t0/t419/t0/t424/t426/t431/t0/t0/t439/t0/t0/t450/t0/t0/t0/t0/t0/t0/t0/t503/t0/t0/t517/t0/t0/t0/t0/t0/t0/t0/t533/t545/t0/t0/t0/t0/t0/t0/t0/t0/t0/t0/t0/t0/t0/t0/t0/t0/t0/t0/t0/t0/t0/t0/t0/t0/t0/t0/t0/t0/t0/t0/t0/t0/t673/t0/t0/t0/t0/t0/t0/t0/t0/t0/t724/t709/t0/t712/t0/t0/t0/t0/t0/t0/t0/t0/t0/t737/t745/t0/t784/t0/t0/t0/t0/t0/t0/t803/t0/t0/t0/t808/t0/t0/t0/t0/t0/t0/t0/t0/t835/t0/t839/t0/t0/t0/t0/t0/t0/t0/t0/t0/t0/t0/t0/t0/t0/t860/t0/t0/t0/t0/t0/t872
"2520_2705"/t0/t0/t72/t0/t81/t84/t89/t0/t0/t0/t0/t0/t0/t0/t0/t0/t0/t0/t0/t0/t0/t0/t0/t0/t0/t0/t0/t0/t0/t0/t183/t0/t0/t0/t0/t0/t0/t242/t0/t311/t0/t314/t316/t317/t0/t0/t339/t0/t0/t0/t0/t0/t0/t0/t0/t0/t387/t0/t0/t402/t0/t0/t0/t0/t0/t419/t0/t424/t0/t431/t0/t0/t439/t0/t0/t0/t0/t0/t0/t0/t0/t0/t0/t0/t0/t0/t517/t521/t0/t522/t0/t0/t0/t0/t533/t545/t552/t557/t0/t0/t0/t0/t570/t0/t0/t0/t0/t0/t588/t0/t622/t0/t0/t0/t0/t0/t0/t0/t0/t0/t0/t0/t0/t649/t0/t0/t0/t0/t673/t686/t0/t0/t0/t0/t0/t0/t0/t0/t0/t0/t0/t0/t0/t0/t0/t0/t0/t0/t0/t0/t0/t737/t745/t0/t0/t0/t0/t0/t0/t0/t0/t803/t0/t0/t0/t0/t0/t0/t0/t0/t0/t0/t0/t0/t835/t0/t839/t0/t0/t0/t0/t0/t0/t0/t823/t0/t0/t0/t0/t0/t859/t0/t0/t0/t0/t0/t0/t0
"2520_2705"/t55/t0/t72/t0/t81/t84/t89/t0/t0/t0/t0/t0/t0/t0/t0/t0/t0/t0/t0/t0/t0/t0/t0/t0/t0/t0/t0/t0/t0/t0/t183/t0/t192/t0/t0/t0/t0/t0/t0/t311/t0/t314/t316/t317/t0/t0/t339/t0/t0/t0/t0/t0/t0/t0/t385/t0/t387/t390/t392/t402/t0/t0/t0/t0/t418/t419/t0/t424/t0/t431/t0/t437/t439/t442/t447/t450/t0/t0/t0/t0/t0/t0/t0/t503/t0/t0/t517/t521/t0/t0/t0/t0/t0/t0/t533/t545/t552/t557/t0/t0/t0/t0/t0/t0/t0/t0/t581/t0/t0/t0/t622/t0/t0/t0/t0/t0/t0/t0/t0/t0/t0/t0/t0/t649/t0/t664/t0/t0/t673/t686/t0/t0/t0/t0/t0/t0/t0/t0/t0/t709/t0/t712/t0/t0/t0/t0/t0/t0/t0/t0/t0/t737/t745/t0/t0/t0/t0/t0/t0/t797/t0/t803/t0/t0/t0/t0/t0/t0/t0/t0/t0/t0/t0/t0/t835/t0/t0/t0/t0/t0/t0/t0/t0/t0/t823/t0/t0/t0/t0/t0/t859/t0/t0/t0/t0/t0/t0/t0
"2520_2705"/t0/t0/t0/t0/t0/t0/t0/t0/t0/t0/t0/t0/t0/t0/t0/t0/t0/t0/t0/t0/t0/t0/t0/t0/t0/t0/t0/t0/t0/t0/t0/t0/t192/t0/t0/t0/t0/t0/t0/t0/t0/t0/t0/t317/t0/t0/t339/t0/t0/t0/t0/t0/t0/t0/t385/t0/t0/t390/t392/t0/t0/t0/t0/t0/t0/t0/t0/t0/t0/t0/t0/t437/t439/t0/t0/t0/t0/t0/t0/t0/t0/t0/t0/t0/t0/t0/t0/t0/t0/t0/t0/t0/t0/t0/t0/t545/t0/t0/t0/t0/t0/t0/t0/t0/t0/t0/t0/t0/t0/t0/t0/t0/t0/t0/t0/t0/t0/t0/t0/t0/t0/t0/t0/t649/t0/t0/t0/t0/t673/t0/t0/t0/t0/t0/t0/t0/t0/t0/t0/t0/t0/t712/t0/t0/t0/t0/t0/t0/t0/t0/t0/t0/t0/t0/t0/t0/t0/t0/t0/t0/t0/t803/t0/t0/t0/t0/t0/t0/t0/t0/t0/t0/t0/t0/t835/t0/t0/t0/t0/t0/t0/t0/t0/t0/t0/t0/t0/t0/t0/t0/t0/t0/t0/t0/t0/t0/t0/t0
"2520_2705"/t0/t61/t0/t0/t0/t84/t0/t0/t0/t0/t0/t0/t0/t0/t0/t0/t0/t0/t0/t0/t0/t0/t0/t0/t0/t0/t174/t0/t0/t0/t183/t0/t192/t0/t0/t0/t0/t242/t0/t0/t0/t314/t316/t317/t0/t0/t339/t0/t0/t0/t0/t0/t0/t0/t385/t0/t387/t0/t392/t402/t0/t0/t0/t0/t0/t0/t0/t424/t0/t431/t0/t437/t0/t0/t0/t0/t0/t0/t0/t0/t0/t0/t0/t0/t0/t0/t0/t0/t0/t0/t0/t0/t0/t0/t0/t545/t552/t0/t0/t0/t0/t0/t570/t0/t0/t0/t0/t0/t588/t0/t0/t621/t0/t0/t0/t0/t0/t0/t0/t0/t0/t0/t0/t649/t0/t0/t0/t0/t673/t0/t0/t0/t0/t0/t0/t0/t0/t0/t0/t709/t0/t0/t0/t0/t0/t0/t0/t0/t0/t0/t0/t737/t0/t780/t784/t0/t0/t0/t0/t0/t0/t0/t0/t0/t0/t0/t0/t0/t0/t0/t0/t0/t0/t0/t835/t0/t839/t0/t0/t0/t0/t0/t0/t0/t0/t0/t0/t0/t0/t0/t859/t0/t0/t0/t0/t0/t0/t0
"2520_2705"/t0/t61/t0/t0/t0/t0/t0/t0/t0/t130/t0/t0/t0/t0/t0/t0/t0/t0/t0/t0/t0/t0/t0/t0/t0/t0/t0/t0/t0/t0/t183/t0/t192/t0/t0/t0/t0/t242/t0/t0/t0/t0/t0/t317/t0/t0/t339/t0/t0/t0/t0/t0/t0/t0/t385/t0/t387/t0/t392/t0/t0/t0/t0/t0/t418/t0/t0/t424/t0/t431/t432/t0/t0/t0/t0/t0/t0/t0/t0/t0/t0/t0/t0/t503/t0/t0/t0/t0/t0/t522/t0/t0/t0/t0/t533/t545/t0/t0/t0/t0/t0/t0/t570/t0/t0/t0/t0/t0/t588/t0/t0/t0/t0/t0/t0/t0/t0/t0/t0/t0/t0/t0/t637/t649/t0/t0/t0/t0/t673/t0/t0/t0/t0/t0/t0/t0/t0/t0/t0/t0/t0/t0/t0/t0/t0/t0/t0/t0/t0/t0/t0/t737/t0/t780/t0/t0/t0/t0/t0/t0/t0/t803/t0/t0/t0/t0/t0/t0/t0/t0/t0/t0/t0/t833/t835/t0/t0/t0/t0/t0/t0/t0/t0/t0/t0/t0/t0/t0/t0/t0/t859/t0/t0/t0/t0/t0/t0/t0
"2520_2705"/t0/t61/t0/t0/t0/t84/t0/t0/t0/t0/t0/t0/t0/t0/t0/t0/t0/t0/t0/t0/t0/t0/t0/t0/t0/t0/t0/t0/t0/t0/t183/t0/t192/t0/t0/t0/t0/t242/t0/t311/t0/t314/t316/t317/t0/t0/t339/t0/t0/t0/t0/t0/t0/t0/t385/t0/t387/t390/t392/t402/t0/t0/t0/t0/t418/t419/t0/t424/t0/t431/t0/t437/t439/t0/t0/t0/t0/t458/t0/t0/t0/t0/t0/t503/t0/t0/t517/t521/t0/t522/t0/t0/t0/t0/t533/t545/t552/t557/t0/t0/t0/t0/t570/t0/t0/t0/t0/t0/t588/t0/t622/t621/t0/t0/t0/t0/t0/t0/t0/t0/t0/t0/t637/t649/t0/t664/t0/t0/t673/t0/t0/t0/t0/t0/t0/t0/t0/t0/t0/t709/t0/t712/t0/t714/t715/t0/t0/t0/t0/t0/t0/t737/t745/t780/t0/t0/t0/t0/t0/t0/t0/t803/t0/t0/t0/t808/t0/t0/t0/t0/t0/t0/t0/t0/t835/t0/t839/t0/t843/t0/t0/t0/t0/t0/t0/t0/t0/t0/t0/t0/t859/t0/t0/t0/t0/t0/t0/t0
"2520_2705"/t0/t61/t0/t0/t0/t84/t0/t0/t0/t0/t0/t0/t0/t0/t0/t0/t0/t0/t0/t0/t0/t0/t0/t0/t0/t0/t0/t0/t0/t0/t183/t0/t192/t0/t0/t0/t0/t0/t0/t0/t0/t314/t316/t317/t0/t0/t339/t0/t0/t0/t0/t0/t0/t0/t385/t0/t387/t390/t392/t402/t0/t0/t0/t0/t0/t0/t0/t424/t0/t431/t0/t437/t0/t0/t0/t0/t0/t0/t0/t0/t0/t0/t0/t0/t0/t0/t0/t521/t0/t522/t0/t0/t0/t0/t533/t545/t0/t0/t0/t0/t0/t0/t570/t0/t0/t0/t0/t0/t0/t0/t0/t621/t0/t0/t0/t0/t0/t0/t0/t0/t0/t0/t637/t649/t0/t0/t0/t0/t673/t0/t0/t0/t0/t0/t0/t0/t0/t0/t0/t709/t0/t712/t0/t0/t715/t0/t723/t0/t0/t0/t0/t737/t745/t0/t0/t0/t0/t0/t0/t0/t0/t803/t0/t0/t0/t0/t0/t0/t0/t0/t0/t0/t0/t0/t835/t0/t839/t0/t0/t0/t0/t0/t0/t0/t0/t0/t0/t0/t0/t0/t859/t0/t0/t0/t0/t0/t0/t0
"2520_2705"/t0/t61/t0/t0/t0/t84/t0/t0/t0/t0/t0/t0/t0/t0/t0/t0/t0/t0/t0/t0/t0/t0/t0/t0/t0/t0/t0/t0/t0/t0/t183/t0/t192/t0/t0/t0/t0/t242/t0/t0/t0/t314/t316/t317/t0/t0/t339/t0/t0/t0/t0/t0/t0/t0/t385/t0/t387/t390/t392/t402/t0/t0/t0/t0/t0/t0/t0/t424/t0/t431/t0/t437/t439/t0/t0/t0/t0/t458/t0/t0/t0/t0/t0/t503/t0/t0/t0/t0/t0/t522/t0/t0/t0/t0/t0/t545/t0/t557/t0/t0/t0/t0/t570/t0/t0/t0/t0/t0/t0/t0/t622/t621/t0/t0/t0/t0/t0/t0/t0/t0/t0/t0/t637/t649/t0/t664/t0/t0/t673/t0/t0/t0/t0/t0/t0/t0/t0/t0/t0/t709/t0/t0/t0/t714/t715/t0/t0/t0/t0/t0/t0/t737/t745/t0/t0/t0/t0/t0/t0/t0/t0/t803/t0/t0/t0/t808/t0/t0/t0/t0/t0/t0/t0/t0/t835/t0/t0/t0/t0/t0/t0/t0/t0/t0/t0/t0/t0/t0/t0/t0/t859/t0/t0/t0/t0/t0/t0/t0
"2525_2705"/t0/t61/t72/t0/t0/t0/t0/t0/t0/t130/t0/t0/t0/t0/t0/t0/t0/t0/t0/t0/t0/t0/t0/t0/t0/t0/t0/t0/t0/t0/t0/t0/t0/t0/t0/t0/t0/t242/t0/t311/t0/t0/t316/t317/t318/t0/t339/t0/t0/t0/t0/t0/t0/t0/t385/t0/t0/t390/t0/t0/t0/t409/t0/t0/t0/t0/t0/t424/t0/t0/t432/t0/t439/t0/t0/t0/t0/t0/t0/t0/t0/t0/t0/t0/t0/t0/t517/t0/t0/t522/t0/t0/t0/t0/t0/t545/t0/t557/t0/t0/t0/t0/t570/t0/t0/t576/t0/t0/t0/t0/t0/t0/t0/t0/t0/t0/t0/t0/t0/t0/t0/t0/t0/t649/t0/t0/t661/t0/t0/t686/t692/t0/t0/t0/t0/t0/t0/t707/t724/t0/t0/t0/t0/t0/t0/t0/t0/t0/t0/t0/t0/t0/t0/t780/t784/t0/t786/t0/t789/t0/t0/t803/t0/t0/t805/t0/t0/t0/t0/t0/t0/t0/t0/t0/t835/t0/t839/t0/t0/t0/t0/t0/t0/t0/t823/t0/t0/t0/t0/t0/t859/t860/t0/t0/t0/t0/t0/t0
"2525_2705"/t0/t61/t0/t0/t0/t0/t0/t0/t0/t0/t0/t0/t0/t0/t0/t0/t0/t0/t0/t0/t0/t0/t0/t0/t0/t0/t0/t0/t0/t0/t0/t0/t0/t0/t0/t0/t0/t242/t0/t0/t0/t0/t0/t317/t318/t0/t0/t0/t0/t0/t0/t0/t0/t0/t0/t0/t387/t390/t392/t0/t0/t0/t0/t0/t0/t0/t0/t0/t0/t0/t0/t0/t439/t0/t0/t0/t0/t0/t0/t0/t0/t0/t0/t0/t0/t0/t517/t0/t0/t522/t0/t0/t0/t0/t0/t545/t552/t557/t0/t0/t0/t0/t0/t0/t0/t0/t0/t0/t588/t0/t0/t0/t0/t0/t0/t0/t0/t0/t0/t0/t642/t0/t0/t0/t0/t664/t661/t0/t0/t0/t692/t0/t0/t0/t0/t0/t0/t707/t0/t0/t711/t0/t0/t0/t0/t0/t0/t0/t0/t0/t0/t0/t745/t0/t0/t0/t786/t0/t789/t0/t0/t803/t0/t0/t805/t808/t812/t0/t0/t814/t0/t0/t0/t0/t835/t837/t839/t0/t0/t0/t0/t0/t0/t0/t0/t0/t0/t0/t0/t0/t0/t0/t0/t0/t0/t0/t0/t0
"2530_2705"/t0/t0/t72/t0/t0/t0/t0/t0/t0/t130/t0/t0/t0/t0/t0/t0/t0/t0/t0/t0/t0/t0/t0/t0/t0/t0/t0/t0/t0/t0/t0/t0/t0/t0/t0/t0/t0/t242/t0/t0/t0/t314/t316/t317/t0/t0/t339/t0/t0/t0/t0/t0/t0/t0/t0/t0/t0/t390/t0/t402/t0/t0/t0/t413/t0/t0/t0/t0/t0/t0/t0/t437/t439/t0/t0/t0/t0/t0/t0/t0/t0/t0/t0/t0/t0/t0/t0/t0/t0/t522/t0/t0/t0/t0/t533/t545/t0/t557/t0/t0/t0/t0/t0/t0/t0/t0/t0/t0/t0/t0/t0/t0/t0/t0/t0/t0/t0/t0/t0/t0/t0/t0/t0/t0/t0/t664/t0/t665/t0/t0/t0/t0/t0/t0/t0/t0/t0/t707/t0/t709/t0/t0/t0/t0/t0/t0/t0/t0/t0/t0/t0/t0/t0/t780/t0/t0/t0/t0/t0/t0/t0/t803/t0/t0/t805/t0/t0/t0/t0/t0/t0/t0/t0/t0/t835/t0/t839/t0/t0/t0/t0/t0/t0/t820/t823/t0/t0/t0/t0/t0/t0/t0/t0/t0/t0/t874/t0/t872
"2530_2705"/t0/t61/t0/t0/t0/t84/t0/t0/t0/t130/t0/t0/t0/t0/t0/t0/t0/t0/t0/t0/t0/t0/t0/t0/t0/t0/t0/t0/t0/t0/t0/t0/t192/t0/t0/t0/t0/t242/t0/t0/t0/t314/t316/t317/t0/t0/t339/t0/t0/t0/t0/t0/t0/t0/t385/t0/t387/t0/t392/t402/t0/t409/t0/t0/t0/t0/t0/t0/t0/t0/t0/t0/t0/t0/t0/t0/t0/t458/t0/t0/t0/t0/t0/t503/t0/t0/t517/t0/t0/t522/t0/t0/t0/t0/t533/t545/t552/t0/t0/t0/t0/t0/t0/t0/t0/t0/t0/t0/t588/t0/t0/t0/t0/t0/t0/t0/t0/t0/t0/t0/t642/t0/t0/t649/t650/t0/t661/t0/t0/t0/t0/t0/t0/t0/t0/t0/t0/t707/t0/t0/t0/t0/t0/t0/t0/t0/t0/t0/t0/t0/t0/t737/t0/t780/t784/t0/t786/t0/t0/t0/t0/t803/t0/t0/t0/t0/t0/t0/t0/t814/t0/t0/t0/t0/t835/t0/t839/t0/t0/t0/t0/t0/t0/t0/t0/t846/t0/t0/t0/t0/t859/t0/t0/t0/t0/t0/t0/t0
"2530_2705"/t0/t0/t0/t0/t0/t84/t0/t0/t0/t130/t0/t0/t0/t0/t0/t0/t0/t0/t0/t0/t0/t0/t0/t0/t0/t0/t0/t0/t0/t0/t0/t185/t192/t0/t0/t0/t0/t242/t0/t0/t0/t314/t316/t317/t0/t0/t339/t0/t0/t0/t0/t0/t0/t0/t385/t0/t387/t390/t0/t402/t0/t409/t0/t0/t0/t419/t0/t0/t0/t0/t0/t0/t439/t0/t0/t0/t0/t0/t0/t0/t0/t0/t498/t503/t0/t0/t517/t0/t0/t522/t0/t0/t0/t0/t533/t545/t552/t557/t0/t0/t0/t0/t0/t0/t0/t576/t0/t0/t588/t0/t0/t0/t0/t0/t0/t0/t0/t0/t0/t0/t0/t0/t637/t0/t650/t664/t0/t0/t673/t0/t692/t0/t0/t0/t0/t0/t0/t707/t0/t0/t0/t712/t0/t0/t0/t0/t0/t0/t0/t0/t0/t0/t0/t780/t784/t0/t786/t0/t789/t0/t0/t803/t0/t0/t805/t0/t0/t0/t0/t0/t0/t0/t0/t0/t835/t0/t839/t0/t0/t0/t0/t0/t0/t0/t0/t0/t0/t0/t0/t0/t859/t860/t0/t0/t0/t0/t0/t0
"2530_2705"/t0/t61/t0/t0/t0/t0/t0/t0/t0/t0/t0/t0/t0/t0/t0/t0/t0/t0/t0/t0/t0/t0/t0/t0/t0/t0/t0/t0/t0/t0/t0/t185/t0/t0/t0/t0/t0/t0/t0/t0/t0/t314/t316/t317/t0/t0/t339/t0/t0/t0/t0/t0/t0/t0/t0/t0/t387/t390/t392/t402/t0/t0/t0/t0/t0/t0/t0/t424/t0/t431/t0/t0/t439/t0/t0/t0/t0/t458/t0/t0/t0/t0/t0/t0/t0/t0/t517/t0/t0/t0/t0/t0/t0/t0/t0/t545/t552/t557/t0/t0/t0/t0/t0/t0/t0/t0/t0/t0/t0/t0/t0/t0/t0/t0/t0/t0/t0/t0/t0/t0/t642/t0/t0/t0/t0/t0/t0/t0/t0/t0/t0/t0/t0/t0/t0/t0/t0/t0/t0/t0/t711/t0/t0/t714/t0/t0/t0/t0/t0/t0/t0/t0/t0/t0/t0/t0/t786/t0/t0/t0/t0/t803/t0/t0/t0/t808/t0/t0/t0/t814/t813/t0/t0/t0/t835/t0/t839/t0/t0/t0/t0/t0/t0/t0/t0/t0/t0/t0/t0/t0/t859/t860/t0/t0/t0/t0/t0/t872
"2535_2705"/t0/t0/t0/t0/t0/t84/t0/t0/t0/t130/t0/t0/t0/t0/t0/t0/t0/t0/t0/t0/t0/t0/t0/t0/t0/t0/t0/t0/t0/t0/t0/t0/t192/t0/t0/t0/t0/t242/t0/t0/t0/t314/t0/t317/t0/t0/t339/t0/t0/t0/t0/t0/t0/t0/t0/t0/t387/t0/t392/t0/t0/t0/t0/t413/t0/t0/t0/t0/t426/t0/t432/t0/t0/t0/t0/t0/t0/t0/t0/t0/t0/t0/t0/t0/t0/t0/t517/t0/t0/t522/t0/t0/t0/t0/t533/t545/t0/t557/t0/t0/t0/t0/t0/t0/t0/t0/t0/t0/t0/t658/t0/t0/t0/t0/t0/t629/t0/t0/t0/t0/t0/t0/t0/t649/t650/t664/t0/t665/t673/t0/t0/t0/t0/t0/t0/t0/t0/t707/t724/t0/t0/t0/t0/t0/t0/t0/t0/t0/t0/t0/t0/t737/t745/t780/t784/t0/t0/t0/t0/t0/t0/t0/t0/t0/t0/t0/t0/t0/t0/t0/t0/t0/t0/t0/t835/t0/t839/t0/t0/t0/t0/t0/t0/t0/t0/t0/t0/t0/t0/t0/t0/t0/t0/t0/t0/t0/t0/t0
"2535_2705"/t0/t0/t72/t0/t81/t84/t89/t0/t0/t0/t0/t0/t0/t0/t0/t0/t0/t0/t0/t0/t0/t0/t0/t0/t0/t0/t0/t0/t0/t0/t0/t185/t0/t0/t0/t0/t0/t242/t0/t0/t0/t0/t316/t317/t0/t0/t339/t0/t0/t0/t0/t0/t0/t0/t0/t0/t0/t390/t0/t402/t0/t0/t0/t0/t0/t419/t0/t0/t0/t431/t0/t0/t0/t0/t0/t0/t0/t458/t0/t0/t0/t0/t0/t0/t0/t0/t517/t0/t0/t522/t0/t0/t0/t0/t0/t545/t0/t0/t0/t0/t0/t0/t0/t0/t0/t0/t0/t0/t0/t0/t0/t0/t0/t0/t0/t0/t0/t0/t0/t0/t0/t0/t0/t0/t0/t0/t661/t0/t0/t0/t0/t0/t0/t0/t0/t0/t0/t0/t0/t709/t0/t0/t0/t0/t0/t0/t0/t0/t0/t0/t0/t737/t745/t0/t784/t0/t786/t0/t0/t797/t0/t803/t0/t0/t0/t808/t812/t0/t0/t0/t0/t0/t0/t0/t835/t0/t839/t0/t0/t0/t0/t0/t0/t0/t0/t0/t0/t0/t0/t0/t859/t0/t0/t0/t0/t874/t0/t0
"2535_2705"/t0/t0/t0/t0/t0/t84/t0/t0/t0/t130/t0/t0/t0/t0/t0/t0/t0/t0/t0/t0/t0/t0/t0/t0/t0/t0/t0/t0/t0/t0/t0/t185/t0/t0/t0/t0/t0/t242/t0/t0/t0/t314/t0/t317/t0/t0/t339/t0/t0/t0/t0/t0/t0/t0/t0/t0/t0/t0/t392/t0/t0/t0/t0/t0/t0/t0/t0/t424/t0/t431/t0/t0/t439/t0/t0/t0/t0/t458/t0/t0/t0/t0/t0/t0/t0/t0/t517/t0/t0/t522/t0/t0/t0/t0/t533/t545/t552/t557/t0/t0/t0/t0/t0/t0/t0/t0/t581/t0/t0/t0/t0/t0/t0/t0/t0/t0/t0/t0/t0/t0/t0/t0/t637/t649/t0/t0/t0/t0/t0/t0/t692/t0/t0/t0/t0/t0/t0/t707/t0/t0/t0/t0/t0/t714/t0/t0/t0/t0/t0/t0/t0/t0/t0/t0/t0/t0/t786/t0/t0/t0/t0/t803/t0/t0/t0/t0/t0/t0/t0/t0/t0/t0/t0/t0/t835/t0/t839/t0/t0/t0/t0/t0/t0/t0/t823/t0/t0/t0/t0/t0/t859/t0/t0/t0/t0/t0/t0/t0
"2540_2705"/t0/t0/t0/t0/t0/t0/t0/t0/t0/t130/t0/t0/t0/t0/t0/t0/t0/t0/t0/t0/t0/t0/t0/t0/t0/t0/t174/t0/t0/t0/t0/t0/t0/t0/t0/t0/t0/t0/t0/t0/t0/t0/t316/t0/t0/t0/t339/t0/t0/t0/t0/t0/t0/t0/t0/t0/t0/t0/t392/t0/t0/t0/t0/t0/t0/t0/t0/t424/t0/t431/t0/t437/t439/t0/t0/t0/t0/t0/t0/t0/t0/t0/t0/t0/t0/t0/t517/t0/t0/t0/t0/t0/t0/t0/t533/t545/t0/t0/t0/t0/t0/t0/t0/t0/t0/t0/t0/t0/t588/t0/t0/t0/t0/t0/t0/t0/t0/t0/t0/t0/t0/t0/t0/t649/t0/t0/t0/t0/t0/t0/t0/t0/t0/t0/t0/t0/t0/t0/t0/t709/t0/t712/t0/t714/t0/t0/t0/t0/t0/t0/t0/t0/t0/t0/t0/t0/t0/t0/t0/t0/t0/t803/t0/t0/t0/t0/t0/t0/t0/t0/t0/t0/t0/t0/t835/t0/t0/t0/t0/t0/t0/t0/t0/t0/t0/t0/t0/t0/t0/t0/t0/t860/t0/t0/t0/t0/t0/t0
"2540_2705"/t0/t0/t0/t0/t0/t84/t0/t0/t0/t0/t0/t0/t0/t0/t0/t0/t0/t0/t0/t0/t0/t0/t0/t0/t0/t0/t174/t0/t0/t0/t0/t0/t192/t0/t0/t0/t0/t242/t0/t311/t312/t314/t0/t317/t0/t321/t339/t0/t0/t0/t0/t0/t0/t0/t0/t0/t0/t390/t392/t0/t0/t0/t0/t0/t0/t0/t0/t424/t0/t0/t0/t437/t439/t0/t0/t0/t0/t0/t0/t0/t0/t0/t0/t503/t0/t0/t517/t0/t0/t0/t0/t0/t0/t0/t533/t545/t552/t557/t0/t0/t0/t0/t0/t0/t0/t0/t0/t0/t0/t0/t0/t0/t0/t0/t0/t0/t0/t0/t0/t0/t0/t0/t0/t0/t0/t0/t0/t665/t0/t0/t0/t0/t0/t0/t0/t0/t0/t0/t0/t0/t0/t0/t0/t0/t0/t0/t0/t0/t0/t0/t0/t737/t0/t0/t0/t0/t786/t0/t0/t0/t0/t803/t0/t0/t0/t0/t0/t0/t0/t0/t0/t0/t0/t0/t835/t0/t0/t0/t0/t0/t0/t0/t0/t0/t0/t0/t0/t0/t0/t0/t859/t0/t0/t0/t0/t0/t0/t0
"2540_2705"/t0/t0/t0/t0/t0/t0/t0/t0/t0/t0/t0/t0/t0/t0/t0/t0/t0/t0/t0/t0/t0/t0/t0/t0/t0/t0/t0/t0/t0/t0/t0/t185/t192/t0/t0/t0/t0/t0/t0/t311/t0/t314/t316/t317/t0/t0/t339/t0/t0/t0/t0/t0/t0/t0/t0/t0/t0/t0/t392/t0/t0/t0/t0/t0/t0/t0/t0/t424/t426/t431/t0/t437/t439/t0/t0/t0/t0/t0/t0/t0/t0/t0/t0/t0/t0/t0/t517/t0/t0/t522/t0/t0/t0/t0/t533/t545/t0/t557/t0/t0/t0/t0/t0/t0/t0/t0/t0/t0/t0/t658/t0/t621/t0/t0/t0/t0/t0/t0/t0/t0/t642/t0/t637/t649/t650/t0/t0/t0/t0/t0/t0/t0/t0/t0/t0/t0/t0/t707/t0/t709/t711/t0/t0/t714/t0/t0/t0/t0/t0/t0/t0/t737/t0/t780/t0/t0/t0/t0/t789/t0/t0/t803/t0/t0/t0/t0/t0/t0/t0/t0/t0/t0/t830/t0/t835/t837/t839/t0/t0/t0/t0/t0/t0/t0/t0/t0/t0/t0/t0/t0/t859/t860/t0/t0/t0/t874/t0/t0
"2545_2705"/t0/t0/t0/t0/t0/t84/t0/t0/t0/t0/t0/t0/t0/t0/t0/t0/t0/t0/t0/t0/t0/t0/t0/t0/t0/t0/t0/t0/t0/t0/t0/t0/t0/t0/t0/t0/t0/t0/t0/t0/t0/t0/t316/t0/t0/t0/t339/t0/t0/t0/t0/t0/t0/t0/t0/t0/t0/t0/t392/t0/t0/t0/t0/t0/t418/t0/t0/t424/t0/t0/t0/t0/t0/t0/t447/t0/t0/t0/t0/t0/t0/t0/t0/t0/t0/t0/t0/t521/t0/t0/t0/t0/t0/t0/t0/t545/t0/t0/t0/t0/t0/t0/t0/t0/t0/t0/t0/t0/t0/t0/t0/t0/t0/t0/t0/t0/t0/t0/t0/t0/t0/t0/t0/t0/t0/t0/t0/t0/t0/t0/t0/t0/t0/t0/t0/t0/t0/t707/t0/t709/t0/t0/t0/t0/t0/t0/t0/t0/t0/t0/t0/t737/t0/t780/t0/t0/t0/t788/t0/t0/t0/t803/t0/t0/t0/t0/t0/t0/t0/t0/t0/t0/t0/t0/t835/t0/t0/t0/t0/t0/t0/t0/t0/t0/t0/t0/t0/t0/t0/t0/t0/t0/t0/t0/t0/t0/t0/t0
"2550_2705"/t0/t0/t0/t0/t0/t84/t89/t0/t0/t130/t0/t0/t0/t0/t0/t0/t0/t0/t0/t0/t0/t171/t0/t0/t0/t0/t174/t0/t0/t0/t0/t185/t192/t0/t0/t0/t0/t242/t0/t311/t312/t314/t316/t317/t0/t0/t339/t0/t0/t0/t0/t0/t0/t0/t0/t0/t387/t390/t392/t402/t0/t409/t410/t0/t418/t0/t0/t424/t0/t431/t0/t437/t439/t0/t0/t0/t0/t458/t0/t0/t0/t0/t0/t503/t0/t0/t517/t521/t0/t522/t0/t0/t0/t0/t533/t545/t552/t557/t0/t0/t0/t0/t0/t0/t575/t0/t0/t0/t588/t0/t622/t0/t0/t0/t0/t0/t0/t0/t0/t0/t0/t0/t637/t649/t0/t0/t0/t0/t0/t0/t692/t0/t0/t0/t0/t0/t703/t707/t0/t709/t0/t0/t0/t0/t0/t722/t723/t0/t0/t0/t0/t737/t0/t0/t0/t0/t0/t0/t0/t0/t0/t803/t0/t0/t0/t0/t0/t0/t0/t814/t0/t0/t0/t0/t835/t0/t839/t0/t843/t0/t0/t0/t0/t0/t0/t0/t0/t0/t0/t0/t859/t0/t0/t0/t0/t0/t0/t0
"2555_2705"/t55/t61/t0/t0/t81/t0/t0/t88/t0/t130/t0/t0/t0/t0/t0/t0/t0/t0/t0/t0/t0/t0/t0/t0/t0/t0/t0/t0/t0/t0/t0/t185/t192/t0/t0/t0/t0/t242/t0/t0/t0/t314/t316/t317/t0/t0/t0/t0/t0/t0/t0/t0/t0/t0/t0/t0/t0/t0/t0/t0/t0/t0/t0/t0/t0/t0/t0/t0/t0/t0/t0/t0/t0/t0/t0/t0/t0/t0/t0/t0/t0/t0/t0/t0/t0/t0/t517/t0/t0/t522/t0/t0/t0/t0/t0/t545/t0/t557/t0/t0/t0/t0/t0/t0/t0/t0/t581/t0/t0/t0/t0/t0/t0/t0/t0/t629/t0/t0/t0/t0/t0/t0/t637/t649/t650/t664/t0/t0/t0/t0/t0/t0/t0/t0/t0/t0/t0/t707/t0/t709/t0/t0/t0/t714/t0/t722/t0/t0/t0/t746/t0/t0/t0/t0/t784/t0/t786/t0/t0/t0/t0/t803/t0/t0/t805/t0/t0/t0/t0/t0/t0/t818/t0/t0/t835/t837/t839/t0/t843/t0/t844/t0/t0/t0/t0/t0/t0/t0/t0/t0/t0/t860/t0/t0/t0/t0/t0/t0
"2555_2705"/t55/t61/t0/t0/t81/t84/t89/t0/t0/t130/t0/t0/t0/t0/t0/t0/t0/t0/t0/t0/t0/t0/t0/t0/t0/t0/t0/t0/t0/t0/t0/t185/t0/t0/t0/t0/t0/t242/t0/t0/t0/t314/t316/t317/t0/t0/t339/t0/t0/t0/t0/t0/t0/t0/t0/t0/t0/t0/t0/t0/t0/t0/t0/t0/t0/t0/t0/t0/t0/t0/t0/t0/t439/t0/t0/t0/t0/t0/t0/t0/t0/t0/t0/t0/t0/t0/t517/t0/t0/t522/t0/t0/t0/t0/t533/t545/t0/t557/t0/t0/t0/t0/t0/t0/t0/t576/t581/t0/t0/t0/t0/t0/t0/t0/t0/t0/t0/t0/t0/t0/t0/t0/t637/t649/t650/t0/t0/t665/t0/t0/t0/t0/t0/t0/t0/t0/t703/t707/t0/t709/t0/t0/t0/t0/t0/t722/t0/t0/t0/t746/t0/t0/t0/t0/t0/t0/t786/t0/t0/t0/t0/t803/t0/t0/t805/t0/t0/t0/t0/t0/t0/t0/t0/t0/t835/t0/t839/t0/t843/t0/t844/t0/t0/t0/t0/t0/t0/t0/t0/t0/t0/t860/t0/t0/t0/t0/t0/t872
"2500_2710"/t0/t61/t0/t0/t0/t84/t0/t0/t0/t0/t0/t0/t0/t0/t0/t0/t0/t0/t0/t0/t0/t0/t0/t0/t0/t0/t174/t0/t0/t0/t0/t185/t0/t0/t0/t0/t0/t0/t0/t0/t0/t0/t316/t317/t0/t0/t339/t0/t0/t0/t0/t0/t0/t0/t385/t0/t0/t0/t392/t0/t0/t0/t0/t0/t418/t0/t0/t0/t0/t0/t0/t0/t0/t0/t0/t0/t0/t0/t0/t0/t0/t0/t0/t0/t0/t0/t517/t0/t0/t522/t0/t0/t0/t0/t0/t545/t0/t0/t0/t0/t0/t0/t0/t0/t0/t0/t0/t0/t588/t658/t0/t621/t0/t0/t0/t629/t0/t0/t0/t0/t642/t0/t637/t0/t650/t0/t661/t0/t673/t0/t0/t0/t0/t0/t0/t0/t0/t0/t724/t0/t711/t712/t0/t0/t0/t0/t0/t0/t0/t0/t735/t737/t0/t0/t0/t0/t786/t0/t0/t0/t0/t803/t0/t0/t0/t0/t0/t0/t0/t0/t0/t0/t0/t0/t835/t0/t839/t0/t0/t0/t0/t0/t0/t0/t0/t0/t0/t0/t0/t0/t0/t860/t0/t0/t867/t0/t0/t0
"2505_2710"/t0/t61/t0/t0/t0/t84/t0/t0/t0/t130/t0/t0/t0/t0/t0/t0/t0/t0/t0/t0/t0/t0/t0/t0/t0/t0/t0/t0/t0/t0/t0/t185/t192/t0/t0/t0/t0/t242/t0/t311/t0/t0/t316/t317/t0/t0/t339/t0/t0/t0/t0/t365/t0/t0/t0/t0/t0/t390/t392/t0/t0/t0/t0/t0/t418/t0/t0/t424/t0/t0/t0/t0/t0/t0/t0/t0/t0/t0/t0/t0/t0/t0/t0/t0/t0/t0/t517/t0/t0/t522/t0/t0/t0/t0/t0/t545/t0/t557/t0/t0/t0/t0/t0/t0/t0/t0/t0/t0/t0/t658/t0/t0/t0/t0/t0/t0/t0/t0/t0/t0/t642/t0/t0/t0/t650/t0/t661/t0/t0/t0/t692/t0/t0/t0/t0/t0/t0/t0/t724/t0/t711/t0/t0/t0/t0/t0/t0/t0/t0/t0/t0/t737/t0/t0/t784/t0/t786/t0/t789/t0/t0/t803/t0/t0/t0/t0/t0/t0/t0/t0/t0/t0/t0/t0/t835/t0/t839/t0/t0/t0/t0/t0/t0/t0/t0/t0/t0/t0/t0/t0/t0/t860/t0/t866/t0/t0/t0/t0
"2510_2710"/t0/t0/t0/t0/t0/t0/t89/t0/t0/t130/t0/t0/t0/t0/t0/t0/t0/t0/t0/t0/t0/t0/t0/t0/t0/t0/t174/t0/t0/t0/t0/t0/t192/t0/t0/t0/t0/t0/t0/t0/t0/t314/t316/t317/t0/t0/t339/t0/t0/t0/t0/t0/t0/t0/t0/t0/t0/t0/t392/t0/t0/t0/t0/t0/t418/t0/t0/t0/t0/t431/t0/t0/t439/t0/t0/t0/t0/t458/t0/t0/t0/t0/t498/t0/t0/t0/t517/t0/t0/t522/t0/t0/t0/t0/t0/t545/t0/t0/t0/t0/t0/t0/t0/t0/t0/t0/t0/t0/t588/t658/t0/t0/t0/t0/t0/t629/t0/t0/t0/t0/t0/t0/t637/t649/t0/t664/t0/t0/t0/t686/t0/t0/t0/t0/t0/t0/t0/t0/t724/t0/t711/t0/t731/t0/t0/t0/t0/t0/t0/t0/t0/t737/t745/t0/t0/t0/t0/t0/t0/t0/t0/t0/t0/t0/t0/t0/t0/t0/t0/t0/t0/t0/t0/t0/t835/t0/t839/t0/t0/t0/t0/t0/t0/t0/t0/t0/t0/t0/t0/t0/t0/t0/t0/t0/t0/t0/t0/t0
"2510_2710"/t0/t0/t0/t0/t81/t0/t89/t88/t0/t130/t0/t0/t0/t0/t0/t0/t0/t0/t0/t0/t0/t0/t0/t0/t0/t0/t174/t0/t0/t0/t183/t0/t192/t0/t0/t0/t0/t0/t0/t0/t0/t314/t316/t317/t0/t0/t339/t0/t0/t0/t0/t0/t0/t0/t0/t0/t387/t390/t392/t0/t0/t0/t0/t0/t0/t419/t0/t0/t426/t0/t0/t0/t0/t0/t0/t0/t0/t0/t0/t0/t0/t0/t498/t0/t0/t0/t517/t0/t0/t522/t0/t0/t0/t0/t533/t545/t552/t0/t0/t0/t0/t0/t0/t0/t0/t0/t0/t0/t0/t0/t0/t0/t0/t0/t0/t0/t0/t0/t0/t0/t0/t0/t0/t0/t650/t664/t661/t0/t0/t686/t692/t0/t0/t0/t0/t0/t0/t0/t0/t709/t0/t0/t0/t0/t0/t0/t0/t0/t0/t0/t0/t0/t0/t780/t0/t0/t0/t0/t0/t0/t0/t803/t0/t0/t0/t0/t0/t0/t0/t0/t0/t0/t0/t0/t835/t0/t839/t0/t0/t0/t0/t0/t0/t0/t0/t0/t0/t0/t0/t0/t0/t0/t0/t0/t0/t874/t0/t0
"2510_2710"/t0/t0/t0/t0/t0/t0/t89/t88/t0/t0/t0/t0/t0/t0/t0/t0/t0/t0/t0/t0/t0/t0/t0/t0/t0/t0/t174/t0/t0/t0/t183/t185/t192/t0/t0/t0/t0/t0/t0/t0/t0/t314/t316/t317/t0/t0/t339/t0/t0/t0/t0/t0/t0/t0/t0/t0/t387/t390/t392/t0/t0/t0/t0/t0/t0/t419/t0/t0/t426/t0/t0/t0/t0/t0/t0/t0/t0/t0/t0/t0/t0/t0/t498/t0/t0/t0/t517/t0/t0/t522/t0/t0/t0/t0/t533/t545/t552/t0/t0/t0/t0/t0/t0/t0/t0/t0/t0/t0/t0/t0/t0/t0/t0/t0/t0/t0/t0/t0/t0/t0/t0/t0/t0/t0/t650/t664/t0/t0/t0/t686/t692/t0/t0/t0/t0/t0/t0/t0/t724/t709/t0/t0/t0/t0/t0/t0/t0/t0/t0/t0/t0/t737/t0/t780/t0/t0/t0/t0/t0/t0/t0/t803/t0/t0/t0/t0/t0/t0/t0/t0/t0/t0/t0/t0/t835/t0/t839/t0/t0/t0/t0/t0/t0/t0/t0/t0/t0/t0/t0/t0/t0/t0/t0/t0/t0/t874/t0/t0
"2510_2710"/t0/t61/t0/t0/t0/t0/t89/t0/t0/t0/t0/t0/t0/t0/t0/t0/t0/t0/t0/t0/t0/t0/t0/t0/t0/t0/t0/t0/t0/t0/t183/t0/t192/t0/t0/t0/t0/t0/t0/t0/t0/t0/t0/t317/t0/t0/t339/t0/t0/t0/t0/t0/t0/t0/t0/t0/t387/t0/t0/t402/t0/t0/t0/t413/t0/t0/t0/t0/t0/t431/t0/t0/t0/t0/t0/t0/t0/t458/t0/t0/t0/t0/t0/t503/t0/t0/t0/t521/t0/t0/t0/t0/t0/t0/t0/t545/t0/t0/t0/t0/t0/t0/t0/t0/t0/t0/t0/t0/t588/t658/t0/t621/t0/t0/t0/t0/t0/t0/t0/t0/t642/t0/t637/t649/t650/t0/t661/t0/t673/t686/t0/t0/t0/t0/t0/t0/t0/t0/t0/t709/t711/t712/t0/t0/t715/t0/t0/t0/t0/t0/t0/t737/t0/t0/t0/t0/t0/t0/t0/t0/t0/t803/t0/t0/t0/t0/t0/t0/t0/t0/t0/t0/t0/t0/t835/t0/t839/t0/t0/t0/t0/t0/t0/t0/t0/t0/t0/t0/t0/t0/t859/t860/t0/t0/t867/t874/t0/t0
"2510_2710"/t0/t61/t0/t0/t0/t0/t0/t88/t0/t0/t0/t0/t0/t0/t0/t0/t0/t0/t0/t0/t0/t0/t0/t0/t0/t0/t174/t0/t0/t0/t0/t185/t0/t0/t0/t0/t0/t0/t0/t0/t0/t0/t316/t317/t0/t0/t339/t0/t0/t0/t0/t0/t0/t0/t0/t0/t0/t0/t392/t402/t0/t0/t0/t413/t0/t0/t0/t0/t426/t431/t0/t0/t439/t0/t0/t0/t0/t458/t0/t0/t0/t0/t498/t0/t0/t0/t517/t521/t0/t0/t0/t0/t0/t0/t0/t545/t0/t0/t0/t0/t0/t0/t0/t0/t0/t0/t0/t582/t588/t658/t0/t0/t0/t0/t0/t0/t0/t0/t0/t0/t642/t0/t637/t649/t0/t0/t0/t0/t0/t686/t0/t0/t0/t0/t0/t0/t0/t0/t0/t709/t711/t0/t0/t0/t0/t0/t0/t0/t0/t0/t0/t0/t0/t0/t0/t0/t0/t0/t0/t0/t0/t803/t0/t0/t0/t0/t0/t0/t0/t814/t0/t0/t0/t0/t835/t0/t0/t0/t0/t0/t0/t0/t0/t0/t0/t846/t0/t0/t0/t0/t0/t0/t0/t0/t0/t874/t0/t0
"2510_2710"/t0/t0/t0/t0/t0/t0/t0/t0/t0/t0/t0/t0/t0/t0/t0/t0/t0/t0/t0/t0/t0/t0/t0/t0/t0/t0/t174/t0/t0/t0/t183/t0/t0/t0/t0/t0/t0/t0/t0/t0/t0/t314/t316/t0/t0/t0/t339/t0/t0/t0/t0/t0/t0/t0/t0/t0/t0/t0/t392/t402/t0/t0/t0/t0/t0/t0/t0/t424/t0/t0/t0/t0/t0/t0/t0/t0/t0/t0/t0/t0/t0/t0/t0/t0/t0/t0/t517/t0/t0/t0/t0/t0/t0/t0/t533/t545/t0/t0/t0/t0/t0/t0/t0/t0/t0/t0/t0/t582/t588/t658/t0/t0/t0/t0/t0/t0/t0/t0/t0/t0/t642/t0/t637/t0/t0/t0/t0/t0/t0/t0/t0/t0/t0/t0/t0/t0/t0/t0/t0/t0/t711/t0/t0/t714/t0/t0/t0/t0/t0/t0/t0/t737/t0/t0/t0/t0/t0/t0/t0/t0/t0/t803/t0/t0/t0/t0/t0/t0/t0/t0/t0/t0/t0/t0/t835/t0/t0/t0/t0/t0/t0/t0/t0/t0/t0/t0/t0/t0/t0/t0/t0/t0/t0/t0/t0/t0/t0/t872
"2510_2710"/t0/t0/t0/t0/t0/t0/t0/t0/t0/t0/t0/t0/t0/t0/t0/t0/t0/t0/t0/t0/t0/t0/t0/t0/t0/t0/t174/t0/t0/t0/t183/t0/t192/t0/t0/t0/t0/t0/t0/t311/t0/t0/t316/t317/t0/t0/t339/t0/t0/t0/t0/t0/t0/t0/t0/t0/t0/t0/t392/t402/t0/t0/t0/t413/t0/t0/t0/t424/t426/t431/t0/t0/t0/t0/t0/t0/t0/t458/t0/t0/t0/t0/t498/t0/t0/t0/t517/t0/t0/t0/t0/t0/t0/t0/t533/t545/t0/t557/t0/t0/t0/t0/t570/t0/t0/t0/t0/t582/t588/t658/t0/t0/t0/t0/t0/t0/t0/t0/t0/t0/t0/t0/t0/t649/t0/t0/t0/t0/t673/t0/t0/t0/t0/t0/t0/t0/t0/t0/t0/t709/t0/t0/t0/t714/t0/t0/t0/t0/t0/t0/t0/t737/t0/t0/t0/t0/t0/t0/t0/t0/t0/t0/t0/t0/t805/t0/t0/t0/t0/t0/t0/t0/t830/t0/t835/t0/t839/t0/t0/t0/t0/t0/t0/t0/t0/t0/t0/t0/t0/t0/t0/t0/t0/t0/t0/t874/t0/t0
"2510_2710"/t0/t0/t0/t0/t0/t0/t89/t0/t0/t130/t0/t0/t0/t0/t0/t0/t0/t0/t0/t0/t0/t0/t0/t0/t0/t0/t0/t0/t0/t0/t183/t0/t192/t0/t0/t0/t0/t0/t0/t311/t0/t314/t316/t317/t318/t0/t339/t0/t0/t0/t0/t0/t0/t0/t0/t0/t387/t0/t0/t402/t0/t0/t410/t413/t0/t0/t0/t0/t426/t431/t432/t0/t0/t0/t0/t0/t0/t458/t0/t0/t0/t0/t0/t0/t0/t0/t517/t0/t0/t522/t0/t0/t0/t0/t0/t545/t0/t0/t0/t0/t0/t0/t0/t0/t0/t0/t0/t0/t588/t658/t0/t621/t0/t0/t0/t0/t0/t0/t0/t0/t642/t0/t0/t0/t0/t0/t661/t0/t673/t0/t0/t0/t0/t0/t0/t0/t0/t0/t0/t709/t711/t0/t731/t0/t0/t0/t0/t0/t0/t0/t0/t737/t0/t0/t0/t0/t0/t788/t0/t797/t0/t0/t0/t0/t0/t0/t0/t0/t0/t0/t0/t0/t0/t0/t835/t0/t839/t0/t0/t0/t0/t0/t0/t0/t0/t0/t0/t0/t0/t0/t859/t860/t0/t0/t0/t0/t0/t0
"2510_2710"/t0/t0/t0/t0/t81/t0/t89/t88/t0/t0/t0/t0/t0/t0/t0/t0/t0/t0/t0/t0/t0/t0/t0/t0/t0/t0/t174/t0/t0/t0/t183/t185/t192/t0/t0/t0/t0/t0/t0/t311/t0/t314/t316/t0/t0/t0/t339/t0/t0/t0/t0/t365/t0/t0/t385/t0/t387/t0/t392/t402/t0/t0/t0/t413/t0/t0/t0/t0/t0/t431/t432/t0/t439/t0/t0/t0/t0/t0/t0/t0/t0/t0/t498/t0/t0/t0/t517/t521/t0/t522/t0/t0/t0/t0/t533/t545/t0/t0/t0/t0/t0/t0/t570/t0/t0/t0/t0/t0/t588/t658/t0/t621/t0/t0/t0/t0/t0/t0/t0/t0/t642/t0/t0/t0/t0/t0/t0/t0/t673/t0/t0/t0/t0/t0/t0/t0/t0/t0/t0/t709/t711/t0/t0/t714/t0/t0/t0/t0/t0/t0/t0/t737/t0/t0/t0/t0/t0/t0/t0/t0/t0/t803/t0/t0/t0/t0/t0/t0/t0/t0/t0/t0/t830/t0/t835/t0/t839/t0/t843/t0/t0/t0/t0/t0/t0/t0/t0/t0/t0/t0/t0/t0/t0/t0/t0/t874/t0/t872
"2510_2710"/t0/t0/t0/t0/t81/t84/t0/t0/t0/t130/t0/t0/t0/t0/t0/t0/t0/t0/t0/t0/t0/t0/t0/t0/t0/t0/t174/t0/t0/t0/t183/t0/t192/t0/t0/t0/t0/t0/t0/t311/t0/t314/t316/t317/t0/t0/t339/t0/t0/t0/t0/t365/t0/t0/t385/t0/t387/t0/t392/t402/t0/t0/t0/t413/t418/t0/t0/t424/t426/t0/t0/t0/t0/t0/t0/t0/t0/t458/t0/t0/t0/t0/t498/t503/t0/t0/t517/t0/t0/t522/t0/t0/t0/t0/t533/t545/t0/t0/t0/t0/t0/t0/t570/t0/t0/t0/t0/t582/t588/t658/t0/t0/t0/t0/t0/t0/t0/t0/t0/t0/t642/t0/t0/t649/t0/t0/t661/t665/t673/t0/t0/t0/t0/t0/t0/t0/t0/t0/t724/t709/t0/t0/t0/t0/t0/t0/t0/t0/t0/t0/t0/t737/t0/t0/t0/t0/t0/t788/t0/t0/t0/t803/t0/t0/t0/t0/t0/t0/t0/t0/t0/t0/t0/t0/t835/t0/t839/t0/t0/t0/t0/t0/t0/t0/t0/t0/t0/t0/t0/t0/t0/t0/t0/t0/t0/t874/t0/t0
"2510_2710"/t0/t0/t0/t0/t0/t0/t89/t0/t0/t0/t0/t0/t0/t0/t0/t0/t0/t0/t0/t0/t0/t0/t0/t0/t0/t0/t0/t0/t0/t0/t183/t185/t192/t0/t0/t0/t0/t0/t0/t0/t0/t0/t316/t317/t0/t0/t339/t0/t0/t0/t0/t0/t0/t0/t0/t0/t0/t0/t0/t402/t0/t0/t0/t413/t0/t0/t0/t424/t0/t431/t0/t0/t439/t0/t0/t0/t0/t458/t0/t0/t0/t0/t0/t503/t0/t0/t517/t0/t0/t0/t0/t0/t0/t0/t0/t545/t0/t0/t0/t0/t0/t0/t570/t0/t0/t0/t0/t0/t588/t658/t0/t621/t0/t0/t0/t0/t0/t0/t0/t0/t642/t0/t0/t649/t0/t0/t661/t0/t673/t0/t0/t0/t0/t0/t0/t0/t0/t0/t0/t709/t711/t0/t0/t714/t0/t0/t0/t0/t0/t0/t0/t0/t0/t0/t0/t0/t0/t0/t0/t0/t0/t803/t0/t0/t0/t0/t0/t0/t0/t814/t0/t0/t0/t0/t835/t0/t0/t0/t0/t0/t0/t0/t0/t0/t0/t846/t0/t0/t0/t0/t859/t0/t0/t0/t0/t0/t0/t0
"2510_2710"/t0/t0/t0/t0/t0/t84/t0/t0/t0/t0/t0/t0/t0/t0/t0/t0/t0/t0/t0/t0/t0/t0/t0/t0/t0/t0/t174/t0/t0/t0/t183/t185/t192/t0/t0/t0/t0/t242/t0/t311/t0/t314/t316/t317/t0/t0/t339/t0/t0/t0/t0/t0/t0/t0/t0/t0/t387/t0/t0/t402/t0/t0/t0/t0/t0/t0/t0/t0/t426/t0/t432/t0/t439/t0/t0/t0/t0/t0/t0/t0/t0/t0/t0/t0/t0/t0/t517/t0/t0/t522/t0/t527/t0/t0/t533/t545/t0/t0/t0/t0/t0/t0/t0/t0/t0/t0/t0/t582/t588/t658/t0/t621/t0/t0/t0/t0/t630/t0/t0/t0/t0/t0/t637/t649/t0/t0/t0/t0/t673/t686/t0/t0/t0/t0/t0/t0/t0/t0/t724/t709/t711/t712/t0/t714/t0/t722/t0/t0/t0/t0/t0/t0/t0/t0/t0/t0/t0/t0/t0/t0/t0/t0/t0/t0/t805/t0/t0/t0/t0/t0/t0/t0/t0/t0/t835/t0/t839/t0/t0/t0/t844/t0/t0/t0/t0/t0/t0/t0/t0/t0/t0/t0/t0/t0/t0/t0/t0/t872
"2510_2710"/t55/t0/t0/t0/t0/t0/t0/t0/t0/t130/t0/t0/t0/t0/t0/t0/t0/t0/t0/t0/t0/t0/t0/t0/t0/t0/t174/t0/t0/t0/t183/t185/t192/t0/t0/t0/t0/t0/t0/t0/t0/t0/t316/t317/t0/t0/t339/t0/t0/t0/t0/t0/t0/t0/t0/t0/t0/t0/t392/t402/t0/t0/t0/t413/t418/t419/t0/t424/t0/t431/t432/t0/t439/t0/t0/t0/t0/t458/t0/t0/t0/t0/t498/t503/t0/t0/t0/t521/t0/t522/t0/t0/t0/t0/t0/t545/t0/t0/t0/t0/t0/t0/t0/t0/t0/t0/t0/t582/t588/t658/t0/t0/t0/t0/t0/t629/t630/t0/t0/t0/t642/t0/t637/t649/t0/t664/t661/t0/t0/t0/t0/t0/t0/t0/t0/t0/t0/t0/t724/t709/t0/t0/t0/t714/t715/t0/t0/t0/t0/t0/t0/t0/t0/t0/t0/t0/t0/t0/t0/t0/t0/t803/t0/t0/t0/t0/t0/t0/t0/t0/t0/t0/t0/t0/t835/t0/t839/t0/t0/t0/t0/t0/t0/t0/t0/t0/t0/t0/t0/t0/t0/t860/t0/t0/t867/t874/t0/t0
"2510_2710"/t0/t61/t0/t0/t0/t84/t89/t88/t0/t130/t0/t0/t0/t0/t0/t0/t0/t0/t0/t0/t0/t0/t0/t0/t0/t0/t174/t0/t0/t0/t183/t185/t192/t0/t0/t0/t0/t0/t0/t0/t0/t314/t316/t317/t0/t0/t339/t0/t0/t0/t0/t365/t0/t0/t0/t0/t387/t0/t0/t402/t0/t0/t0/t413/t0/t0/t0/t424/t426/t431/t432/t0/t0/t0/t0/t0/t0/t0/t0/t0/t0/t0/t0/t0/t0/t0/t517/t0/t0/t522/t0/t0/t0/t0/t533/t545/t0/t0/t0/t0/t0/t0/t0/t0/t0/t0/t0/t582/t588/t658/t0/t621/t0/t0/t0/t0/t0/t0/t0/t0/t642/t0/t637/t649/t650/t0/t661/t0/t673/t0/t0/t0/t0/t0/t0/t0/t0/t0/t724/t709/t0/t0/t0/t0/t715/t0/t0/t0/t0/t0/t0/t737/t0/t0/t0/t0/t0/t0/t0/t0/t0/t0/t0/t0/t0/t0/t0/t0/t0/t0/t0/t0/t0/t0/t835/t0/t839/t0/t843/t0/t844/t0/t0/t0/t0/t0/t0/t0/t0/t0/t0/t0/t0/t0/t0/t0/t0/t0
"2510_2710"/t0/t0/t0/t0/t0/t0/t89/t88/t0/t130/t0/t0/t0/t0/t0/t0/t0/t0/t0/t0/t0/t0/t0/t0/t0/t0/t174/t0/t0/t0/t183/t185/t0/t0/t0/t0/t0/t0/t0/t0/t0/t314/t316/t317/t0/t0/t339/t0/t0/t0/t0/t0/t0/t0/t0/t0/t0/t0/t392/t402/t0/t0/t0/t0/t0/t0/t0/t424/t0/t0/t0/t0/t439/t0/t0/t0/t0/t0/t0/t0/t0/t0/t498/t0/t0/t0/t517/t521/t0/t522/t0/t0/t0/t0/t533/t545/t552/t0/t0/t0/t0/t0/t0/t0/t0/t0/t0/t582/t588/t658/t0/t621/t0/t0/t0/t0/t0/t0/t0/t0/t0/t0/t637/t649/t650/t664/t0/t0/t673/t686/t0/t0/t0/t0/t0/t0/t0/t0/t724/t709/t0/t0/t0/t0/t0/t0/t0/t0/t0/t0/t0/t0/t0/t0/t0/t0/t0/t0/t0/t0/t0/t0/t0/t0/t0/t0/t0/t0/t0/t0/t0/t0/t0/t0/t835/t0/t839/t0/t0/t0/t0/t0/t0/t0/t0/t0/t0/t0/t0/t0/t0/t0/t0/t0/t0/t0/t0/t0
"2510_2710"/t0/t0/t0/t0/t0/t0/t0/t0/t0/t0/t0/t0/t0/t0/t0/t0/t0/t0/t0/t0/t0/t171/t0/t0/t0/t0/t0/t0/t0/t0/t183/t0/t192/t0/t0/t0/t0/t0/t0/t0/t0/t0/t316/t317/t0/t0/t339/t0/t0/t0/t0/t0/t0/t0/t0/t0/t0/t0/t392/t402/t0/t0/t0/t0/t0/t0/t0/t0/t426/t0/t0/t0/t0/t0/t0/t0/t0/t0/t0/t0/t0/t0/t0/t0/t0/t0/t517/t0/t0/t522/t0/t0/t0/t0/t0/t545/t0/t0/t0/t0/t0/t0/t570/t0/t0/t0/t0/t0/t0/t658/t0/t0/t0/t0/t0/t0/t0/t0/t0/t0/t642/t0/t0/t649/t0/t0/t661/t0/t673/t0/t0/t0/t0/t0/t0/t0/t0/t0/t724/t709/t0/t0/t0/t0/t0/t0/t0/t0/t0/t0/t0/t737/t745/t0/t0/t0/t0/t0/t0/t0/t0/t0/t0/t0/t0/t0/t0/t0/t0/t814/t0/t0/t0/t0/t835/t0/t839/t0/t0/t0/t0/t0/t0/t0/t0/t0/t0/t0/t0/t0/t0/t0/t0/t0/t0/t874/t0/t872
"2510_2710"/t0/t0/t72/t0/t81/t0/t89/t0/t0/t130/t0/t0/t0/t0/t0/t0/t0/t0/t0/t0/t0/t0/t0/t0/t0/t0/t0/t0/t0/t0/t0/t0/t192/t0/t0/t0/t0/t242/t0/t311/t0/t0/t316/t317/t0/t0/t339/t0/t0/t0/t0/t0/t0/t0/t0/t0/t0/t0/t0/t0/t0/t0/t0/t413/t0/t0/t0/t0/t0/t431/t0/t0/t439/t0/t0/t0/t0/t458/t0/t0/t0/t0/t0/t0/t0/t0/t517/t0/t0/t522/t0/t0/t0/t0/t0/t0/t0/t557/t0/t0/t0/t0/t0/t0/t0/t0/t0/t0/t588/t0/t0/t0/t0/t0/t0/t0/t0/t0/t0/t0/t642/t0/t0/t0/t650/t0/t0/t0/t673/t0/t0/t0/t0/t0/t0/t0/t0/t0/t0/t0/t0/t0/t0/t0/t0/t0/t0/t0/t0/t0/t0/t0/t745/t0/t0/t0/t0/t0/t0/t0/t0/t803/t0/t0/t0/t0/t0/t0/t0/t814/t0/t0/t0/t0/t835/t0/t839/t0/t0/t0/t0/t0/t0/t0/t0/t0/t0/t0/t0/t0/t0/t0/t0/t0/t0/t0/t0/t0
"2510_2710"/t0/t0/t0/t0/t0/t0/t89/t0/t0/t130/t0/t0/t0/t0/t0/t0/t0/t0/t0/t0/t0/t0/t0/t0/t0/t0/t174/t0/t0/t0/t183/t185/t0/t0/t0/t0/t0/t0/t0/t0/t0/t0/t316/t317/t0/t0/t339/t0/t0/t0/t0/t0/t0/t0/t0/t0/t0/t0/t392/t402/t0/t0/t0/t0/t0/t0/t0/t0/t0/t0/t0/t0/t439/t0/t0/t0/t0/t458/t0/t0/t0/t0/t0/t0/t0/t0/t0/t0/t0/t522/t0/t0/t0/t0/t0/t545/t0/t0/t0/t0/t0/t0/t0/t0/t0/t0/t0/t0/t0/t658/t0/t0/t0/t0/t0/t629/t0/t0/t0/t0/t0/t0/t637/t0/t0/t0/t0/t0/t0/t0/t0/t0/t0/t0/t0/t0/t0/t0/t724/t0/t0/t0/t0/t0/t0/t0/t0/t0/t0/t0/t0/t737/t0/t0/t0/t0/t0/t0/t0/t0/t0/t0/t0/t0/t0/t0/t0/t0/t0/t814/t0/t0/t0/t0/t835/t0/t839/t0/t0/t0/t0/t0/t0/t0/t0/t0/t0/t0/t0/t0/t0/t0/t0/t0/t0/t874/t0/t872
"2510_2710"/t0/t0/t0/t0/t0/t0/t0/t0/t0/t130/t0/t0/t0/t0/t0/t0/t0/t0/t0/t0/t0/t0/t0/t0/t0/t0/t0/t0/t0/t0/t0/t185/t0/t0/t0/t0/t0/t0/t0/t0/t0/t314/t316/t317/t0/t0/t339/t0/t0/t0/t0/t0/t0/t0/t0/t0/t0/t0/t392/t0/t0/t0/t0/t413/t0/t0/t421/t424/t0/t0/t0/t0/t0/t0/t0/t0/t0/t458/t0/t0/t0/t0/t0/t0/t0/t0/t0/t521/t0/t522/t0/t0/t0/t0/t0/t545/t0/t0/t0/t0/t0/t0/t0/t0/t0/t0/t0/t0/t0/t658/t0/t0/t0/t0/t0/t629/t0/t0/t0/t0/t0/t0/t0/t0/t0/t0/t0/t0/t0/t0/t0/t0/t0/t0/t0/t0/t0/t0/t724/t0/t0/t0/t0/t0/t0/t722/t0/t0/t0/t0/t0/t737/t0/t0/t0/t0/t0/t0/t0/t0/t0/t0/t0/t0/t0/t0/t0/t0/t0/t814/t0/t0/t0/t0/t835/t0/t839/t0/t0/t0/t0/t0/t0/t0/t0/t0/t0/t0/t0/t0/t0/t0/t0/t0/t0/t0/t0/t872
"2510_2710"/t0/t0/t0/t0/t0/t0/t89/t88/t0/t0/t0/t0/t0/t0/t0/t0/t0/t0/t0/t0/t0/t0/t0/t0/t0/t0/t0/t0/t0/t0/t183/t185/t192/t0/t0/t0/t0/t0/t275/t311/t0/t0/t316/t317/t0/t0/t339/t0/t0/t0/t0/t0/t0/t0/t0/t0/t0/t390/t392/t402/t0/t0/t0/t413/t418/t0/t0/t0/t0/t431/t0/t0/t439/t0/t0/t0/t0/t458/t0/t0/t0/t0/t498/t503/t0/t0/t517/t0/t0/t522/t0/t0/t0/t0/t0/t545/t552/t0/t0/t0/t0/t0/t0/t0/t0/t0/t0/t582/t0/t658/t0/t0/t0/t0/t0/t0/t0/t0/t0/t0/t642/t0/t0/t0/t650/t0/t661/t0/t673/t0/t0/t0/t0/t0/t0/t0/t0/t0/t0/t0/t0/t0/t0/t714/t0/t0/t0/t0/t0/t0/t0/t737/t0/t0/t0/t0/t0/t0/t0/t0/t0/t803/t0/t0/t805/t808/t0/t0/t0/t0/t0/t0/t830/t0/t835/t0/t839/t0/t843/t0/t0/t0/t0/t0/t0/t846/t0/t0/t0/t0/t0/t0/t0/t0/t0/t874/t0/t872
"2510_2710"/t0/t0/t0/t0/t0/t84/t89/t0/t0/t0/t0/t0/t0/t0/t0/t0/t0/t0/t0/t0/t0/t171/t0/t0/t0/t0/t174/t0/t0/t0/t183/t185/t192/t0/t0/t0/t0/t242/t275/t311/t0/t0/t316/t317/t0/t0/t339/t0/t0/t0/t0/t365/t0/t0/t0/t0/t0/t0/t392/t402/t0/t409/t0/t0/t418/t419/t0/t424/t426/t0/t0/t437/t439/t0/t0/t0/t0/t458/t0/t0/t0/t0/t498/t0/t506/t0/t517/t521/t0/t522/t0/t527/t0/t0/t533/t545/t552/t557/t0/t0/t0/t568/t570/t0/t0/t0/t0/t0/t588/t658/t0/t0/t0/t0/t0/t0/t0/t0/t0/t0/t642/t0/t637/t649/t0/t664/t661/t665/t673/t686/t692/t0/t0/t0/t0/t0/t0/t0/t724/t709/t711/t0/t0/t0/t0/t0/t0/t0/t0/t0/t0/t737/t745/t0/t784/t0/t0/t0/t0/t0/t0/t803/t0/t0/t0/t0/t0/t0/t0/t0/t0/t0/t830/t0/t835/t0/t839/t0/t0/t0/t0/t0/t0/t0/t0/t0/t0/t0/t0/t0/t859/t0/t0/t0/t0/t874/t0/t0
"2510_2710"/t0/t61/t0/t0/t0/t0/t89/t0/t0/t0/t0/t0/t0/t0/t0/t0/t0/t0/t0/t0/t0/t0/t0/t0/t0/t0/t0/t0/t0/t0/t183/t185/t192/t0/t0/t0/t0/t0/t0/t0/t0/t314/t316/t317/t0/t0/t339/t0/t0/t0/t0/t0/t0/t0/t0/t0/t0/t0/t0/t0/t0/t0/t0/t0/t0/t0/t0/t0/t426/t0/t0/t0/t0/t0/t0/t0/t0/t458/t0/t0/t0/t0/t0/t503/t0/t0/t517/t521/t0/t522/t0/t0/t0/t0/t0/t545/t0/t0/t0/t0/t0/t0/t0/t0/t0/t0/t0/t0/t588/t0/t0/t0/t0/t0/t0/t0/t0/t0/t0/t0/t642/t0/t0/t649/t0/t0/t0/t0/t0/t0/t0/t0/t0/t0/t0/t0/t0/t0/t0/t0/t0/t712/t0/t0/t0/t0/t0/t0/t0/t0/t0/t737/t0/t0/t0/t0/t0/t0/t0/t0/t0/t803/t0/t0/t805/t0/t812/t0/t0/t814/t0/t0/t830/t0/t835/t0/t839/t0/t0/t0/t0/t0/t0/t0/t0/t0/t0/t0/t0/t0/t0/t0/t0/t0/t0/t874/t0/t872
"2510_2710"/t0/t61/t0/t0/t81/t0/t89/t0/t0/t0/t0/t0/t0/t0/t0/t0/t0/t0/t0/t0/t0/t0/t0/t0/t0/t0/t174/t0/t0/t0/t183/t0/t192/t0/t0/t0/t0/t242/t0/t311/t0/t0/t316/t317/t0/t0/t339/t0/t0/t0/t0/t365/t0/t0/t385/t0/t0/t0/t0/t0/t0/t0/t0/t0/t0/t0/t0/t424/t0/t431/t0/t0/t439/t0/t0/t0/t0/t458/t0/t0/t0/t0/t0/t503/t0/t0/t0/t521/t0/t522/t0/t0/t0/t0/t533/t545/t0/t0/t0/t0/t0/t0/t0/t0/t0/t0/t0/t0/t588/t0/t0/t0/t0/t0/t0/t0/t0/t0/t0/t0/t642/t0/t0/t0/t0/t664/t0/t665/t673/t0/t692/t0/t0/t0/t0/t0/t0/t0/t0/t709/t0/t0/t0/t714/t0/t0/t0/t0/t0/t0/t0/t737/t745/t0/t0/t0/t0/t0/t0/t0/t0/t803/t0/t0/t0/t0/t0/t0/t0/t0/t0/t0/t0/t0/t835/t0/t839/t0/t0/t0/t0/t0/t0/t0/t0/t0/t0/t0/t0/t0/t859/t0/t0/t0/t0/t874/t0/t0
"2515_2710"/t0/t0/t0/t0/t0/t84/t0/t0/t0/t130/t0/t0/t0/t0/t0/t0/t0/t0/t0/t0/t0/t0/t0/t0/t0/t0/t174/t0/t0/t0/t183/t0/t192/t0/t0/t0/t0/t0/t0/t311/t0/t314/t316/t317/t0/t0/t339/t0/t0/t0/t0/t365/t0/t0/t0/t0/t0/t390/t392/t402/t0/t0/t0/t413/t0/t0/t0/t424/t0/t431/t0/t0/t0/t0/t0/t0/t0/t458/t0/t0/t0/t0/t498/t0/t0/t0/t517/t0/t0/t522/t0/t0/t0/t0/t533/t545/t552/t557/t0/t0/t0/t0/t570/t0/t0/t0/t0/t0/t588/t0/t0/t0/t0/t0/t0/t0/t0/t0/t0/t0/t0/t0/t0/t0/t0/t664/t661/t0/t673/t0/t692/t0/t0/t0/t0/t0/t0/t0/t724/t0/t711/t0/t0/t0/t715/t0/t0/t0/t0/t0/t0/t737/t745/t0/t0/t0/t0/t0/t0/t0/t0/t0/t0/t0/t0/t0/t0/t0/t0/t0/t0/t0/t0/t0/t835/t0/t839/t0/t843/t0/t0/t0/t0/t0/t0/t0/t0/t0/t0/t0/t859/t0/t0/t0/t0/t874/t0/t0
"2515_2710"/t0/t0/t0/t0/t0/t84/t0/t0/t0/t0/t0/t0/t0/t0/t0/t0/t0/t0/t0/t0/t0/t0/t0/t0/t0/t0/t174/t0/t0/t0/t0/t0/t192/t0/t0/t0/t0/t0/t0/t311/t0/t314/t316/t317/t0/t0/t339/t0/t0/t0/t0/t365/t0/t0/t0/t0/t0/t390/t392/t402/t0/t0/t0/t413/t418/t0/t0/t0/t0/t431/t0/t0/t0/t0/t0/t0/t0/t0/t0/t0/t0/t0/t498/t0/t0/t0/t517/t0/t0/t522/t0/t0/t0/t0/t533/t545/t552/t557/t0/t0/t0/t0/t0/t0/t0/t0/t0/t0/t588/t0/t0/t0/t0/t0/t0/t0/t0/t0/t0/t0/t0/t0/t0/t0/t0/t0/t661/t0/t673/t0/t0/t0/t0/t0/t0/t0/t0/t0/t0/t0/t711/t0/t0/t0/t0/t0/t0/t0/t0/t0/t0/t737/t745/t0/t0/t0/t0/t0/t0/t0/t0/t0/t0/t0/t0/t0/t0/t0/t0/t0/t0/t0/t0/t0/t835/t0/t839/t0/t0/t0/t0/t0/t0/t0/t0/t0/t0/t0/t0/t0/t859/t0/t0/t0/t0/t0/t0/t0
"2515_2710"/t0/t0/t0/t0/t0/t0/t0/t0/t0/t0/t0/t0/t0/t0/t0/t0/t0/t0/t0/t0/t0/t0/t0/t0/t0/t0/t0/t0/t0/t0/t0/t0/t0/t0/t0/t0/t0/t0/t0/t0/t0/t314/t316/t0/t0/t0/t339/t0/t0/t0/t0/t0/t0/t0/t0/t0/t0/t0/t0/t0/t0/t0/t0/t0/t0/t0/t0/t0/t0/t0/t0/t0/t0/t0/t0/t0/t0/t0/t0/t0/t0/t0/t0/t0/t0/t0/t517/t0/t0/t522/t0/t0/t0/t0/t0/t545/t0/t0/t0/t0/t0/t0/t0/t0/t0/t0/t0/t0/t0/t0/t0/t0/t0/t0/t0/t0/t0/t0/t0/t0/t0/t0/t0/t0/t0/t0/t0/t0/t0/t0/t0/t0/t0/t0/t0/t0/t0/t0/t0/t0/t0/t0/t731/t0/t0/t0/t0/t0/t0/t0/t0/t0/t0/t0/t0/t0/t0/t0/t0/t0/t0/t803/t0/t0/t0/t0/t0/t0/t0/t0/t0/t0/t0/t0/t835/t0/t0/t0/t0/t0/t0/t0/t0/t0/t0/t0/t0/t0/t0/t0/t0/t0/t0/t0/t0/t874/t0/t0
"2515_2710"/t0/t0/t0/t0/t0/t0/t89/t0/t0/t0/t0/t0/t0/t0/t0/t0/t0/t0/t0/t0/t0/t0/t0/t0/t0/t0/t0/t0/t0/t0/t0/t0/t0/t0/t0/t0/t0/t0/t0/t311/t0/t0/t316/t317/t0/t0/t339/t0/t0/t0/t0/t0/t0/t0/t0/t0/t387/t0/t392/t0/t0/t0/t0/t413/t0/t0/t0/t0/t0/t0/t0/t437/t0/t0/t0/t0/t0/t458/t0/t0/t0/t0/t0/t503/t0/t0/t517/t0/t0/t522/t0/t0/t0/t0/t0/t545/t0/t557/t0/t0/t0/t0/t0/t0/t0/t0/t0/t0/t588/t0/t622/t0/t0/t0/t0/t629/t0/t0/t0/t0/t642/t648/t637/t649/t650/t664/t0/t0/t673/t0/t0/t0/t0/t0/t0/t0/t0/t0/t0/t709/t0/t712/t731/t0/t715/t0/t0/t0/t0/t0/t0/t0/t745/t0/t0/t0/t0/t0/t0/t0/t0/t803/t0/t0/t0/t0/t0/t0/t0/t0/t0/t0/t0/t0/t0/t0/t839/t0/t0/t0/t0/t0/t0/t0/t0/t0/t0/t0/t0/t0/t859/t0/t0/t0/t0/t0/t0/t0
"2515_2710"/t0/t61/t0/t0/t0/t0/t89/t0/t0/t0/t0/t0/t0/t0/t0/t0/t0/t0/t0/t0/t0/t0/t0/t0/t0/t0/t0/t0/t0/t0/t183/t0/t192/t0/t0/t0/t0/t0/t0/t0/t0/t0/t316/t0/t0/t0/t0/t0/t0/t0/t0/t0/t0/t0/t0/t0/t0/t0/t392/t0/t0/t0/t0/t413/t0/t0/t0/t0/t0/t0/t0/t0/t439/t0/t0/t0/t0/t458/t0/t0/t0/t0/t0/t0/t0/t0/t0/t0/t0/t0/t0/t0/t0/t0/t0/t545/t0/t0/t0/t0/t0/t0/t570/t0/t0/t0/t0/t0/t588/t0/t0/t621/t0/t0/t0/t0/t0/t0/t0/t0/t0/t0/t637/t0/t650/t0/t0/t0/t673/t0/t0/t0/t0/t0/t0/t0/t0/t0/t0/t0/t0/t0/t0/t0/t0/t0/t0/t0/t0/t0/t0/t737/t0/t0/t0/t0/t0/t0/t0/t0/t0/t803/t0/t0/t0/t0/t812/t0/t0/t814/t0/t0/t0/t0/t0/t0/t839/t0/t0/t0/t0/t0/t0/t0/t0/t0/t0/t0/t0/t0/t859/t0/t0/t0/t0/t0/t0/t872
"2515_2710"/t0/t0/t0/t0/t0/t84/t89/t0/t0/t0/t0/t0/t0/t0/t0/t0/t0/t0/t0/t0/t0/t0/t0/t0/t0/t0/t0/t0/t0/t0/t183/t185/t192/t0/t0/t0/t0/t0/t0/t311/t0/t314/t316/t317/t0/t0/t339/t0/t0/t0/t0/t365/t0/t0/t0/t0/t0/t0/t392/t0/t0/t0/t0/t0/t418/t0/t0/t0/t0/t0/t0/t0/t439/t0/t0/t0/t0/t458/t0/t0/t0/t0/t0/t0/t0/t0/t517/t0/t0/t522/t0/t0/t0/t0/t0/t545/t552/t557/t0/t0/t0/t0/t570/t0/t0/t0/t0/t0/t0/t658/t0/t0/t0/t0/t0/t0/t0/t0/t0/t0/t0/t0/t0/t0/t0/t664/t0/t0/t0/t0/t0/t0/t0/t0/t0/t0/t0/t0/t724/t0/t711/t0/t0/t0/t0/t0/t0/t0/t0/t0/t0/t0/t745/t0/t784/t0/t0/t0/t0/t0/t0/t803/t0/t0/t0/t0/t0/t0/t0/t0/t0/t0/t0/t0/t0/t0/t839/t0/t0/t0/t0/t0/t0/t0/t0/t0/t0/t0/t0/t0/t859/t0/t0/t0/t0/t874/t0/t0
"2515_2710"/t0/t61/t72/t0/t81/t84/t89/t0/t0/t130/t0/t0/t0/t0/t0/t0/t0/t0/t0/t0/t0/t0/t0/t0/t0/t0/t174/t0/t0/t0/t183/t0/t192/t0/t0/t0/t0/t0/t275/t311/t0/t314/t316/t317/t0/t0/t339/t0/t0/t0/t0/t0/t0/t0/t385/t0/t387/t390/t0/t402/t0/t0/t0/t413/t418/t419/t421/t424/t426/t431/t432/t0/t439/t0/t0/t0/t0/t458/t0/t0/t0/t0/t498/t503/t506/t0/t517/t521/t0/t522/t0/t527/t0/t0/t533/t545/t552/t557/t0/t0/t0/t0/t570/t0/t0/t0/t0/t582/t0/t658/t0/t621/t0/t0/t0/t0/t0/t0/t0/t0/t642/t0/t637/t649/t650/t664/t661/t0/t673/t686/t0/t0/t0/t0/t0/t0/t0/t707/t724/t709/t711/t712/t731/t0/t0/t0/t723/t0/t0/t0/t0/t737/t745/t780/t0/t0/t0/t0/t0/t797/t0/t803/t0/t0/t0/t0/t0/t0/t0/t0/t0/t0/t0/t0/t0/t0/t839/t0/t0/t0/t0/t0/t0/t0/t0/t846/t0/t0/t0/t0/t859/t0/t0/t0/t0/t874/t0/t0
"2515_2710"/t0/t0/t0/t0/t0/t84/t0/t88/t0/t130/t0/t0/t0/t0/t0/t0/t0/t0/t0/t0/t0/t0/t0/t0/t0/t0/t174/t0/t0/t0/t183/t0/t192/t0/t0/t0/t0/t242/t0/t311/t0/t0/t316/t317/t0/t0/t339/t0/t0/t0/t0/t365/t0/t0/t0/t0/t0/t0/t392/t0/t0/t0/t410/t413/t418/t0/t0/t0/t426/t431/t432/t437/t439/t0/t447/t0/t0/t458/t0/t0/t0/t0/t498/t0/t0/t0/t517/t521/t0/t522/t0/t527/t0/t0/t533/t545/t552/t557/t0/t0/t0/t0/t570/t0/t0/t0/t0/t0/t588/t658/t0/t621/t0/t0/t0/t0/t0/t0/t0/t0/t0/t0/t637/t0/t0/t664/t661/t0/t673/t686/t0/t0/t0/t0/t0/t0/t0/t0/t724/t0/t711/t712/t731/t714/t0/t0/t0/t0/t0/t0/t0/t737/t745/t0/t0/t0/t0/t0/t0/t0/t0/t803/t0/t0/t0/t0/t0/t0/t0/t0/t813/t0/t830/t0/t0/t0/t839/t0/t0/t0/t0/t0/t0/t0/t0/t0/t0/t0/t0/t0/t859/t0/t0/t0/t867/t874/t0/t0
"2515_2710"/t0/t0/t0/t0/t0/t84/t89/t0/t0/t0/t0/t0/t0/t0/t0/t0/t0/t0/t0/t0/t0/t171/t0/t0/t0/t0/t174/t0/t0/t0/t183/t185/t192/t0/t0/t0/t0/t242/t275/t311/t0/t0/t316/t317/t0/t0/t339/t0/t0/t0/t0/t365/t0/t0/t0/t0/t0/t0/t392/t402/t0/t0/t0/t0/t0/t0/t0/t0/t426/t431/t432/t0/t439/t0/t0/t450/t0/t458/t0/t0/t0/t0/t498/t503/t0/t0/t517/t521/t0/t522/t0/t0/t0/t0/t533/t545/t552/t557/t0/t0/t0/t0/t570/t0/t0/t0/t0/t0/t588/t658/t0/t621/t0/t0/t0/t0/t0/t0/t0/t0/t642/t0/t637/t0/t0/t0/t0/t0/t673/t686/t0/t0/t0/t0/t0/t0/t0/t0/t724/t0/t711/t0/t731/t0/t0/t0/t0/t0/t0/t0/t0/t737/t745/t0/t0/t0/t0/t788/t0/t0/t0/t0/t0/t0/t0/t0/t0/t0/t0/t0/t0/t0/t0/t0/t0/t0/t839/t0/t0/t0/t0/t0/t0/t0/t0/t0/t0/t0/t0/t0/t859/t0/t0/t0/t867/t0/t0/t0
"2515_2710"/t0/t61/t0/t0/t0/t0/t89/t0/t0/t0/t0/t0/t0/t0/t0/t0/t0/t0/t0/t0/t0/t0/t0/t0/t0/t0/t174/t0/t0/t0/t183/t185/t192/t0/t0/t0/t0/t242/t0/t311/t0/t314/t316/t317/t0/t0/t339/t0/t0/t0/t0/t365/t0/t373/t0/t0/t0/t0/t392/t402/t0/t0/t0/t0/t0/t0/t421/t0/t0/t431/t0/t437/t439/t0/t0/t0/t0/t0/t0/t0/t0/t0/t0/t503/t0/t0/t517/t521/t0/t522/t0/t527/t0/t0/t533/t545/t552/t0/t0/t0/t0/t0/t570/t0/t0/t0/t0/t582/t588/t658/t0/t621/t0/t0/t0/t629/t0/t0/t0/t0/t642/t0/t0/t649/t0/t0/t661/t0/t0/t0/t0/t0/t0/t0/t0/t0/t0/t0/t724/t0/t711/t712/t0/t714/t0/t0/t723/t0/t0/t0/t0/t737/t0/t0/t0/t0/t0/t0/t0/t0/t0/t0/t0/t0/t0/t0/t812/t0/t0/t814/t0/t0/t0/t0/t0/t0/t839/t0/t0/t0/t0/t0/t0/t0/t0/t846/t0/t0/t0/t0/t0/t0/t0/t0/t0/t0/t0/t872
"2515_2710"/t0/t0/t0/t0/t0/t84/t89/t0/t0/t130/t0/t0/t0/t0/t0/t0/t0/t0/t0/t0/t0/t0/t0/t0/t0/t0/t174/t0/t0/t0/t183/t185/t192/t0/t0/t0/t0/t0/t275/t311/t0/t314/t316/t317/t0/t0/t339/t0/t0/t0/t0/t365/t0/t0/t0/t0/t387/t0/t392/t402/t0/t0/t0/t0/t418/t0/t0/t424/t426/t431/t432/t437/t439/t442/t447/t450/t0/t458/t0/t0/t0/t0/t0/t503/t0/t0/t517/t521/t0/t522/t0/t0/t0/t0/t533/t545/t552/t557/t0/t0/t0/t0/t0/t0/t0/t0/t0/t0/t588/t658/t0/t621/t0/t0/t0/t0/t630/t0/t0/t0/t642/t0/t637/t0/t0/t0/t0/t0/t673/t686/t0/t0/t0/t0/t0/t0/t0/t707/t724/t709/t711/t712/t731/t0/t715/t0/t0/t0/t0/t0/t735/t0/t745/t0/t0/t0/t0/t0/t0/t0/t0/t803/t0/t0/t0/t0/t0/t0/t0/t0/t0/t0/t0/t0/t0/t0/t839/t0/t0/t0/t0/t0/t0/t0/t0/t846/t0/t0/t0/t0/t0/t0/t0/t0/t0/t0/t0/t0
"2515_2710"/t0/t61/t0/t0/t0/t84/t89/t0/t0/t0/t0/t0/t0/t0/t0/t0/t0/t0/t0/t0/t0/t0/t0/t0/t0/t0/t174/t0/t0/t0/t183/t185/t192/t0/t0/t0/t0/t242/t275/t311/t0/t0/t0/t317/t0/t0/t339/t0/t0/t0/t0/t365/t0/t0/t0/t0/t387/t390/t392/t402/t0/t0/t0/t413/t418/t0/t0/t424/t426/t431/t432/t437/t439/t0/t0/t450/t0/t0/t0/t0/t0/t0/t0/t0/t0/t0/t517/t521/t0/t522/t0/t0/t0/t0/t533/t545/t552/t557/t0/t0/t0/t0/t0/t0/t0/t0/t0/t582/t588/t658/t0/t621/t0/t0/t0/t0/t0/t0/t0/t0/t642/t0/t0/t649/t0/t664/t661/t0/t673/t686/t0/t0/t0/t0/t0/t0/t0/t0/t724/t0/t711/t0/t731/t0/t0/t0/t0/t0/t0/t0/t0/t737/t0/t0/t0/t0/t0/t0/t0/t0/t0/t803/t0/t0/t0/t0/t0/t0/t0/t814/t0/t0/t0/t0/t0/t0/t839/t0/t843/t0/t0/t0/t0/t0/t0/t0/t0/t0/t0/t0/t0/t0/t0/t0/t0/t0/t0/t0
"2515_2710"/t0/t0/t0/t0/t81/t84/t89/t88/t0/t0/t0/t0/t0/t0/t0/t0/t0/t0/t0/t0/t0/t0/t0/t0/t0/t0/t174/t0/t0/t0/t183/t185/t192/t0/t0/t0/t0/t0/t0/t0/t0/t0/t0/t0/t0/t0/t339/t0/t0/t0/t0/t365/t0/t0/t0/t0/t0/t390/t392/t0/t0/t409/t0/t0/t418/t0/t0/t424/t426/t431/t432/t0/t439/t0/t0/t450/t0/t0/t0/t0/t0/t0/t498/t0/t0/t0/t517/t521/t0/t522/t0/t527/t0/t0/t0/t545/t552/t557/t0/t0/t0/t0/t570/t0/t0/t0/t0/t0/t588/t658/t0/t0/t0/t0/t0/t0/t0/t0/t0/t0/t0/t0/t637/t649/t0/t0/t661/t0/t673/t0/t692/t0/t0/t0/t0/t0/t0/t0/t724/t0/t711/t0/t0/t0/t0/t0/t0/t0/t0/t0/t0/t737/t745/t0/t0/t0/t0/t0/t0/t0/t0/t803/t0/t0/t0/t0/t0/t0/t0/t814/t0/t0/t0/t833/t0/t0/t839/t0/t843/t0/t0/t0/t0/t0/t0/t0/t0/t0/t0/t0/t859/t0/t0/t0/t0/t0/t0/t0
"2515_2710"/t0/t0/t0/t0/t81/t84/t89/t88/t0/t0/t0/t0/t0/t0/t0/t0/t0/t0/t0/t0/t0/t0/t0/t0/t0/t0/t174/t0/t0/t0/t183/t0/t192/t0/t0/t0/t0/t0/t275/t311/t0/t314/t316/t0/t0/t0/t339/t0/t0/t0/t0/t365/t0/t0/t0/t0/t387/t0/t392/t402/t0/t0/t0/t413/t0/t419/t0/t424/t426/t431/t0/t437/t439/t0/t447/t0/t0/t0/t0/t0/t0/t0/t498/t0/t0/t0/t517/t521/t0/t522/t0/t0/t0/t0/t533/t545/t552/t557/t0/t0/t0/t0/t0/t0/t0/t0/t0/t582/t588/t658/t0/t621/t0/t0/t0/t0/t0/t0/t0/t0/t0/t0/t0/t649/t0/t664/t661/t0/t673/t686/t692/t0/t0/t0/t0/t0/t0/t707/t724/t0/t0/t0/t0/t0/t0/t0/t0/t0/t0/t0/t0/t737/t745/t0/t0/t0/t786/t0/t0/t0/t0/t803/t0/t0/t0/t808/t0/t0/t0/t814/t0/t0/t0/t0/t0/t0/t839/t0/t0/t0/t0/t0/t0/t0/t0/t0/t0/t0/t0/t0/t859/t0/t0/t0/t0/t0/t0/t0
"2515_2710"/t0/t0/t0/t0/t81/t84/t89/t0/t0/t0/t0/t0/t0/t0/t0/t0/t0/t0/t0/t0/t0/t0/t0/t0/t0/t0/t174/t0/t0/t0/t183/t185/t192/t0/t0/t0/t0/t0/t275/t311/t0/t314/t316/t317/t0/t0/t339/t0/t0/t0/t0/t365/t0/t0/t385/t0/t0/t0/t392/t402/t0/t0/t0/t0/t418/t0/t0/t0/t426/t431/t0/t0/t0/t0/t0/t0/t0/t458/t0/t0/t0/t0/t0/t503/t0/t0/t517/t0/t0/t522/t0/t0/t0/t0/t0/t0/t552/t0/t0/t0/t0/t0/t0/t0/t0/t0/t0/t0/t588/t0/t0/t621/t0/t0/t0/t0/t0/t0/t0/t0/t642/t0/t0/t649/t650/t0/t0/t0/t673/t0/t0/t0/t0/t0/t0/t0/t0/t0/t724/t709/t711/t712/t0/t0/t0/t0/t0/t0/t0/t0/t0/t737/t745/t0/t0/t0/t0/t0/t0/t0/t0/t803/t0/t0/t0/t0/t0/t0/t0/t0/t0/t0/t0/t0/t0/t0/t839/t0/t0/t0/t0/t0/t0/t0/t0/t846/t0/t0/t0/t0/t0/t0/t0/t0/t0/t0/t0/t0
"2515_2710"/t0/t0/t0/t0/t0/t84/t0/t0/t0/t0/t0/t0/t0/t0/t0/t0/t0/t0/t0/t0/t0/t171/t0/t0/t0/t0/t0/t0/t0/t0/t183/t185/t192/t0/t0/t0/t0/t242/t275/t311/t0/t0/t316/t317/t0/t0/t339/t0/t0/t0/t0/t0/t0/t0/t0/t0/t0/t0/t392/t402/t0/t0/t0/t413/t418/t0/t0/t0/t426/t431/t432/t0/t439/t0/t0/t0/t0/t458/t0/t0/t0/t0/t0/t503/t0/t0/t517/t0/t0/t522/t0/t0/t0/t0/t533/t545/t552/t557/t0/t0/t0/t0/t570/t0/t0/t0/t0/t0/t588/t658/t0/t621/t0/t0/t0/t629/t0/t0/t0/t0/t642/t0/t0/t649/t650/t0/t661/t0/t673/t0/t0/t0/t0/t0/t0/t0/t0/t0/t724/t0/t711/t712/t731/t714/t0/t0/t0/t0/t0/t0/t0/t737/t745/t0/t784/t0/t0/t0/t0/t0/t0/t803/t0/t0/t0/t0/t0/t0/t0/t814/t0/t0/t0/t0/t0/t0/t839/t0/t0/t0/t0/t0/t0/t0/t0/t846/t0/t0/t0/t0/t0/t0/t0/t0/t0/t874/t0/t872
"2515_2710"/t0/t0/t0/t0/t0/t0/t0/t0/t0/t0/t0/t0/t0/t0/t0/t0/t0/t0/t0/t0/t0/t0/t0/t0/t0/t0/t0/t0/t0/t0/t0/t185/t192/t0/t0/t0/t0/t0/t275/t311/t0/t314/t316/t0/t0/t0/t339/t0/t0/t0/t0/t0/t0/t0/t0/t0/t387/t0/t392/t402/t0/t0/t0/t413/t418/t0/t0/t424/t0/t0/t0/t0/t0/t0/t0/t0/t0/t458/t0/t0/t0/t0/t0/t0/t0/t0/t0/t521/t0/t522/t0/t0/t0/t0/t533/t0/t0/t557/t0/t0/t0/t0/t570/t0/t0/t0/t0/t0/t0/t0/t0/t0/t0/t0/t0/t0/t0/t0/t0/t0/t0/t0/t0/t0/t0/t0/t0/t0/t0/t0/t0/t0/t0/t0/t0/t0/t0/t0/t724/t0/t0/t0/t731/t0/t0/t0/t0/t0/t0/t0/t0/t0/t0/t0/t0/t0/t0/t0/t0/t0/t0/t0/t0/t0/t0/t0/t0/t0/t0/t814/t0/t0/t0/t0/t0/t0/t0/t0/t0/t0/t0/t0/t0/t0/t0/t846/t0/t0/t0/t0/t0/t860/t0/t0/t0/t874/t0/t872
"2515_2710"/t0/t0/t0/t0/t0/t0/t89/t0/t0/t0/t0/t0/t0/t0/t0/t0/t0/t0/t0/t0/t0/t0/t0/t0/t0/t0/t0/t0/t0/t0/t183/t185/t192/t0/t0/t0/t0/t0/t275/t311/t0/t314/t316/t0/t0/t0/t339/t0/t0/t0/t0/t0/t0/t0/t0/t0/t0/t0/t0/t402/t0/t0/t0/t413/t0/t0/t0/t0/t0/t0/t0/t0/t0/t0/t0/t0/t0/t458/t0/t0/t0/t0/t0/t0/t0/t0/t517/t521/t0/t522/t0/t0/t0/t0/t0/t545/t0/t0/t0/t0/t0/t0/t0/t0/t0/t0/t0/t0/t0/t0/t0/t621/t0/t0/t0/t0/t0/t0/t0/t0/t0/t0/t0/t0/t0/t0/t0/t0/t0/t0/t0/t0/t0/t0/t0/t0/t0/t0/t0/t0/t711/t0/t0/t0/t0/t722/t0/t0/t0/t0/t0/t0/t745/t0/t0/t0/t786/t0/t0/t0/t0/t0/t0/t0/t0/t0/t0/t0/t0/t814/t0/t0/t0/t0/t0/t0/t839/t0/t0/t0/t0/t0/t0/t0/t0/t0/t0/t0/t0/t0/t859/t0/t0/t0/t0/t874/t0/t0
"2515_2710"/t0/t0/t0/t0/t0/t0/t89/t0/t0/t130/t0/t0/t0/t0/t0/t0/t0/t0/t0/t0/t0/t0/t0/t0/t0/t0/t174/t0/t0/t0/t183/t185/t192/t0/t0/t0/t0/t242/t0/t311/t0/t314/t316/t317/t0/t0/t339/t0/t0/t0/t0/t365/t0/t0/t0/t0/t387/t0/t0/t0/t0/t0/t0/t413/t0/t0/t0/t424/t0/t431/t0/t0/t439/t0/t0/t0/t0/t0/t0/t0/t0/t0/t0/t0/t0/t0/t517/t0/t0/t522/t0/t0/t0/t0/t0/t545/t0/t557/t0/t0/t0/t0/t0/t0/t0/t0/t0/t0/t0/t0/t0/t0/t0/t0/t0/t0/t0/t0/t0/t0/t0/t0/t0/t0/t0/t0/t0/t0/t0/t686/t0/t0/t0/t0/t0/t0/t0/t0/t0/t0/t0/t0/t0/t0/t0/t0/t0/t0/t0/t0/t0/t0/t745/t0/t784/t0/t0/t0/t0/t0/t0/t803/t0/t0/t0/t0/t0/t0/t0/t0/t0/t0/t0/t0/t0/t0/t839/t0/t0/t0/t0/t0/t0/t0/t0/t0/t0/t0/t0/t0/t859/t0/t0/t0/t0/t0/t0/t0
"2515_2710"/t0/t0/t0/t0/t0/t0/t89/t0/t0/t0/t0/t0/t0/t0/t0/t0/t0/t0/t0/t0/t0/t0/t0/t0/t0/t0/t174/t0/t0/t0/t183/t0/t192/t0/t0/t0/t0/t0/t0/t311/t0/t0/t316/t317/t0/t0/t339/t351/t0/t0/t0/t365/t0/t0/t385/t0/t387/t390/t0/t402/t0/t0/t0/t413/t0/t0/t0/t424/t426/t431/t0/t0/t439/t0/t0/t0/t0/t458/t0/t0/t0/t0/t0/t503/t0/t0/t517/t0/t0/t522/t0/t0/t0/t0/t0/t545/t0/t557/t0/t0/t0/t0/t570/t0/t0/t0/t0/t0/t0/t0/t0/t621/t0/t0/t0/t0/t0/t0/t0/t0/t0/t0/t637/t0/t0/t664/t661/t0/t0/t686/t692/t0/t0/t0/t0/t0/t0/t0/t724/t0/t711/t712/t731/t714/t0/t0/t0/t0/t0/t0/t0/t737/t745/t0/t0/t0/t0/t0/t0/t0/t0/t803/t0/t0/t0/t0/t0/t0/t0/t0/t0/t0/t0/t0/t0/t0/t839/t0/t0/t0/t0/t0/t0/t0/t0/t0/t0/t0/t0/t0/t0/t0/t0/t0/t867/t874/t0/t0
"2515_2710"/t0/t0/t0/t0/t81/t0/t89/t0/t0/t0/t0/t0/t0/t0/t0/t0/t0/t0/t0/t0/t0/t0/t0/t0/t0/t0/t0/t0/t0/t0/t0/t185/t192/t0/t0/t0/t0/t0/t0/t0/t0/t0/t316/t0/t0/t0/t339/t0/t0/t0/t0/t0/t0/t0/t0/t0/t387/t0/t392/t0/t0/t0/t0/t413/t0/t0/t0/t424/t0/t0/t0/t0/t439/t442/t0/t0/t0/t458/t0/t0/t0/t0/t498/t0/t0/t0/t517/t0/t0/t522/t0/t0/t0/t0/t533/t545/t0/t0/t0/t0/t0/t0/t570/t0/t0/t576/t0/t0/t588/t658/t0/t0/t0/t0/t0/t0/t0/t0/t0/t0/t642/t0/t637/t649/t650/t0/t0/t0/t673/t0/t692/t0/t0/t0/t0/t0/t0/t0/t724/t0/t0/t712/t0/t714/t715/t0/t0/t0/t0/t0/t0/t737/t0/t0/t0/t0/t0/t0/t0/t0/t0/t0/t0/t0/t805/t0/t0/t0/t0/t0/t0/t0/t0/t0/t0/t0/t839/t0/t843/t0/t0/t0/t0/t0/t0/t0/t0/t0/t0/t0/t859/t0/t0/t0/t0/t0/t0/t0
"2515_2710"/t0/t0/t72/t0/t0/t84/t89/t0/t0/t0/t0/t0/t0/t0/t0/t0/t0/t0/t0/t0/t0/t0/t0/t0/t0/t0/t174/t0/t0/t0/t183/t0/t192/t0/t0/t0/t0/t0/t275/t311/t0/t0/t316/t317/t0/t0/t339/t0/t0/t0/t0/t0/t0/t0/t0/t0/t0/t0/t392/t402/t0/t0/t0/t413/t0/t0/t0/t424/t426/t0/t0/t0/t0/t0/t447/t0/t0/t458/t0/t0/t0/t0/t0/t0/t0/t0/t517/t0/t0/t522/t0/t0/t0/t0/t0/t545/t0/t557/t0/t0/t0/t0/t0/t0/t0/t0/t0/t0/t0/t0/t0/t0/t0/t0/t0/t0/t0/t0/t0/t0/t0/t0/t0/t0/t0/t0/t0/t0/t0/t686/t0/t0/t0/t0/t0/t0/t0/t0/t724/t0/t711/t0/t731/t0/t0/t0/t0/t0/t0/t0/t0/t737/t0/t0/t0/t0/t0/t0/t0/t0/t0/t803/t0/t0/t0/t0/t0/t0/t0/t0/t0/t0/t0/t0/t0/t0/t839/t0/t0/t0/t0/t0/t0/t0/t0/t0/t0/t0/t0/t0/t859/t860/t0/t0/t0/t874/t0/t0
"2515_2710"/t0/t0/t0/t0/t0/t84/t0/t0/t0/t130/t0/t0/t0/t0/t0/t0/t0/t0/t0/t0/t0/t0/t0/t0/t0/t0/t174/t0/t0/t0/t183/t185/t192/t0/t0/t0/t0/t242/t0/t311/t0/t0/t316/t317/t0/t0/t339/t0/t0/t0/t0/t0/t0/t0/t0/t0/t387/t390/t392/t0/t0/t0/t0/t413/t0/t0/t0/t424/t426/t431/t0/t0/t439/t0/t0/t0/t0/t458/t0/t0/t0/t0/t0/t0/t0/t0/t517/t0/t0/t522/t0/t0/t0/t0/t0/t545/t552/t0/t0/t0/t0/t0/t0/t0/t0/t0/t0/t0/t0/t0/t0/t0/t0/t0/t0/t0/t0/t0/t0/t0/t0/t0/t0/t0/t0/t664/t661/t0/t0/t686/t0/t0/t0/t0/t0/t0/t0/t0/t724/t0/t0/t0/t0/t714/t0/t0/t0/t0/t0/t0/t0/t737/t745/t0/t0/t0/t0/t788/t0/t0/t0/t803/t0/t0/t805/t0/t0/t0/t0/t0/t0/t0/t0/t0/t0/t0/t839/t0/t0/t0/t0/t0/t0/t0/t0/t0/t0/t0/t0/t0/t859/t860/t0/t0/t0/t0/t0/t872
"2515_2710"/t0/t61/t0/t0/t0/t0/t0/t0/t0/t0/t0/t0/t0/t0/t0/t0/t0/t0/t0/t0/t0/t0/t0/t0/t0/t0/t0/t0/t0/t0/t183/t0/t0/t0/t0/t0/t0/t242/t0/t311/t0/t314/t0/t317/t0/t0/t339/t0/t0/t0/t0/t0/t0/t0/t0/t0/t0/t0/t392/t0/t0/t0/t0/t0/t418/t0/t0/t0/t0/t431/t0/t0/t439/t0/t0/t0/t0/t458/t0/t0/t0/t0/t0/t0/t0/t0/t517/t0/t0/t522/t0/t527/t0/t0/t533/t545/t0/t557/t0/t0/t0/t0/t570/t0/t0/t0/t0/t0/t0/t658/t0/t0/t0/t0/t0/t0/t0/t0/t0/t0/t642/t0/t0/t0/t0/t664/t0/t0/t673/t0/t0/t0/t0/t0/t0/t0/t0/t0/t724/t0/t711/t0/t0/t0/t0/t0/t0/t0/t0/t0/t0/t737/t745/t0/t0/t0/t0/t0/t0/t0/t0/t803/t0/t0/t805/t808/t0/t0/t0/t814/t0/t0/t0/t0/t0/t0/t839/t0/t0/t0/t0/t0/t0/t0/t0/t0/t0/t0/t0/t0/t0/t0/t0/t0/t0/t874/t0/t0
"2515_2710"/t0/t0/t0/t0/t0/t0/t0/t0/t0/t0/t0/t0/t0/t0/t0/t0/t0/t0/t0/t0/t0/t0/t0/t0/t0/t0/t0/t0/t0/t0/t0/t0/t0/t0/t0/t0/t0/t0/t0/t0/t0/t314/t316/t317/t0/t0/t339/t0/t0/t0/t0/t0/t0/t0/t0/t0/t0/t0/t392/t0/t0/t0/t0/t0/t0/t0/t0/t424/t0/t0/t0/t0/t0/t0/t0/t0/t0/t458/t0/t0/t0/t0/t0/t0/t0/t0/t0/t0/t0/t522/t0/t0/t0/t0/t0/t545/t0/t0/t0/t0/t0/t0/t0/t0/t0/t0/t0/t0/t0/t0/t0/t0/t0/t0/t0/t0/t0/t0/t0/t0/t0/t0/t0/t0/t0/t0/t0/t0/t0/t0/t0/t0/t0/t0/t0/t0/t0/t0/t0/t0/t0/t0/t0/t0/t0/t0/t0/t0/t0/t0/t0/t737/t0/t0/t0/t0/t0/t0/t0/t0/t0/t0/t0/t0/t0/t0/t0/t0/t0/t0/t0/t0/t0/t0/t0/t0/t0/t0/t0/t0/t0/t0/t0/t0/t0/t0/t0/t0/t0/t0/t859/t0/t0/t0/t0/t0/t0/t0
"2520_2710"/t55/t0/t0/t0/t0/t0/t0/t0/t0/t130/t0/t0/t0/t0/t0/t0/t0/t0/t0/t0/t0/t0/t0/t0/t0/t0/t0/t0/t0/t0/t0/t0/t0/t0/t0/t0/t0/t0/t0/t0/t0/t0/t0/t317/t0/t0/t339/t0/t0/t0/t0/t0/t0/t0/t0/t0/t0/t0/t0/t0/t0/t0/t0/t0/t0/t0/t0/t0/t0/t0/t432/t0/t0/t0/t0/t0/t0/t0/t0/t0/t0/t0/t0/t0/t0/t0/t517/t0/t0/t522/t0/t0/t0/t0/t0/t545/t0/t0/t0/t0/t0/t568/t0/t0/t0/t0/t0/t0/t0/t0/t0/t621/t0/t0/t0/t629/t0/t0/t0/t0/t0/t0/t637/t0/t650/t0/t661/t0/t0/t0/t0/t0/t0/t0/t0/t0/t0/t0/t724/t0/t711/t0/t0/t0/t0/t0/t0/t0/t0/t0/t0/t0/t0/t0/t0/t0/t0/t0/t0/t0/t0/t0/t0/t0/t0/t0/t0/t0/t0/t0/t0/t0/t0/t0/t0/t0/t839/t0/t0/t0/t0/t0/t0/t0/t0/t0/t0/t0/t0/t0/t0/t0/t0/t0/t0/t0/t0/t0
"2520_2710"/t0/t0/t0/t0/t0/t0/t89/t0/t0/t130/t0/t0/t0/t0/t0/t0/t0/t0/t0/t0/t0/t0/t0/t123/t0/t0/t174/t0/t0/t0/t0/t0/t192/t0/t0/t0/t0/t242/t0/t311/t0/t314/t316/t317/t318/t0/t339/t0/t0/t0/t0/t0/t0/t0/t0/t0/t0/t0/t392/t402/t0/t0/t0/t413/t0/t0/t0/t424/t426/t0/t0/t0/t439/t0/t0/t0/t0/t0/t0/t0/t0/t0/t498/t0/t0/t0/t517/t0/t0/t522/t0/t0/t0/t0/t533/t545/t0/t0/t0/t0/t0/t568/t0/t0/t0/t0/t0/t582/t0/t658/t0/t621/t0/t0/t0/t0/t630/t0/t0/t0/t642/t0/t637/t649/t650/t0/t661/t0/t0/t0/t692/t0/t0/t0/t0/t0/t0/t707/t724/t0/t711/t0/t731/t714/t0/t0/t0/t0/t0/t0/t0/t737/t745/t780/t0/t0/t0/t0/t789/t0/t0/t803/t0/t0/t805/t0/t0/t0/t0/t0/t0/t0/t830/t0/t0/t0/t839/t0/t0/t0/t844/t0/t0/t0/t0/t0/t0/t0/t0/t0/t0/t860/t0/t866/t0/t874/t0/t0
"2520_2710"/t55/t0/t72/t0/t0/t84/t89/t0/t0/t0/t0/t0/t0/t0/t0/t0/t0/t0/t0/t0/t0/t0/t0/t0/t0/t0/t174/t0/t0/t0/t183/t185/t0/t0/t0/t0/t0/t242/t0/t0/t0/t314/t316/t317/t0/t0/t339/t0/t0/t0/t0/t0/t0/t0/t385/t0/t0/t0/t0/t402/t0/t0/t0/t413/t0/t0/t0/t424/t0/t0/t432/t0/t439/t0/t0/t0/t0/t0/t0/t0/t0/t0/t498/t0/t0/t0/t517/t0/t0/t522/t0/t0/t0/t0/t533/t545/t0/t0/t0/t0/t0/t0/t0/t0/t0/t0/t0/t582/t588/t658/t0/t621/t0/t0/t0/t0/t0/t0/t0/t0/t642/t0/t637/t649/t650/t0/t661/t0/t673/t0/t0/t0/t0/t0/t0/t0/t0/t0/t724/t709/t711/t0/t0/t714/t0/t0/t0/t0/t0/t0/t0/t737/t0/t0/t0/t0/t0/t0/t0/t0/t0/t803/t0/t0/t0/t0/t0/t0/t0/t0/t0/t0/t0/t0/t0/t0/t839/t0/t0/t0/t0/t0/t0/t0/t0/t0/t0/t0/t0/t0/t0/t860/t0/t0/t0/t0/t0/t0
"2520_2710"/t0/t61/t0/t0/t0/t84/t89/t0/t0/t0/t0/t0/t0/t0/t0/t0/t0/t0/t0/t0/t0/t0/t0/t0/t0/t0/t0/t0/t0/t0/t0/t0/t0/t0/t0/t0/t0/t0/t0/t0/t0/t314/t0/t0/t0/t0/t339/t0/t0/t0/t0/t0/t0/t0/t0/t0/t387/t390/t0/t0/t0/t0/t0/t0/t0/t0/t0/t0/t0/t0/t0/t0/t0/t0/t0/t0/t0/t0/t0/t0/t0/t0/t0/t503/t0/t0/t517/t0/t0/t522/t0/t0/t0/t0/t0/t545/t0/t0/t0/t0/t0/t568/t0/t0/t0/t0/t581/t0/t588/t0/t0/t621/t0/t0/t0/t0/t0/t0/t0/t0/t0/t0/t0/t0/t650/t0/t0/t0/t0/t0/t0/t0/t0/t0/t0/t0/t0/t0/t724/t709/t0/t0/t0/t0/t0/t0/t0/t0/t0/t0/t0/t0/t0/t780/t0/t0/t786/t0/t0/t0/t0/t0/t0/t0/t0/t0/t0/t0/t0/t0/t0/t0/t0/t0/t0/t0/t0/t0/t0/t0/t0/t0/t0/t0/t0/t0/t0/t0/t0/t0/t0/t0/t0/t0/t0/t0/t0/t0
"2525_2710"/t55/t0/t0/t0/t0/t0/t0/t0/t0/t130/t0/t0/t0/t0/t0/t0/t0/t0/t0/t0/t0/t0/t0/t0/t0/t0/t0/t0/t0/t0/t0/t0/t0/t0/t0/t0/t0/t0/t0/t311/t0/t0/t316/t317/t0/t0/t0/t0/t0/t0/t0/t0/t0/t0/t0/t0/t0/t0/t392/t0/t0/t409/t0/t0/t0/t0/t0/t0/t0/t0/t0/t0/t439/t0/t0/t0/t0/t0/t0/t0/t0/t0/t0/t503/t0/t0/t0/t0/t0/t522/t0/t0/t0/t0/t0/t545/t0/t0/t0/t0/t0/t0/t0/t0/t0/t0/t0/t0/t588/t658/t0/t621/t0/t0/t0/t0/t0/t0/t0/t0/t0/t0/t0/t0/t650/t0/t661/t0/t673/t0/t0/t0/t0/t0/t0/t0/t0/t0/t724/t0/t0/t0/t0/t0/t0/t0/t0/t0/t0/t0/t0/t737/t0/t780/t784/t0/t786/t0/t789/t0/t0/t803/t0/t0/t805/t0/t0/t0/t0/t0/t0/t0/t0/t0/t0/t0/t839/t0/t0/t0/t0/t0/t0/t0/t0/t846/t0/t0/t0/t0/t0/t0/t0/t0/t0/t0/t0/t0
"2525_2710"/t0/t61/t0/t0/t0/t0/t89/t0/t0/t0/t0/t0/t0/t0/t0/t0/t0/t0/t0/t0/t0/t0/t0/t0/t0/t0/t0/t0/t0/t0/t0/t0/t0/t0/t0/t0/t0/t242/t0/t311/t0/t0/t316/t317/t318/t0/t0/t0/t0/t0/t0/t0/t0/t0/t0/t0/t0/t390/t392/t0/t0/t409/t0/t0/t0/t0/t0/t0/t0/t0/t0/t0/t0/t0/t0/t0/t0/t0/t0/t0/t0/t0/t0/t0/t0/t0/t0/t0/t0/t522/t0/t0/t0/t0/t0/t545/t0/t0/t0/t0/t0/t0/t0/t0/t0/t576/t0/t0/t0/t658/t0/t0/t0/t0/t0/t0/t0/t0/t0/t0/t0/t0/t0/t0/t650/t0/t0/t0/t0/t686/t692/t0/t0/t0/t0/t0/t0/t707/t724/t0/t711/t0/t0/t0/t0/t0/t0/t0/t0/t0/t0/t0/t0/t780/t0/t0/t786/t0/t0/t0/t0/t803/t0/t0/t0/t0/t0/t0/t0/t0/t0/t0/t0/t0/t0/t0/t839/t0/t0/t0/t0/t0/t0/t0/t0/t846/t0/t0/t0/t0/t859/t860/t0/t0/t0/t0/t0/t0
"2525_2710"/t0/t61/t0/t0/t0/t0/t89/t0/t0/t0/t0/t0/t0/t0/t0/t0/t0/t0/t0/t0/t0/t0/t0/t0/t0/t0/t0/t0/t0/t0/t0/t0/t0/t0/t0/t0/t0/t0/t0/t311/t0/t0/t316/t317/t0/t0/t339/t0/t0/t0/t0/t0/t0/t0/t0/t0/t0/t390/t392/t402/t0/t409/t0/t0/t0/t0/t0/t0/t0/t0/t0/t0/t0/t0/t0/t0/t0/t0/t0/t0/t0/t0/t0/t0/t0/t0/t0/t0/t0/t522/t0/t0/t0/t0/t0/t545/t0/t557/t0/t0/t0/t0/t0/t0/t0/t0/t0/t0/t0/t0/t0/t621/t0/t0/t0/t0/t0/t0/t0/t0/t0/t0/t0/t649/t0/t0/t661/t0/t0/t686/t0/t0/t0/t0/t0/t0/t0/t0/t724/t0/t0/t0/t0/t0/t0/t0/t0/t0/t0/t0/t0/t0/t0/t0/t0/t0/t786/t0/t789/t0/t0/t803/t0/t0/t0/t0/t0/t0/t0/t0/t0/t0/t0/t0/t0/t0/t839/t0/t0/t0/t0/t0/t0/t0/t0/t0/t0/t0/t0/t0/t0/t0/t0/t0/t0/t0/t0/t0
"2530_2710"/t0/t61/t0/t0/t81/t0/t89/t0/t0/t130/t0/t0/t0/t0/t0/t0/t0/t0/t0/t0/t0/t0/t0/t0/t0/t0/t0/t0/t0/t0/t0/t0/t0/t0/t0/t0/t0/t0/t0/t0/t0/t0/t0/t317/t318/t0/t0/t0/t0/t0/t0/t0/t0/t0/t0/t0/t387/t0/t0/t0/t0/t409/t0/t0/t0/t0/t0/t0/t0/t0/t0/t0/t0/t0/t0/t0/t0/t0/t0/t0/t0/t0/t0/t0/t0/t0/t0/t0/t0/t522/t0/t0/t0/t0/t0/t0/t0/t0/t0/t0/t0/t0/t0/t0/t0/t0/t0/t0/t0/t0/t0/t0/t0/t0/t0/t629/t0/t0/t0/t0/t642/t0/t637/t0/t650/t0/t0/t0/t0/t686/t0/t0/t0/t0/t0/t0/t703/t707/t0/t0/t0/t0/t0/t0/t0/t0/t0/t0/t0/t0/t0/t0/t0/t0/t784/t0/t786/t0/t0/t0/t0/t803/t0/t0/t805/t0/t0/t0/t0/t0/t0/t0/t0/t0/t0/t0/t839/t0/t0/t0/t0/t0/t0/t0/t0/t846/t0/t0/t0/t0/t0/t860/t0/t0/t0/t0/t0/t0
"2530_2710"/t0/t61/t0/t0/t81/t0/t89/t0/t0/t0/t0/t0/t0/t0/t0/t0/t0/t0/t0/t0/t0/t0/t0/t0/t0/t0/t0/t0/t0/t0/t0/t0/t0/t0/t0/t0/t0/t0/t0/t0/t0/t0/t0/t317/t0/t0/t0/t0/t0/t0/t0/t0/t0/t0/t385/t0/t387/t0/t0/t0/t0/t409/t0/t0/t0/t0/t0/t0/t0/t0/t0/t0/t0/t0/t0/t0/t0/t0/t0/t0/t0/t0/t0/t503/t0/t0/t0/t0/t0/t522/t0/t0/t0/t0/t0/t0/t0/t0/t0/t0/t0/t0/t0/t0/t0/t0/t0/t0/t588/t0/t0/t0/t0/t0/t0/t0/t0/t0/t0/t0/t642/t0/t637/t649/t650/t0/t0/t0/t0/t686/t692/t0/t0/t0/t0/t0/t703/t707/t0/t0/t711/t0/t0/t0/t0/t0/t0/t0/t0/t0/t0/t737/t0/t0/t784/t0/t786/t0/t0/t0/t0/t803/t0/t0/t805/t0/t0/t0/t0/t0/t0/t0/t0/t0/t0/t0/t839/t0/t0/t0/t0/t0/t0/t0/t0/t846/t0/t0/t0/t0/t0/t0/t0/t0/t0/t0/t0/t0
"2530_2710"/t0/t61/t72/t0/t0/t0/t89/t88/t0/t0/t0/t0/t0/t0/t0/t0/t0/t0/t0/t0/t0/t0/t0/t0/t0/t0/t0/t0/t0/t0/t0/t0/t0/t0/t0/t0/t0/t0/t0/t0/t0/t314/t316/t317/t318/t0/t0/t0/t0/t0/t0/t0/t0/t0/t385/t0/t0/t0/t0/t402/t0/t409/t0/t0/t0/t0/t0/t0/t0/t0/t0/t0/t0/t0/t0/t0/t0/t0/t0/t0/t0/t0/t0/t0/t0/t0/t0/t0/t0/t0/t0/t0/t0/t0/t0/t545/t0/t0/t0/t0/t0/t0/t0/t0/t0/t0/t0/t0/t0/t0/t0/t0/t0/t0/t0/t0/t0/t0/t0/t0/t0/t0/t0/t0/t0/t0/t0/t0/t0/t686/t692/t0/t0/t0/t0/t0/t703/t707/t724/t0/t0/t0/t0/t0/t0/t0/t0/t0/t0/t0/t0/t0/t745/t780/t784/t0/t786/t0/t0/t0/t0/t0/t0/t0/t0/t808/t812/t0/t0/t814/t0/t0/t0/t0/t0/t0/t839/t0/t0/t0/t0/t0/t0/t0/t0/t846/t0/t0/t0/t0/t859/t860/t0/t866/t0/t0/t0/t0
"2530_2710"/t0/t61/t0/t0/t81/t84/t89/t0/t0/t0/t0/t0/t0/t0/t0/t0/t0/t0/t0/t0/t0/t0/t0/t0/t0/t0/t0/t0/t0/t0/t0/t185/t0/t0/t0/t0/t0/t242/t0/t311/t0/t314/t316/t317/t318/t0/t339/t0/t0/t0/t0/t0/t0/t0/t0/t0/t387/t390/t0/t0/t0/t409/t0/t0/t0/t0/t0/t0/t0/t0/t0/t0/t0/t0/t0/t0/t0/t0/t0/t0/t0/t0/t498/t0/t0/t0/t0/t0/t0/t522/t0/t0/t0/t0/t0/t545/t0/t0/t0/t0/t564/t0/t0/t0/t0/t576/t0/t0/t588/t658/t0/t0/t0/t0/t0/t0/t0/t0/t0/t0/t642/t648/t637/t649/t0/t0/t661/t665/t0/t686/t692/t0/t0/t0/t0/t0/t703/t707/t0/t0/t0/t0/t0/t0/t0/t0/t0/t0/t0/t0/t0/t0/t0/t780/t784/t0/t786/t0/t789/t0/t0/t803/t0/t0/t0/t0/t0/t0/t0/t0/t0/t0/t0/t0/t0/t0/t839/t0/t843/t0/t0/t0/t0/t0/t0/t846/t0/t0/t0/t0/t859/t860/t0/t0/t0/t0/t0/t0
"2530_2710"/t0/t61/t0/t0/t81/t0/t89/t88/t0/t0/t0/t0/t0/t0/t0/t0/t0/t0/t0/t0/t0/t0/t0/t0/t0/t0/t0/t0/t0/t0/t0/t0/t0/t0/t0/t0/t0/t242/t0/t311/t0/t0/t0/t317/t0/t0/t0/t0/t0/t0/t0/t0/t0/t0/t0/t0/t0/t390/t0/t0/t0/t409/t0/t0/t0/t0/t0/t0/t0/t0/t0/t0/t0/t0/t0/t0/t0/t0/t0/t0/t0/t0/t0/t0/t0/t0/t0/t0/t0/t0/t0/t0/t0/t0/t0/t545/t0/t0/t0/t0/t0/t0/t0/t0/t0/t0/t0/t0/t0/t0/t0/t0/t0/t0/t0/t0/t0/t0/t0/t0/t0/t0/t0/t0/t0/t0/t0/t0/t0/t0/t0/t0/t0/t0/t0/t0/t0/t0/t724/t0/t0/t0/t0/t0/t0/t0/t0/t0/t0/t0/t0/t0/t0/t780/t0/t0/t0/t0/t0/t0/t0/t803/t0/t0/t0/t808/t0/t0/t0/t0/t0/t0/t0/t0/t0/t0/t0/t0/t843/t0/t0/t0/t0/t0/t0/t846/t0/t0/t0/t0/t0/t0/t0/t0/t0/t0/t0/t0
"2530_2710"/t0/t0/t0/t0/t81/t84/t0/t0/t0/t0/t0/t0/t0/t0/t0/t0/t0/t0/t0/t0/t0/t0/t0/t0/t0/t0/t0/t0/t0/t0/t0/t0/t0/t0/t0/t0/t0/t242/t0/t0/t0/t314/t0/t317/t318/t0/t0/t0/t0/t0/t0/t0/t0/t0/t385/t0/t387/t390/t392/t0/t0/t409/t0/t0/t0/t0/t0/t0/t0/t0/t0/t0/t0/t0/t0/t0/t0/t458/t0/t0/t0/t0/t498/t0/t0/t0/t0/t0/t0/t522/t0/t0/t0/t0/t0/t0/t0/t0/t0/t0/t0/t0/t0/t0/t0/t576/t0/t0/t0/t658/t0/t621/t0/t0/t0/t629/t0/t0/t0/t0/t642/t0/t0/t0/t0/t0/t661/t665/t0/t686/t692/t0/t0/t0/t0/t0/t0/t0/t724/t0/t0/t0/t0/t714/t0/t0/t0/t0/t0/t0/t0/t0/t0/t780/t0/t0/t786/t0/t789/t0/t0/t803/t0/t0/t805/t808/t0/t0/t0/t0/t0/t0/t0/t0/t0/t0/t839/t0/t0/t0/t0/t0/t0/t0/t0/t0/t0/t0/t0/t0/t0/t0/t0/t0/t0/t0/t0/t0
"2535_2710"/t0/t61/t0/t0/t0/t84/t0/t0/t0/t0/t0/t0/t0/t0/t0/t0/t0/t0/t0/t0/t0/t0/t0/t0/t0/t0/t0/t0/t0/t0/t0/t0/t192/t0/t0/t0/t0/t242/t0/t0/t0/t314/t316/t317/t0/t0/t339/t0/t0/t0/t0/t0/t0/t0/t0/t0/t387/t0/t392/t0/t0/t0/t0/t0/t0/t419/t0/t424/t0/t431/t0/t0/t439/t442/t0/t0/t0/t0/t0/t0/t0/t0/t0/t0/t506/t0/t517/t0/t0/t522/t0/t0/t0/t0/t533/t545/t0/t0/t0/t0/t0/t0/t0/t0/t0/t0/t0/t0/t0/t0/t0/t0/t0/t0/t0/t0/t0/t0/t0/t0/t0/t0/t0/t649/t0/t664/t0/t0/t0/t0/t0/t0/t0/t0/t0/t0/t0/t707/t0/t709/t0/t0/t0/t0/t0/t722/t0/t0/t0/t0/t0/t0/t745/t780/t784/t0/t786/t0/t789/t0/t0/t803/t0/t0/t0/t808/t0/t0/t0/t0/t0/t0/t0/t0/t0/t0/t839/t0/t0/t0/t0/t0/t0/t0/t0/t0/t0/t0/t0/t0/t0/t860/t0/t0/t0/t0/t0/t0
"2535_2710"/t0/t61/t0/t0/t0/t0/t0/t0/t0/t130/t0/t0/t0/t0/t0/t0/t0/t0/t0/t0/t0/t0/t0/t0/t0/t0/t0/t0/t0/t0/t0/t0/t0/t0/t0/t0/t0/t242/t0/t311/t0/t314/t0/t317/t0/t0/t339/t0/t0/t0/t0/t0/t0/t0/t0/t0/t387/t390/t0/t402/t0/t409/t0/t413/t0/t0/t0/t0/t0/t431/t0/t0/t439/t0/t0/t0/t0/t0/t0/t0/t0/t0/t0/t503/t0/t0/t517/t521/t0/t0/t0/t0/t0/t0/t533/t545/t0/t557/t0/t0/t0/t0/t570/t0/t0/t576/t0/t582/t588/t658/t0/t0/t0/t0/t0/t0/t0/t0/t0/t0/t0/t0/t0/t649/t0/t0/t0/t0/t0/t686/t692/t0/t0/t0/t0/t0/t0/t707/t0/t0/t0/t0/t0/t0/t715/t0/t723/t0/t0/t0/t0/t737/t745/t780/t784/t0/t786/t0/t789/t0/t0/t803/t0/t0/t0/t0/t0/t0/t0/t0/t0/t0/t0/t0/t0/t0/t839/t0/t843/t0/t0/t0/t0/t0/t823/t0/t0/t0/t0/t0/t0/t0/t0/t866/t0/t0/t0/t0
"2535_2710"/t0/t61/t0/t0/t0/t84/t0/t0/t0/t130/t0/t0/t0/t0/t0/t0/t0/t0/t0/t0/t0/t0/t0/t123/t0/t0/t0/t0/t0/t0/t0/t0/t0/t0/t0/t0/t0/t242/t0/t311/t0/t0/t0/t317/t0/t0/t339/t0/t0/t0/t0/t0/t0/t0/t0/t0/t0/t390/t392/t402/t0/t409/t0/t0/t0/t0/t0/t424/t0/t0/t0/t0/t439/t0/t0/t0/t0/t0/t0/t0/t0/t0/t0/t0/t0/t0/t517/t0/t0/t522/t0/t0/t0/t0/t0/t545/t552/t0/t0/t0/t0/t0/t0/t0/t0/t576/t0/t0/t0/t0/t0/t0/t0/t0/t0/t0/t0/t0/t0/t0/t0/t0/t0/t0/t0/t0/t0/t665/t0/t0/t0/t0/t0/t0/t0/t0/t0/t707/t0/t0/t0/t712/t0/t0/t0/t0/t0/t0/t0/t0/t0/t0/t0/t780/t784/t0/t786/t0/t0/t0/t0/t803/t0/t0/t0/t808/t0/t0/t0/t0/t0/t0/t830/t0/t0/t0/t839/t0/t0/t0/t0/t0/t0/t0/t0/t846/t0/t0/t0/t0/t859/t860/t0/t0/t0/t0/t0/t0
"2535_2710"/t0/t61/t0/t0/t0/t84/t0/t0/t0/t130/t0/t0/t0/t0/t0/t0/t0/t0/t0/t0/t0/t0/t0/t0/t0/t0/t0/t0/t0/t0/t0/t185/t192/t0/t0/t0/t0/t242/t275/t0/t0/t314/t316/t317/t0/t0/t339/t0/t0/t0/t0/t0/t0/t0/t0/t0/t0/t390/t0/t402/t0/t409/t0/t0/t0/t0/t0/t424/t0/t431/t0/t0/t439/t0/t0/t0/t0/t0/t0/t0/t0/t0/t0/t503/t0/t0/t517/t0/t0/t0/t0/t0/t0/t0/t533/t545/t552/t557/t0/t0/t0/t0/t0/t0/t0/t0/t0/t0/t0/t0/t0/t0/t0/t0/t0/t0/t0/t0/t0/t0/t642/t0/t637/t0/t0/t664/t661/t0/t673/t0/t0/t0/t0/t0/t0/t0/t0/t707/t0/t709/t0/t0/t0/t0/t0/t0/t0/t0/t0/t0/t0/t0/t745/t780/t784/t0/t786/t0/t0/t0/t0/t803/t0/t0/t0/t808/t0/t0/t0/t814/t0/t0/t0/t0/t0/t0/t839/t0/t0/t0/t0/t0/t0/t0/t0/t0/t0/t0/t0/t0/t859/t860/t0/t0/t0/t874/t0/t872
"2535_2710"/t0/t0/t0/t0/t0/t0/t0/t0/t0/t0/t0/t0/t0/t0/t0/t0/t0/t0/t0/t0/t0/t0/t0/t0/t0/t0/t0/t0/t0/t0/t0/t185/t0/t0/t0/t0/t0/t242/t275/t311/t0/t314/t316/t317/t0/t0/t339/t0/t0/t0/t0/t0/t0/t0/t0/t0/t0/t390/t392/t0/t0/t0/t0/t0/t0/t0/t0/t424/t0/t0/t0/t0/t439/t0/t447/t0/t0/t0/t0/t0/t0/t0/t0/t0/t0/t0/t517/t521/t0/t0/t0/t0/t0/t0/t533/t545/t552/t557/t0/t0/t0/t0/t0/t0/t0/t0/t0/t0/t0/t0/t0/t0/t0/t0/t0/t0/t0/t0/t0/t0/t0/t0/t637/t0/t0/t0/t0/t0/t0/t0/t0/t0/t0/t0/t0/t0/t0/t707/t0/t709/t0/t0/t0/t714/t0/t0/t723/t0/t0/t0/t0/t0/t0/t780/t784/t0/t0/t0/t789/t0/t0/t803/t0/t0/t0/t0/t0/t0/t0/t0/t0/t0/t0/t0/t0/t0/t839/t0/t0/t0/t0/t0/t0/t0/t823/t0/t0/t0/t0/t0/t859/t0/t0/t0/t0/t0/t0/t0
"2540_2710"/t0/t0/t0/t0/t0/t84/t0/t0/t0/t130/t0/t0/t0/t0/t0/t0/t152/t0/t0/t0/t0/t0/t0/t0/t0/t0/t0/t0/t0/t0/t183/t0/t0/t0/t0/t0/t0/t242/t0/t311/t0/t314/t316/t317/t0/t0/t0/t0/t0/t0/t0/t0/t0/t0/t0/t0/t387/t0/t0/t402/t0/t0/t0/t0/t418/t0/t0/t424/t0/t431/t0/t437/t439/t442/t447/t450/t0/t458/t0/t0/t0/t0/t0/t0/t506/t0/t517/t0/t0/t522/t0/t0/t0/t0/t533/t545/t552/t557/t0/t0/t0/t0/t570/t0/t0/t576/t0/t582/t0/t0/t622/t0/t0/t0/t0/t0/t0/t0/t0/t0/t0/t648/t637/t649/t0/t664/t0/t0/t673/t0/t0/t0/t0/t0/t0/t0/t703/t707/t0/t709/t0/t0/t0/t714/t715/t0/t0/t0/t0/t0/t0/t0/t0/t0/t0/t0/t0/t0/t0/t797/t0/t0/t0/t0/t0/t0/t0/t0/t0/t0/t813/t0/t0/t0/t0/t0/t839/t0/t0/t0/t0/t0/t0/t0/t0/t0/t0/t0/t0/t0/t859/t0/t0/t0/t867/t0/t0/t0
"2540_2710"/t0/t0/t0/t0/t0/t0/t0/t0/t0/t0/t0/t0/t0/t0/t0/t0/t0/t0/t0/t0/t0/t0/t0/t0/t0/t0/t0/t0/t0/t0/t183/t0/t192/t0/t0/t0/t0/t0/t0/t0/t0/t0/t0/t0/t0/t0/t0/t0/t0/t0/t0/t0/t0/t0/t0/t0/t0/t0/t0/t402/t0/t0/t0/t0/t0/t0/t0/t424/t0/t431/t0/t437/t439/t0/t0/t0/t0/t458/t0/t0/t0/t0/t0/t0/t506/t0/t517/t0/t0/t522/t0/t0/t0/t0/t0/t545/t0/t0/t0/t0/t0/t0/t570/t0/t0/t576/t0/t582/t0/t0/t0/t0/t0/t0/t0/t0/t0/t0/t0/t0/t0/t0/t637/t649/t0/t664/t0/t0/t673/t686/t692/t0/t0/t0/t0/t0/t0/t0/t0/t709/t0/t0/t0/t0/t0/t0/t723/t0/t0/t0/t0/t0/t0/t0/t0/t0/t0/t0/t0/t0/t799/t803/t0/t0/t0/t0/t0/t0/t0/t0/t0/t0/t0/t0/t0/t0/t0/t0/t0/t0/t0/t0/t0/t0/t0/t0/t0/t0/t0/t0/t859/t0/t0/t0/t0/t0/t0/t0
"2540_2710"/t0/t0/t0/t0/t0/t0/t0/t0/t0/t130/t0/t0/t0/t0/t0/t0/t0/t0/t0/t0/t0/t0/t0/t0/t0/t0/t0/t0/t0/t0/t0/t0/t0/t0/t0/t0/t0/t0/t0/t0/t0/t0/t0/t317/t0/t0/t0/t0/t0/t0/t0/t0/t0/t0/t0/t0/t0/t0/t0/t0/t0/t0/t0/t0/t0/t0/t0/t0/t0/t0/t0/t0/t439/t0/t0/t0/t0/t458/t0/t0/t0/t0/t0/t0/t506/t0/t517/t0/t0/t0/t0/t0/t0/t0/t0/t545/t0/t0/t0/t0/t0/t0/t570/t0/t0/t576/t581/t0/t0/t0/t0/t0/t0/t0/t0/t0/t0/t0/t0/t0/t0/t648/t0/t649/t0/t664/t0/t0/t0/t0/t692/t0/t0/t0/t0/t0/t703/t0/t0/t0/t0/t0/t0/t0/t0/t0/t0/t0/t0/t0/t0/t0/t0/t0/t0/t0/t0/t0/t0/t0/t0/t0/t0/t0/t0/t0/t0/t0/t0/t0/t0/t0/t0/t0/t0/t0/t0/t0/t843/t0/t0/t0/t0/t0/t0/t0/t0/t0/t0/t0/t0/t0/t0/t0/t0/t0/t0/t872
"2540_2710"/t0/t0/t0/t0/t0/t84/t0/t0/t0/t0/t0/t0/t0/t0/t0/t0/t0/t0/t0/t0/t0/t171/t0/t0/t0/t0/t0/t0/t0/t0/t0/t185/t192/t0/t0/t0/t0/t0/t0/t0/t0/t314/t316/t0/t0/t0/t339/t0/t0/t0/t0/t365/t0/t0/t385/t0/t0/t390/t0/t402/t0/t0/t0/t0/t0/t0/t0/t424/t0/t431/t0/t437/t439/t0/t0/t0/t0/t458/t0/t0/t0/t0/t0/t503/t0/t0/t517/t0/t0/t0/t0/t0/t0/t0/t0/t545/t0/t0/t0/t0/t0/t0/t570/t0/t0/t576/t581/t0/t0/t0/t0/t0/t0/t0/t618/t629/t0/t0/t0/t0/t642/t648/t637/t649/t0/t0/t0/t0/t0/t0/t0/t0/t0/t0/t0/t0/t703/t0/t0/t709/t0/t0/t731/t0/t715/t0/t723/t0/t0/t0/t0/t737/t745/t0/t0/t0/t0/t788/t0/t0/t0/t803/t0/t0/t0/t0/t0/t0/t0/t814/t813/t0/t0/t0/t0/t0/t839/t0/t843/t0/t0/t0/t0/t0/t823/t0/t0/t0/t0/t0/t0/t0/t0/t0/t0/t0/t873/t872
"2540_2710"/t0/t61/t0/t0/t0/t0/t0/t0/t0/t0/t0/t0/t0/t0/t0/t0/t0/t0/t0/t0/t0/t0/t0/t0/t0/t0/t0/t0/t0/t0/t183/t0/t192/t0/t0/t0/t0/t0/t0/t0/t0/t0/t316/t0/t0/t0/t0/t0/t0/t0/t0/t0/t0/t0/t0/t0/t387/t0/t392/t0/t0/t409/t0/t0/t418/t0/t0/t0/t0/t431/t0/t437/t439/t0/t447/t450/t0/t458/t0/t0/t0/t0/t0/t503/t0/t0/t517/t521/t0/t0/t0/t0/t0/t0/t533/t545/t0/t0/t0/t0/t0/t0/t570/t0/t0/t576/t581/t0/t588/t0/t622/t0/t0/t0/t618/t629/t0/t0/t0/t0/t0/t0/t637/t649/t0/t664/t0/t0/t673/t686/t0/t0/t0/t0/t0/t0/t703/t0/t0/t709/t0/t0/t731/t0/t715/t0/t723/t0/t0/t0/t0/t0/t0/t0/t0/t0/t0/t0/t0/t0/t0/t803/t0/t0/t805/t0/t0/t0/t0/t0/t813/t0/t0/t833/t0/t0/t839/t0/t0/t0/t844/t0/t0/t0/t0/t0/t0/t0/t0/t0/t859/t0/t0/t0/t867/t0/t0/t872
"2540_2710"/t0/t0/t0/t0/t0/t84/t0/t0/t0/t0/t0/t0/t0/t0/t0/t0/t0/t0/t0/t0/t0/t0/t0/t123/t0/t0/t0/t0/t0/t0/t0/t185/t192/t0/t0/t0/t0/t242/t0/t311/t0/t314/t316/t0/t0/t0/t339/t0/t0/t0/t0/t365/t0/t0/t0/t0/t387/t0/t392/t402/t0/t0/t0/t0/t418/t419/t0/t0/t0/t431/t0/t437/t439/t0/t447/t450/t0/t458/t0/t0/t0/t0/t0/t0/t506/t0/t517/t521/t0/t0/t0/t0/t0/t0/t533/t545/t552/t0/t0/t0/t0/t0/t0/t0/t0/t576/t0/t0/t0/t0/t622/t0/t0/t0/t618/t629/t0/t0/t0/t0/t0/t0/t637/t649/t0/t664/t0/t0/t0/t0/t0/t0/t0/t0/t0/t0/t703/t0/t0/t709/t0/t0/t731/t0/t0/t0/t723/t0/t0/t0/t0/t0/t0/t0/t0/t0/t0/t0/t0/t0/t0/t803/t0/t0/t0/t0/t0/t0/t0/t0/t813/t0/t0/t0/t0/t0/t0/t0/t0/t0/t0/t0/t0/t0/t0/t846/t0/t0/t0/t0/t0/t0/t0/t0/t0/t0/t0/t872
"2540_2710"/t0/t0/t0/t0/t0/t0/t0/t0/t0/t0/t0/t0/t0/t0/t0/t0/t0/t0/t0/t0/t0/t0/t0/t0/t0/t0/t0/t0/t0/t0/t0/t0/t0/t0/t0/t0/t0/t0/t0/t0/t0/t0/t316/t0/t0/t0/t0/t0/t0/t0/t0/t0/t0/t0/t0/t0/t0/t0/t0/t0/t0/t0/t0/t0/t0/t419/t0/t0/t0/t0/t0/t0/t439/t0/t0/t0/t0/t0/t0/t0/t0/t0/t0/t0/t0/t0/t0/t0/t0/t0/t0/t0/t0/t0/t0/t0/t0/t0/t0/t0/t0/t0/t0/t0/t0/t0/t0/t0/t0/t0/t0/t0/t0/t0/t0/t0/t0/t0/t0/t0/t0/t0/t0/t0/t0/t0/t0/t0/t0/t0/t0/t0/t0/t0/t0/t0/t0/t0/t0/t0/t0/t0/t731/t0/t0/t0/t0/t0/t0/t0/t0/t0/t745/t0/t0/t0/t0/t0/t0/t0/t0/t0/t0/t0/t0/t0/t0/t0/t0/t0/t0/t0/t0/t0/t0/t0/t0/t0/t0/t0/t0/t0/t0/t0/t0/t0/t0/t0/t0/t0/t0/t0/t0/t0/t0/t0/t0/t0
"2540_2710"/t0/t0/t0/t0/t0/t0/t0/t0/t0/t0/t0/t0/t0/t0/t0/t0/t152/t0/t0/t0/t0/t0/t0/t0/t0/t0/t0/t0/t0/t0/t183/t0/t0/t0/t0/t0/t0/t0/t0/t0/t0/t314/t316/t0/t0/t0/t0/t0/t0/t0/t0/t0/t0/t0/t0/t0/t0/t0/t392/t0/t0/t0/t0/t0/t418/t0/t0/t424/t0/t431/t0/t0/t439/t0/t447/t450/t0/t458/t0/t0/t0/t0/t0/t0/t0/t0/t0/t0/t0/t0/t0/t0/t0/t0/t0/t545/t0/t0/t0/t0/t0/t0/t570/t0/t0/t0/t581/t0/t0/t0/t622/t0/t0/t0/t618/t629/t0/t0/t0/t0/t0/t0/t0/t0/t0/t0/t0/t0/t673/t686/t0/t0/t0/t0/t0/t0/t703/t0/t0/t709/t0/t0/t0/t0/t0/t0/t723/t0/t0/t0/t0/t0/t745/t0/t0/t0/t0/t0/t0/t0/t0/t0/t0/t0/t0/t0/t0/t0/t0/t0/t0/t0/t0/t0/t0/t0/t0/t0/t0/t0/t0/t0/t0/t0/t0/t846/t0/t0/t0/t0/t0/t0/t0/t0/t0/t0/t0/t0
"2540_2710"/t0/t0/t0/t0/t0/t0/t0/t0/t0/t0/t0/t0/t0/t0/t0/t0/t0/t0/t0/t0/t0/t0/t0/t0/t0/t0/t174/t0/t0/t0/t183/t185/t192/t0/t0/t0/t0/t0/t0/t311/t0/t314/t316/t317/t0/t0/t0/t351/t0/t0/t0/t365/t0/t0/t0/t0/t387/t390/t392/t0/t0/t0/t0/t0/t0/t0/t0/t0/t0/t431/t0/t0/t439/t0/t447/t450/t0/t458/t0/t0/t0/t0/t0/t0/t506/t0/t517/t0/t0/t0/t0/t0/t0/t0/t533/t545/t552/t0/t0/t0/t0/t0/t0/t0/t0/t0/t581/t582/t588/t0/t622/t0/t0/t0/t618/t629/t0/t0/t0/t0/t0/t648/t637/t0/t650/t664/t0/t0/t0/t686/t0/t0/t0/t0/t0/t0/t703/t0/t0/t709/t0/t0/t0/t0/t715/t0/t723/t0/t0/t0/t0/t0/t745/t0/t784/t0/t0/t0/t0/t0/t799/t0/t0/t0/t0/t0/t0/t0/t0/t0/t813/t0/t0/t0/t0/t0/t0/t0/t0/t0/t844/t0/t0/t0/t0/t0/t0/t0/t0/t0/t859/t0/t0/t0/t867/t0/t0/t872
"2540_2710"/t0/t0/t0/t0/t0/t0/t0/t0/t0/t0/t0/t0/t0/t0/t0/t0/t152/t0/t0/t0/t0/t0/t0/t123/t0/t0/t0/t0/t0/t0/t183/t0/t0/t0/t0/t0/t0/t0/t0/t0/t0/t0/t316/t317/t0/t0/t0/t0/t0/t0/t0/t365/t0/t0/t385/t0/t387/t390/t392/t0/t0/t409/t0/t0/t0/t0/t0/t0/t0/t431/t0/t437/t439/t0/t0/t0/t0/t458/t0/t0/t0/t0/t0/t0/t0/t0/t517/t521/t0/t0/t0/t0/t0/t0/t533/t545/t552/t0/t0/t0/t0/t0/t570/t0/t0/t576/t0/t582/t0/t0/t622/t0/t0/t0/t0/t629/t630/t0/t0/t0/t0/t648/t637/t649/t0/t0/t0/t0/t673/t0/t0/t0/t0/t0/t0/t0/t703/t707/t0/t709/t0/t0/t0/t714/t0/t0/t723/t0/t0/t0/t0/t0/t0/t0/t0/t0/t0/t0/t0/t0/t799/t803/t0/t0/t0/t808/t0/t0/t0/t0/t813/t0/t0/t0/t0/t0/t0/t0/t843/t0/t0/t0/t0/t0/t0/t846/t0/t0/t0/t0/t859/t0/t0/t0/t867/t0/t0/t0
"2540_2710"/t0/t0/t0/t0/t0/t84/t0/t0/t0/t0/t0/t0/t0/t0/t0/t0/t152/t0/t0/t0/t0/t0/t0/t0/t0/t0/t0/t0/t0/t0/t183/t0/t0/t0/t0/t0/t0/t0/t0/t0/t0/t314/t316/t317/t0/t0/t339/t0/t0/t0/t0/t0/t0/t0/t0/t0/t387/t390/t0/t402/t0/t409/t0/t0/t0/t419/t0/t424/t0/t431/t0/t437/t439/t0/t0/t0/t0/t0/t0/t0/t0/t0/t0/t0/t0/t0/t517/t521/t0/t0/t0/t0/t0/t0/t533/t545/t552/t0/t0/t0/t0/t0/t570/t0/t0/t576/t581/t0/t0/t0/t622/t0/t0/t0/t0/t0/t0/t0/t0/t0/t0/t0/t637/t649/t0/t664/t0/t0/t673/t686/t0/t0/t0/t0/t0/t0/t703/t0/t0/t709/t0/t712/t0/t0/t715/t0/t0/t0/t0/t0/t0/t0/t0/t0/t0/t0/t0/t0/t0/t0/t799/t803/t0/t0/t0/t0/t0/t0/t0/t0/t0/t0/t0/t0/t0/t0/t839/t0/t0/t0/t0/t0/t0/t0/t823/t0/t0/t0/t0/t0/t859/t0/t0/t0/t867/t0/t0/t0
"2540_2710"/t0/t0/t0/t0/t0/t84/t0/t0/t0/t0/t0/t0/t0/t0/t0/t0/t0/t0/t0/t0/t0/t0/t0/t0/t0/t0/t0/t0/t0/t0/t183/t0/t0/t0/t0/t0/t0/t0/t0/t0/t0/t314/t316/t0/t0/t0/t339/t0/t0/t0/t0/t0/t0/t0/t0/t0/t387/t390/t392/t402/t0/t0/t0/t0/t0/t0/t0/t424/t0/t431/t0/t437/t439/t0/t447/t450/t0/t458/t0/t0/t0/t0/t0/t0/t0/t0/t0/t0/t0/t0/t0/t0/t0/t0/t533/t545/t0/t0/t0/t0/t0/t0/t570/t0/t0/t576/t581/t0/t0/t0/t0/t0/t0/t0/t618/t629/t630/t0/t0/t0/t0/t648/t637/t0/t0/t0/t0/t0/t673/t0/t0/t0/t0/t0/t0/t0/t0/t0/t0/t709/t0/t0/t0/t0/t715/t722/t723/t0/t0/t0/t0/t0/t0/t0/t0/t0/t0/t0/t0/t0/t799/t803/t0/t0/t0/t0/t0/t0/t0/t0/t813/t0/t0/t0/t0/t837/t839/t0/t843/t0/t0/t0/t0/t0/t823/t846/t0/t0/t0/t0/t859/t0/t0/t0/t0/t0/t0/t872
"2540_2710"/t0/t0/t0/t0/t0/t0/t0/t0/t0/t0/t0/t0/t0/t0/t0/t0/t0/t0/t0/t0/t0/t0/t0/t0/t0/t0/t0/t0/t0/t0/t183/t0/t0/t0/t0/t0/t0/t0/t0/t0/t0/t314/t316/t0/t0/t0/t339/t0/t0/t0/t0/t365/t0/t0/t0/t0/t387/t390/t392/t0/t0/t0/t0/t0/t418/t0/t0/t0/t0/t431/t0/t437/t439/t0/t447/t450/t0/t458/t0/t0/t0/t0/t0/t503/t0/t0/t517/t0/t0/t0/t0/t0/t0/t0/t533/t545/t0/t0/t0/t0/t0/t0/t570/t0/t0/t576/t581/t0/t0/t0/t0/t0/t0/t0/t618/t629/t0/t0/t0/t0/t0/t0/t637/t649/t650/t664/t0/t0/t673/t686/t0/t0/t0/t0/t0/t0/t703/t0/t0/t709/t0/t712/t0/t0/t715/t0/t0/t0/t0/t0/t0/t0/t745/t0/t0/t0/t0/t0/t0/t0/t0/t803/t0/t0/t0/t808/t0/t0/t0/t814/t813/t0/t0/t0/t0/t837/t0/t0/t843/t0/t0/t0/t0/t0/t0/t846/t0/t0/t0/t0/t859/t0/t0/t0/t867/t0/t0/t872
"2540_2710"/t0/t0/t0/t0/t0/t84/t0/t0/t0/t0/t0/t0/t0/t0/t0/t0/t0/t0/t0/t0/t0/t0/t0/t0/t0/t0/t0/t0/t0/t0/t0/t185/t192/t0/t0/t0/t0/t242/t0/t0/t0/t0/t316/t317/t0/t0/t339/t0/t0/t0/t0/t0/t0/t373/t0/t0/t0/t390/t0/t402/t0/t0/t0/t0/t418/t0/t0/t424/t0/t431/t0/t0/t0/t0/t447/t0/t0/t458/t0/t0/t0/t0/t498/t0/t0/t0/t517/t521/t0/t0/t0/t0/t0/t0/t533/t545/t0/t0/t0/t0/t0/t0/t0/t0/t0/t576/t0/t0/t0/t0/t0/t0/t0/t0/t0/t629/t0/t0/t0/t0/t0/t0/t0/t0/t0/t0/t0/t0/t673/t0/t0/t0/t0/t0/t0/t0/t0/t0/t0/t709/t0/t0/t0/t0/t715/t0/t0/t0/t0/t0/t0/t0/t0/t0/t0/t0/t0/t0/t0/t0/t0/t803/t0/t0/t0/t0/t0/t0/t0/t0/t813/t0/t0/t0/t0/t0/t0/t0/t0/t0/t0/t0/t0/t0/t0/t846/t0/t0/t0/t0/t0/t0/t0/t0/t0/t0/t0/t0
"2540_2710"/t0/t61/t0/t0/t0/t84/t0/t0/t0/t0/t0/t0/t0/t0/t0/t0/t152/t0/t0/t0/t0/t0/t0/t0/t0/t0/t0/t0/t0/t0/t183/t185/t0/t0/t0/t0/t0/t0/t0/t311/t0/t314/t316/t317/t0/t0/t0/t0/t0/t0/t0/t0/t0/t0/t0/t386/t387/t390/t392/t402/t0/t0/t0/t0/t418/t0/t0/t424/t0/t431/t0/t437/t439/t0/t0/t450/t453/t458/t0/t0/t0/t0/t0/t0/t0/t0/t517/t0/t0/t0/t0/t0/t0/t0/t533/t545/t552/t0/t0/t0/t0/t0/t0/t0/t0/t576/t0/t0/t0/t658/t622/t0/t0/t0/t618/t629/t630/t0/t0/t0/t0/t648/t637/t649/t0/t0/t0/t0/t673/t686/t0/t0/t0/t0/t0/t0/t703/t0/t0/t709/t0/t0/t0/t0/t715/t0/t723/t0/t0/t0/t0/t0/t745/t0/t0/t0/t786/t0/t0/t0/t799/t803/t0/t0/t0/t808/t0/t0/t0/t814/t813/t0/t0/t0/t0/t0/t0/t0/t843/t0/t844/t0/t0/t0/t0/t846/t0/t0/t0/t0/t0/t0/t0/t0/t867/t0/t873/t872
"2540_2710"/t0/t61/t0/t0/t0/t84/t0/t0/t0/t0/t0/t0/t0/t0/t0/t0/t152/t0/t0/t0/t0/t0/t0/t0/t0/t0/t0/t0/t0/t0/t183/t185/t192/t0/t0/t0/t0/t0/t0/t0/t0/t314/t316/t317/t0/t0/t0/t0/t0/t0/t0/t0/t0/t0/t0/t386/t387/t0/t0/t0/t0/t0/t0/t0/t418/t0/t0/t424/t0/t431/t432/t437/t439/t0/t447/t450/t0/t458/t0/t0/t0/t0/t0/t0/t0/t0/t517/t0/t0/t0/t0/t0/t0/t0/t533/t545/t0/t0/t0/t0/t0/t0/t570/t0/t0/t576/t0/t0/t588/t0/t622/t0/t0/t0/t618/t0/t630/t0/t0/t0/t0/t648/t637/t649/t0/t0/t0/t0/t0/t0/t0/t0/t0/t0/t0/t0/t703/t707/t0/t709/t0/t0/t731/t0/t715/t0/t0/t0/t0/t0/t0/t0/t745/t0/t0/t0/t786/t0/t0/t0/t0/t803/t0/t0/t0/t808/t0/t0/t0/t0/t813/t0/t0/t0/t0/t0/t839/t0/t843/t0/t844/t0/t0/t0/t0/t0/t0/t0/t0/t0/t0/t0/t0/t0/t867/t0/t0/t872
"2540_2710"/t0/t0/t0/t0/t0/t0/t0/t0/t0/t0/t0/t0/t0/t0/t0/t0/t0/t0/t0/t0/t0/t0/t0/t0/t0/t0/t0/t0/t0/t0/t183/t185/t192/t0/t0/t0/t0/t0/t0/t0/t0/t0/t316/t317/t0/t0/t0/t0/t0/t0/t0/t0/t0/t0/t0/t0/t387/t0/t0/t402/t0/t0/t0/t0/t0/t0/t0/t424/t0/t431/t0/t437/t439/t0/t0/t0/t0/t458/t0/t0/t0/t0/t0/t0/t0/t0/t0/t0/t0/t0/t0/t0/t0/t0/t533/t545/t0/t0/t0/t0/t0/t0/t0/t0/t0/t576/t0/t0/t0/t0/t622/t0/t0/t0/t0/t0/t0/t0/t0/t0/t0/t0/t637/t649/t0/t0/t0/t0/t0/t0/t0/t0/t0/t0/t0/t0/t703/t0/t0/t0/t0/t0/t0/t0/t715/t0/t0/t0/t0/t0/t0/t0/t745/t0/t0/t0/t0/t0/t0/t0/t0/t0/t0/t0/t0/t808/t0/t0/t0/t0/t813/t0/t0/t0/t0/t0/t0/t0/t843/t0/t0/t0/t0/t0/t0/t846/t0/t0/t0/t0/t0/t860/t0/t0/t0/t0/t0/t0
"2540_2710"/t0/t0/t0/t0/t0/t0/t0/t0/t0/t130/t0/t0/t0/t0/t0/t0/t0/t0/t0/t0/t0/t0/t0/t0/t0/t0/t0/t0/t0/t0/t183/t0/t192/t0/t0/t0/t0/t0/t0/t311/t0/t0/t316/t317/t0/t0/t0/t0/t0/t0/t0/t0/t0/t0/t0/t0/t387/t390/t0/t0/t0/t0/t0/t0/t0/t0/t0/t424/t0/t431/t0/t437/t439/t0/t0/t0/t0/t458/t0/t0/t0/t0/t0/t0/t0/t0/t517/t0/t0/t0/t0/t0/t0/t0/t0/t545/t0/t0/t0/t0/t0/t0/t570/t0/t0/t576/t581/t0/t0/t0/t622/t0/t0/t0/t618/t629/t0/t0/t0/t0/t0/t648/t0/t649/t0/t664/t0/t0/t673/t0/t0/t0/t0/t0/t0/t0/t0/t707/t0/t709/t0/t0/t731/t714/t715/t0/t0/t0/t0/t0/t0/t0/t0/t0/t0/t0/t0/t0/t0/t0/t0/t803/t0/t0/t0/t0/t0/t0/t0/t0/t813/t0/t0/t0/t0/t0/t0/t0/t0/t0/t0/t0/t0/t0/t0/t846/t0/t0/t0/t0/t0/t0/t0/t0/t0/t0/t0/t872
"2540_2710"/t0/t0/t0/t0/t0/t84/t0/t0/t0/t0/t0/t0/t0/t0/t0/t0/t152/t0/t0/t0/t0/t0/t0/t0/t0/t0/t0/t0/t0/t0/t183/t185/t192/t0/t0/t0/t0/t0/t0/t311/t0/t314/t316/t317/t0/t0/t339/t0/t0/t0/t0/t0/t0/t0/t0/t0/t387/t0/t392/t402/t0/t409/t0/t0/t418/t419/t0/t424/t0/t431/t0/t437/t439/t442/t447/t450/t0/t458/t0/t0/t0/t0/t0/t0/t0/t0/t517/t521/t0/t0/t0/t0/t0/t0/t533/t545/t552/t0/t0/t0/t0/t0/t570/t0/t0/t576/t0/t0/t0/t0/t622/t0/t0/t0/t618/t629/t0/t0/t0/t0/t0/t648/t637/t649/t0/t0/t0/t0/t673/t686/t0/t0/t0/t0/t0/t0/t703/t0/t0/t709/t0/t0/t731/t0/t715/t0/t723/t0/t0/t0/t0/t0/t745/t0/t0/t0/t0/t0/t0/t0/t0/t803/t0/t0/t0/t0/t0/t0/t0/t0/t813/t0/t0/t0/t0/t0/t0/t0/t843/t0/t0/t0/t0/t0/t0/t846/t0/t0/t0/t0/t859/t0/t0/t0/t867/t0/t0/t872
"2540_2710"/t0/t0/t0/t0/t0/t0/t0/t0/t0/t0/t0/t0/t0/t0/t0/t0/t0/t0/t0/t0/t0/t0/t0/t0/t0/t0/t0/t0/t0/t0/t183/t0/t192/t0/t0/t0/t0/t0/t275/t0/t0/t314/t316/t317/t0/t0/t339/t0/t0/t0/t0/t0/t0/t0/t0/t0/t387/t390/t0/t402/t0/t0/t0/t0/t418/t419/t0/t424/t0/t431/t0/t437/t439/t0/t447/t0/t0/t458/t0/t0/t0/t0/t0/t0/t506/t0/t517/t521/t0/t0/t0/t0/t0/t0/t533/t545/t0/t557/t0/t0/t0/t0/t0/t0/t0/t576/t581/t0/t0/t0/t622/t0/t0/t0/t618/t0/t0/t0/t0/t0/t0/t0/t637/t649/t650/t664/t0/t0/t673/t686/t692/t0/t0/t0/t0/t0/t703/t707/t0/t709/t0/t712/t731/t0/t715/t0/t723/t0/t0/t0/t0/t0/t745/t0/t0/t0/t786/t0/t0/t0/t0/t0/t0/t0/t0/t808/t0/t0/t0/t0/t813/t0/t0/t0/t0/t0/t0/t0/t843/t0/t0/t0/t0/t0/t0/t846/t0/t0/t0/t0/t0/t0/t0/t0/t0/t0/t0/t0
"2540_2710"/t0/t0/t0/t0/t0/t0/t0/t0/t0/t0/t0/t0/t0/t0/t0/t0/t0/t0/t0/t0/t0/t0/t0/t123/t0/t0/t0/t0/t0/t0/t0/t185/t192/t0/t0/t0/t0/t242/t0/t311/t0/t0/t316/t317/t0/t0/t0/t0/t0/t0/t0/t365/t0/t0/t0/t0/t387/t0/t392/t402/t0/t0/t0/t0/t418/t419/t0/t0/t0/t431/t0/t437/t439/t0/t447/t450/t0/t458/t0/t0/t0/t0/t0/t0/t506/t0/t517/t521/t0/t0/t0/t0/t0/t0/t533/t545/t552/t0/t0/t0/t0/t0/t0/t0/t0/t576/t0/t0/t0/t0/t622/t0/t0/t0/t618/t629/t0/t0/t0/t0/t0/t0/t637/t649/t0/t664/t0/t0/t0/t0/t0/t0/t0/t0/t0/t0/t703/t0/t0/t709/t0/t0/t731/t0/t715/t0/t723/t0/t0/t0/t0/t0/t0/t0/t0/t0/t0/t0/t0/t0/t0/t803/t0/t0/t0/t0/t0/t0/t0/t0/t813/t0/t0/t0/t0/t0/t0/t0/t0/t0/t0/t0/t0/t0/t0/t846/t0/t0/t0/t0/t0/t0/t0/t0/t0/t0/t0/t872
"2540_2710"/t0/t0/t0/t0/t0/t84/t0/t0/t0/t0/t0/t0/t0/t0/t0/t0/t152/t0/t0/t0/t0/t0/t0/t0/t0/t0/t0/t0/t0/t0/t183/t185/t192/t0/t0/t0/t0/t0/t0/t0/t0/t314/t316/t0/t0/t0/t0/t0/t0/t0/t0/t0/t0/t0/t385/t386/t387/t390/t392/t0/t0/t0/t0/t0/t0/t0/t0/t0/t0/t431/t0/t437/t439/t0/t0/t0/t0/t458/t0/t0/t0/t0/t0/t0/t0/t0/t517/t521/t0/t0/t0/t0/t0/t0/t533/t545/t552/t0/t0/t0/t0/t0/t570/t0/t0/t576/t0/t0/t0/t0/t0/t0/t0/t0/t618/t629/t630/t0/t0/t0/t0/t648/t637/t649/t650/t664/t0/t0/t0/t0/t0/t0/t0/t0/t0/t0/t703/t0/t0/t709/t0/t0/t0/t0/t715/t0/t0/t0/t0/t0/t0/t0/t745/t0/t0/t0/t0/t0/t0/t0/t799/t803/t0/t0/t805/t808/t0/t0/t0/t0/t813/t0/t0/t0/t0/t0/t0/t0/t843/t0/t844/t0/t0/t0/t0/t846/t0/t0/t0/t0/t859/t0/t0/t0/t867/t874/t0/t872
"2540_2710"/t0/t61/t0/t0/t0/t84/t0/t0/t0/t0/t0/t0/t0/t0/t0/t0/t152/t0/t0/t0/t0/t0/t0/t0/t0/t0/t0/t0/t0/t0/t183/t0/t0/t0/t0/t0/t0/t0/t275/t311/t0/t314/t316/t317/t0/t0/t0/t0/t0/t0/t0/t0/t0/t0/t0/t0/t387/t0/t392/t402/t0/t0/t0/t0/t0/t419/t0/t424/t0/t431/t0/t437/t439/t0/t447/t450/t0/t458/t0/t0/t0/t0/t0/t0/t0/t0/t517/t521/t0/t0/t0/t0/t0/t0/t533/t545/t552/t0/t0/t0/t0/t0/t0/t0/t0/t576/t0/t0/t0/t0/t0/t0/t0/t0/t0/t629/t0/t0/t0/t0/t0/t0/t637/t649/t0/t0/t0/t0/t673/t0/t0/t0/t0/t0/t0/t0/t703/t707/t0/t709/t0/t0/t731/t0/t0/t0/t0/t0/t0/t0/t0/t0/t745/t0/t0/t0/t0/t0/t0/t0/t0/t803/t0/t0/t0/t808/t0/t0/t0/t0/t813/t0/t0/t0/t0/t0/t0/t0/t0/t0/t0/t0/t0/t0/t0/t846/t0/t0/t0/t0/t0/t0/t0/t0/t0/t0/t0/t872
"2540_2710"/t0/t0/t0/t0/t0/t84/t0/t0/t0/t0/t0/t0/t0/t0/t0/t0/t0/t0/t0/t0/t0/t0/t0/t0/t0/t0/t0/t0/t0/t0/t0/t0/t192/t0/t0/t0/t0/t0/t0/t0/t0/t314/t316/t317/t0/t0/t339/t0/t0/t0/t0/t0/t0/t0/t0/t0/t0/t0/t392/t402/t0/t0/t0/t0/t0/t0/t0/t0/t0/t431/t0/t437/t0/t0/t0/t0/t0/t458/t0/t0/t0/t0/t0/t0/t0/t0/t517/t521/t0/t0/t0/t0/t0/t0/t0/t545/t0/t0/t0/t0/t0/t0/t0/t0/t0/t0/t581/t0/t0/t0/t622/t0/t0/t0/t618/t629/t0/t0/t0/t0/t0/t0/t637/t649/t0/t0/t0/t0/t673/t0/t0/t0/t0/t0/t0/t0/t0/t0/t0/t709/t0/t0/t0/t0/t715/t0/t0/t0/t0/t0/t0/t0/t0/t0/t0/t0/t0/t0/t0/t0/t0/t0/t0/t0/t805/t808/t0/t0/t0/t0/t813/t818/t0/t0/t0/t0/t839/t0/t0/t0/t0/t0/t0/t0/t0/t846/t0/t0/t0/t0/t0/t0/t0/t0/t0/t0/t0/t872
"2540_2710"/t0/t0/t0/t0/t0/t84/t0/t0/t0/t0/t0/t0/t0/t0/t0/t0/t0/t0/t0/t0/t0/t0/t0/t0/t0/t0/t0/t0/t0/t0/t183/t0/t192/t0/t0/t0/t0/t0/t0/t311/t0/t0/t316/t0/t0/t0/t0/t0/t0/t0/t0/t365/t0/t0/t0/t0/t0/t0/t392/t0/t0/t0/t0/t0/t0/t419/t0/t424/t0/t431/t0/t437/t439/t442/t0/t0/t0/t0/t0/t0/t0/t0/t0/t0/t506/t0/t517/t521/t0/t0/t0/t0/t0/t0/t533/t545/t552/t0/t0/t0/t0/t0/t570/t0/t0/t576/t0/t0/t0/t658/t622/t0/t0/t0/t0/t0/t0/t0/t0/t0/t0/t0/t0/t649/t0/t0/t0/t0/t673/t686/t0/t0/t0/t0/t0/t0/t703/t707/t0/t709/t0/t0/t731/t0/t0/t0/t0/t0/t0/t0/t0/t0/t0/t0/t0/t0/t0/t0/t0/t0/t0/t0/t0/t0/t0/t0/t0/t0/t0/t0/t0/t0/t0/t0/t0/t0/t0/t0/t843/t0/t0/t0/t0/t0/t0/t0/t0/t0/t0/t0/t0/t0/t0/t0/t0/t0/t0/t0
"2540_2710"/t0/t0/t0/t0/t0/t84/t89/t0/t0/t0/t0/t0/t0/t0/t0/t0/t0/t0/t0/t0/t0/t0/t0/t0/t0/t0/t0/t0/t0/t0/t183/t0/t192/t0/t0/t0/t0/t0/t0/t0/t0/t0/t316/t317/t0/t0/t339/t0/t0/t0/t0/t0/t0/t0/t0/t0/t0/t0/t392/t0/t0/t0/t0/t0/t418/t0/t0/t0/t0/t431/t0/t437/t439/t0/t447/t0/t0/t458/t0/t0/t0/t0/t0/t0/t0/t0/t517/t521/t0/t0/t0/t0/t0/t0/t533/t545/t552/t557/t0/t0/t0/t0/t570/t0/t0/t576/t0/t0/t0/t0/t622/t0/t0/t0/t618/t0/t0/t0/t0/t0/t0/t648/t0/t649/t0/t664/t0/t0/t0/t686/t692/t0/t0/t0/t0/t0/t703/t0/t0/t709/t0/t712/t731/t0/t715/t0/t0/t0/t0/t0/t0/t0/t745/t780/t784/t0/t0/t0/t0/t0/t799/t803/t0/t0/t0/t808/t0/t0/t0/t0/t813/t0/t0/t0/t0/t0/t839/t0/t843/t0/t0/t0/t0/t0/t823/t846/t0/t0/t0/t0/t859/t0/t0/t0/t0/t0/t0/t872
"2540_2710"/t0/t0/t0/t0/t0/t84/t0/t0/t0/t0/t0/t0/t0/t0/t0/t0/t0/t0/t0/t0/t0/t0/t0/t0/t0/t0/t0/t0/t0/t0/t0/t0/t0/t0/t0/t0/t0/t0/t275/t0/t0/t0/t316/t317/t0/t0/t339/t0/t0/t0/t0/t0/t0/t0/t0/t0/t0/t390/t392/t402/t0/t0/t0/t0/t418/t0/t0/t0/t0/t431/t0/t437/t439/t0/t0/t0/t0/t458/t0/t0/t0/t0/t0/t0/t0/t0/t517/t521/t0/t0/t0/t0/t0/t0/t0/t545/t0/t0/t0/t0/t0/t0/t570/t0/t0/t576/t0/t0/t0/t0/t0/t0/t0/t0/t618/t0/t0/t0/t0/t0/t0/t0/t637/t649/t0/t0/t0/t0/t0/t0/t692/t0/t0/t0/t0/t0/t703/t707/t0/t0/t0/t712/t0/t0/t715/t0/t0/t0/t0/t0/t0/t0/t0/t0/t0/t0/t0/t0/t0/t0/t0/t803/t0/t0/t805/t808/t0/t0/t0/t0/t813/t0/t0/t0/t0/t0/t839/t0/t0/t0/t0/t0/t0/t0/t0/t0/t0/t0/t0/t0/t859/t0/t0/t0/t0/t0/t0/t872
"2540_2710"/t0/t0/t0/t0/t0/t84/t89/t0/t0/t0/t0/t0/t0/t0/t0/t0/t0/t0/t0/t0/t0/t0/t0/t0/t0/t0/t0/t0/t0/t0/t183/t0/t0/t0/t0/t0/t0/t242/t0/t0/t0/t314/t316/t317/t0/t0/t339/t0/t0/t0/t0/t0/t0/t0/t0/t0/t387/t390/t0/t0/t0/t0/t0/t0/t0/t0/t0/t0/t0/t431/t0/t437/t439/t0/t0/t0/t0/t0/t0/t0/t0/t0/t0/t0/t0/t0/t0/t0/t0/t0/t0/t0/t0/t0/t533/t545/t552/t0/t0/t0/t0/t0/t570/t0/t0/t576/t0/t0/t0/t0/t0/t0/t0/t0/t618/t0/t0/t0/t0/t0/t0/t0/t637/t0/t0/t0/t0/t0/t0/t0/t0/t0/t0/t0/t0/t0/t0/t707/t0/t709/t0/t0/t0/t0/t715/t0/t0/t0/t0/t0/t0/t0/t745/t0/t0/t0/t0/t0/t0/t0/t0/t803/t0/t0/t0/t0/t0/t0/t0/t0/t813/t0/t0/t0/t0/t0/t839/t0/t0/t0/t0/t0/t0/t0/t0/t0/t0/t0/t0/t0/t859/t0/t0/t0/t0/t0/t0/t872
"2540_2710"/t0/t0/t0/t0/t0/t84/t0/t0/t0/t130/t0/t0/t0/t0/t0/t0/t0/t0/t0/t0/t0/t0/t0/t0/t0/t0/t0/t0/t0/t0/t0/t0/t192/t0/t0/t0/t0/t0/t0/t0/t0/t314/t0/t317/t0/t0/t339/t0/t0/t0/t0/t0/t0/t0/t0/t0/t387/t0/t0/t0/t0/t0/t0/t0/t0/t0/t0/t424/t0/t431/t0/t437/t439/t0/t447/t0/t0/t0/t0/t0/t0/t0/t0/t0/t0/t0/t517/t0/t0/t0/t0/t0/t0/t0/t533/t545/t0/t0/t0/t0/t0/t0/t570/t0/t0/t576/t0/t0/t0/t0/t622/t0/t0/t0/t0/t0/t0/t0/t0/t0/t0/t0/t0/t649/t0/t664/t0/t0/t0/t0/t692/t0/t0/t0/t0/t0/t0/t0/t0/t709/t0/t0/t0/t0/t0/t0/t723/t0/t0/t0/t0/t0/t0/t0/t0/t0/t0/t0/t0/t0/t0/t803/t0/t0/t805/t0/t0/t0/t0/t0/t0/t0/t0/t0/t0/t0/t839/t0/t0/t0/t0/t0/t0/t0/t823/t0/t0/t0/t0/t0/t859/t0/t0/t0/t0/t0/t0/t0
"2540_2710"/t0/t0/t0/t0/t0/t84/t89/t0/t0/t130/t0/t0/t0/t0/t0/t0/t0/t0/t0/t0/t0/t0/t0/t0/t0/t0/t0/t0/t0/t0/t0/t0/t192/t0/t0/t0/t0/t242/t0/t0/t312/t314/t316/t317/t0/t0/t339/t0/t0/t0/t0/t0/t0/t0/t0/t0/t387/t0/t392/t402/t0/t0/t0/t0/t0/t0/t0/t424/t0/t431/t0/t437/t439/t0/t447/t0/t0/t458/t0/t0/t0/t0/t0/t503/t0/t0/t517/t521/t0/t0/t0/t0/t0/t0/t533/t545/t552/t557/t0/t0/t0/t0/t570/t0/t0/t576/t0/t0/t0/t0/t622/t0/t0/t0/t618/t629/t0/t0/t0/t0/t642/t0/t637/t649/t0/t664/t0/t0/t0/t0/t692/t0/t0/t0/t0/t0/t0/t707/t0/t709/t0/t712/t731/t0/t715/t0/t0/t0/t0/t0/t0/t0/t745/t780/t0/t0/t0/t0/t0/t797/t799/t803/t0/t0/t0/t0/t0/t0/t0/t0/t813/t0/t0/t0/t0/t0/t839/t0/t0/t0/t0/t0/t0/t0/t823/t0/t0/t0/t0/t0/t859/t0/t0/t0/t0/t0/t0/t0
"2540_2710"/t0/t0/t0/t0/t0/t84/t89/t0/t0/t130/t0/t0/t0/t0/t0/t0/t0/t0/t0/t0/t0/t0/t0/t0/t0/t0/t0/t0/t0/t0/t0/t0/t192/t0/t0/t0/t0/t242/t0/t0/t0/t314/t0/t317/t0/t0/t339/t0/t0/t0/t0/t0/t0/t0/t0/t0/t387/t390/t392/t402/t0/t0/t0/t0/t0/t0/t0/t424/t0/t431/t0/t437/t439/t0/t0/t0/t0/t458/t0/t0/t0/t0/t0/t503/t0/t0/t0/t521/t0/t0/t0/t0/t0/t0/t0/t545/t552/t557/t0/t0/t0/t0/t570/t0/t0/t576/t0/t582/t0/t0/t0/t0/t0/t0/t618/t0/t0/t0/t0/t0/t0/t0/t0/t649/t0/t664/t0/t0/t673/t0/t692/t0/t0/t0/t0/t0/t703/t0/t0/t709/t0/t712/t731/t0/t715/t0/t0/t0/t0/t0/t0/t0/t0/t0/t0/t0/t0/t0/t0/t797/t799/t803/t0/t0/t0/t0/t0/t0/t0/t0/t813/t0/t0/t0/t0/t0/t839/t0/t0/t0/t0/t0/t0/t0/t823/t0/t0/t0/t0/t0/t859/t0/t0/t0/t0/t0/t0/t0
"2540_2710"/t0/t0/t0/t0/t0/t84/t0/t0/t0/t0/t0/t0/t0/t0/t0/t0/t0/t0/t0/t0/t0/t0/t0/t0/t0/t0/t0/t0/t0/t0/t0/t0/t192/t0/t0/t0/t0/t242/t0/t311/t312/t314/t0/t317/t0/t0/t339/t0/t0/t0/t0/t365/t0/t0/t0/t0/t387/t390/t0/t402/t0/t0/t0/t0/t418/t0/t0/t424/t0/t431/t0/t437/t439/t442/t447/t0/t0/t0/t0/t0/t0/t0/t0/t0/t506/t0/t517/t0/t0/t522/t0/t0/t0/t0/t533/t545/t552/t557/t0/t0/t0/t0/t570/t0/t0/t576/t581/t0/t0/t0/t622/t0/t0/t0/t0/t0/t0/t0/t0/t0/t0/t0/t0/t0/t0/t0/t0/t0/t673/t686/t692/t0/t0/t0/t0/t0/t0/t0/t0/t709/t0/t712/t731/t714/t0/t0/t0/t0/t0/t0/t0/t0/t745/t0/t784/t0/t786/t0/t0/t0/t0/t803/t0/t0/t805/t0/t0/t0/t0/t0/t0/t0/t0/t0/t0/t0/t839/t0/t0/t0/t0/t0/t0/t0/t0/t0/t0/t0/t0/t0/t859/t860/t0/t0/t867/t0/t0/t872
"2540_2710"/t0/t0/t0/t0/t0/t84/t0/t0/t0/t0/t0/t0/t0/t0/t0/t0/t0/t0/t0/t0/t0/t0/t0/t0/t0/t0/t0/t0/t0/t0/t0/t0/t0/t0/t0/t0/t0/t242/t0/t311/t0/t314/t0/t317/t0/t0/t339/t0/t0/t0/t0/t0/t0/t0/t0/t0/t387/t0/t0/t402/t0/t0/t0/t0/t418/t419/t0/t0/t0/t431/t0/t0/t439/t0/t0/t0/t0/t0/t0/t0/t0/t0/t0/t0/t0/t0/t0/t0/t0/t0/t0/t0/t0/t0/t533/t545/t552/t557/t0/t0/t0/t0/t0/t0/t0/t0/t581/t0/t0/t0/t0/t0/t0/t0/t0/t0/t0/t0/t0/t0/t0/t0/t0/t0/t0/t0/t0/t0/t0/t0/t0/t0/t0/t0/t0/t0/t0/t0/t0/t0/t0/t712/t0/t0/t0/t0/t0/t0/t0/t0/t0/t0/t0/t0/t0/t0/t0/t0/t0/t0/t0/t0/t0/t0/t0/t0/t0/t0/t0/t0/t0/t0/t0/t0/t0/t0/t839/t0/t0/t0/t0/t0/t0/t0/t823/t0/t0/t0/t0/t0/t0/t0/t0/t0/t0/t0/t0/t0
"2540_2710"/t0/t0/t0/t0/t0/t84/t89/t0/t0/t130/t0/t0/t0/t0/t0/t0/t0/t0/t0/t0/t0/t0/t0/t0/t0/t0/t0/t0/t0/t0/t0/t0/t0/t0/t0/t0/t0/t242/t0/t0/t0/t314/t316/t317/t0/t0/t339/t0/t0/t0/t0/t0/t0/t0/t385/t0/t387/t390/t392/t402/t0/t0/t0/t0/t418/t419/t0/t424/t0/t431/t0/t437/t439/t0/t0/t0/t0/t0/t0/t0/t0/t0/t0/t0/t0/t0/t517/t0/t0/t0/t0/t0/t0/t0/t533/t545/t552/t557/t0/t0/t0/t0/t570/t0/t0/t576/t0/t0/t0/t0/t0/t0/t0/t0/t0/t0/t0/t0/t0/t0/t0/t648/t0/t649/t650/t664/t0/t0/t673/t686/t0/t0/t0/t0/t0/t0/t0/t0/t0/t0/t0/t0/t731/t714/t0/t0/t0/t0/t0/t0/t0/t0/t0/t780/t784/t0/t786/t0/t0/t0/t799/t803/t0/t0/t805/t0/t0/t0/t0/t0/t0/t0/t0/t0/t0/t0/t839/t0/t0/t0/t0/t0/t0/t0/t823/t0/t0/t0/t0/t0/t0/t0/t0/t0/t0/t0/t0/t0
"2540_2710"/t0/t0/t0/t0/t0/t0/t0/t0/t0/t0/t0/t0/t0/t0/t0/t0/t0/t0/t0/t0/t0/t0/t0/t0/t0/t0/t0/t0/t0/t0/t0/t0/t0/t0/t0/t0/t0/t0/t0/t0/t0/t314/t0/t317/t0/t0/t339/t0/t0/t0/t0/t0/t0/t0/t0/t0/t0/t0/t0/t0/t0/t0/t0/t0/t0/t0/t0/t0/t0/t431/t0/t0/t0/t0/t0/t0/t0/t0/t0/t0/t0/t0/t0/t0/t0/t0/t0/t0/t0/t0/t0/t0/t0/t0/t0/t0/t552/t0/t0/t0/t0/t0/t0/t0/t0/t0/t0/t0/t0/t0/t0/t0/t0/t0/t0/t0/t0/t0/t0/t0/t0/t0/t0/t0/t0/t0/t0/t0/t0/t0/t0/t0/t0/t0/t0/t0/t0/t0/t0/t0/t0/t712/t0/t0/t0/t0/t0/t0/t0/t0/t0/t0/t745/t0/t0/t0/t0/t0/t0/t0/t0/t0/t0/t0/t0/t0/t0/t0/t0/t0/t0/t0/t0/t0/t0/t0/t0/t0/t0/t0/t0/t0/t0/t0/t0/t0/t0/t0/t0/t0/t0/t0/t0/t0/t0/t0/t0/t0
"2540_2710"/t0/t0/t0/t0/t0/t0/t0/t0/t0/t0/t0/t0/t0/t0/t0/t0/t0/t0/t0/t0/t0/t0/t0/t0/t0/t0/t0/t0/t0/t0/t0/t0/t0/t0/t0/t0/t0/t242/t0/t0/t0/t0/t0/t0/t0/t0/t339/t0/t0/t0/t0/t0/t0/t0/t0/t386/t0/t0/t0/t0/t0/t0/t0/t0/t0/t0/t0/t424/t0/t431/t0/t0/t0/t0/t0/t450/t0/t458/t0/t0/t0/t0/t0/t0/t0/t0/t517/t0/t0/t0/t0/t0/t0/t0/t533/t0/t0/t0/t0/t0/t0/t0/t0/t0/t0/t576/t0/t0/t0/t0/t0/t0/t0/t0/t0/t0/t0/t0/t0/t0/t0/t648/t0/t0/t0/t0/t661/t0/t673/t686/t0/t0/t0/t0/t0/t0/t703/t0/t0/t0/t0/t712/t0/t714/t0/t0/t0/t0/t0/t0/t0/t0/t0/t0/t0/t0/t0/t0/t0/t0/t0/t0/t0/t0/t0/t0/t0/t0/t0/t0/t813/t0/t0/t0/t0/t0/t0/t0/t843/t0/t0/t0/t0/t0/t0/t846/t0/t0/t0/t0/t859/t0/t0/t0/t0/t0/t0/t872
"2540_2710"/t0/t0/t0/t0/t0/t84/t0/t0/t0/t0/t0/t0/t0/t0/t0/t0/t0/t0/t0/t0/t0/t0/t0/t0/t0/t0/t0/t0/t0/t0/t0/t185/t192/t0/t0/t0/t0/t0/t0/t0/t0/t314/t316/t317/t0/t0/t0/t0/t0/t0/t0/t365/t0/t0/t0/t0/t387/t0/t0/t402/t0/t0/t0/t0/t0/t0/t0/t424/t0/t431/t0/t437/t439/t0/t0/t450/t0/t458/t0/t0/t0/t0/t0/t0/t0/t0/t517/t521/t0/t0/t0/t0/t0/t0/t0/t545/t552/t0/t0/t0/t0/t0/t570/t0/t0/t576/t0/t0/t0/t0/t0/t0/t0/t0/t618/t629/t0/t0/t0/t0/t0/t648/t0/t649/t0/t664/t0/t0/t673/t0/t692/t0/t0/t0/t0/t0/t703/t0/t0/t709/t0/t712/t731/t714/t715/t0/t0/t0/t0/t0/t0/t0/t745/t0/t0/t0/t0/t0/t0/t0/t0/t803/t0/t0/t0/t808/t0/t0/t0/t814/t813/t0/t0/t0/t0/t0/t839/t0/t0/t0/t0/t0/t0/t0/t0/t846/t0/t0/t0/t0/t859/t0/t0/t0/t867/t0/t0/t872
"2540_2710"/t0/t0/t0/t0/t0/t0/t0/t0/t0/t0/t0/t0/t0/t0/t0/t0/t0/t0/t0/t0/t0/t0/t0/t0/t0/t0/t0/t0/t0/t0/t183/t0/t0/t0/t0/t0/t0/t0/t0/t0/t0/t0/t316/t0/t0/t0/t339/t0/t0/t0/t0/t365/t0/t0/t0/t0/t387/t390/t0/t0/t0/t0/t0/t0/t0/t0/t0/t424/t0/t431/t0/t437/t0/t0/t0/t0/t0/t458/t0/t0/t0/t0/t0/t0/t0/t0/t517/t521/t0/t0/t0/t0/t0/t0/t533/t545/t552/t0/t0/t0/t0/t0/t570/t0/t0/t576/t581/t0/t0/t0/t622/t0/t0/t0/t618/t0/t0/t0/t0/t0/t0/t648/t0/t649/t0/t664/t0/t665/t673/t0/t692/t0/t0/t0/t0/t0/t0/t707/t0/t709/t0/t0/t0/t0/t0/t0/t723/t0/t0/t0/t0/t0/t0/t0/t0/t0/t0/t0/t0/t0/t799/t803/t0/t0/t0/t808/t0/t0/t0/t0/t813/t0/t0/t0/t0/t0/t0/t0/t843/t0/t0/t0/t0/t0/t0/t0/t0/t0/t0/t0/t0/t0/t0/t0/t0/t0/t0/t872
"2540_2710"/t0/t0/t0/t0/t0/t0/t0/t0/t0/t0/t0/t0/t0/t0/t0/t0/t0/t0/t0/t0/t0/t0/t0/t0/t0/t0/t0/t0/t0/t0/t183/t0/t0/t0/t0/t0/t0/t242/t0/t0/t0/t0/t316/t0/t0/t0/t339/t0/t0/t0/t0/t0/t0/t0/t0/t0/t0/t0/t0/t402/t0/t0/t0/t0/t0/t0/t0/t0/t0/t431/t0/t437/t439/t0/t0/t0/t0/t0/t474/t0/t0/t0/t0/t0/t506/t0/t517/t521/t0/t0/t0/t0/t0/t0/t0/t545/t552/t0/t0/t0/t0/t0/t570/t0/t0/t576/t581/t582/t0/t0/t0/t0/t0/t0/t0/t629/t0/t631/t0/t0/t0/t0/t637/t649/t0/t0/t0/t0/t0/t0/t0/t0/t0/t0/t0/t0/t0/t707/t0/t709/t0/t712/t0/t0/t715/t0/t0/t0/t0/t0/t0/t0/t0/t0/t0/t0/t0/t0/t0/t0/t0/t0/t0/t0/t0/t0/t0/t0/t0/t814/t0/t0/t0/t0/t0/t0/t0/t0/t843/t0/t0/t0/t0/t0/t0/t0/t0/t0/t0/t0/t859/t0/t0/t0/t867/t0/t0/t0
"2540_2710"/t0/t0/t0/t0/t0/t84/t0/t0/t0/t0/t0/t0/t0/t0/t0/t0/t0/t0/t0/t0/t0/t0/t0/t0/t0/t0/t0/t0/t0/t0/t0/t0/t192/t0/t0/t0/t0/t0/t0/t0/t0/t0/t0/t317/t0/t0/t0/t0/t0/t0/t0/t0/t0/t0/t0/t0/t0/t0/t0/t0/t0/t0/t0/t0/t418/t0/t0/t424/t0/t431/t0/t437/t439/t442/t0/t450/t0/t0/t0/t0/t0/t0/t0/t0/t0/t0/t517/t0/t0/t0/t0/t0/t0/t0/t0/t545/t0/t0/t0/t0/t0/t0/t570/t0/t0/t576/t581/t582/t0/t658/t622/t0/t0/t0/t0/t0/t0/t0/t0/t0/t0/t648/t637/t649/t650/t664/t0/t0/t0/t686/t0/t0/t0/t0/t0/t0/t703/t0/t0/t709/t0/t712/t731/t0/t715/t0/t0/t0/t0/t0/t0/t0/t0/t0/t0/t0/t0/t0/t0/t0/t0/t803/t0/t0/t0/t0/t0/t0/t0/t814/t0/t0/t0/t0/t0/t0/t0/t0/t0/t0/t0/t0/t0/t0/t0/t0/t0/t0/t0/t0/t0/t0/t0/t0/t867/t0/t0/t872
"2540_2710"/t0/t0/t0/t0/t0/t0/t0/t0/t0/t0/t0/t0/t0/t0/t0/t0/t0/t0/t0/t0/t0/t0/t0/t0/t0/t0/t0/t0/t0/t0/t0/t0/t192/t0/t0/t0/t0/t0/t0/t0/t0/t0/t316/t0/t0/t0/t0/t0/t0/t0/t0/t0/t0/t0/t0/t0/t0/t390/t0/t402/t0/t0/t0/t0/t0/t0/t0/t424/t0/t431/t0/t437/t439/t0/t0/t450/t0/t0/t0/t0/t0/t0/t0/t0/t0/t0/t517/t521/t0/t0/t0/t0/t0/t0/t533/t545/t0/t0/t0/t0/t0/t0/t570/t0/t0/t576/t0/t0/t0/t658/t0/t0/t0/t0/t618/t0/t0/t0/t0/t0/t0/t648/t0/t649/t0/t664/t0/t0/t673/t0/t692/t0/t0/t0/t0/t0/t703/t707/t0/t0/t0/t712/t0/t0/t715/t0/t0/t0/t0/t0/t0/t0/t0/t0/t0/t0/t0/t0/t0/t0/t0/t0/t0/t0/t0/t0/t0/t0/t0/t0/t0/t0/t0/t0/t0/t0/t0/t0/t843/t0/t0/t0/t0/t0/t0/t0/t0/t0/t0/t0/t859/t0/t0/t0/t0/t0/t0/t872
"2540_2710"/t0/t0/t0/t0/t0/t84/t0/t0/t0/t0/t0/t0/t0/t0/t0/t0/t0/t0/t0/t0/t0/t0/t0/t0/t0/t0/t0/t0/t0/t0/t0/t0/t192/t0/t0/t0/t0/t0/t275/t0/t0/t0/t316/t317/t0/t0/t339/t0/t0/t0/t0/t0/t0/t0/t0/t0/t387/t0/t0/t0/t0/t0/t0/t0/t0/t0/t0/t0/t0/t431/t0/t437/t439/t0/t0/t0/t0/t458/t0/t0/t0/t0/t0/t0/t0/t0/t517/t0/t0/t0/t0/t0/t0/t0/t0/t545/t552/t557/t0/t0/t0/t568/t570/t0/t0/t576/t0/t582/t0/t0/t0/t0/t0/t0/t618/t0/t0/t0/t0/t0/t0/t0/t0/t649/t0/t0/t0/t0/t673/t0/t0/t0/t0/t0/t0/t0/t703/t0/t0/t709/t0/t712/t731/t0/t715/t0/t0/t0/t0/t0/t0/t0/t0/t0/t784/t0/t0/t0/t0/t0/t799/t803/t0/t0/t0/t0/t0/t0/t0/t0/t813/t0/t0/t0/t0/t0/t839/t0/t0/t0/t0/t0/t0/t0/t0/t0/t0/t0/t0/t0/t859/t0/t0/t0/t867/t0/t0/t0
"2540_2710"/t0/t0/t0/t0/t0/t84/t0/t0/t0/t0/t0/t0/t0/t0/t0/t0/t152/t0/t0/t0/t0/t0/t0/t0/t0/t0/t0/t0/t0/t0/t183/t0/t192/t0/t0/t0/t0/t0/t275/t0/t0/t314/t0/t317/t0/t0/t339/t0/t0/t0/t0/t365/t0/t0/t0/t0/t387/t390/t0/t0/t0/t0/t0/t0/t418/t0/t0/t424/t0/t431/t0/t437/t439/t442/t447/t450/t0/t458/t0/t0/t0/t0/t0/t0/t0/t0/t0/t0/t0/t0/t0/t0/t0/t0/t533/t545/t0/t0/t0/t0/t0/t0/t0/t0/t0/t576/t0/t0/t0/t0/t622/t0/t0/t0/t0/t0/t0/t0/t0/t0/t0/t0/t637/t649/t0/t664/t0/t0/t673/t0/t0/t0/t0/t0/t0/t0/t703/t0/t0/t709/t0/t712/t731/t0/t715/t0/t723/t0/t0/t0/t0/t737/t745/t0/t0/t0/t0/t0/t0/t0/t799/t803/t0/t0/t0/t808/t0/t0/t0/t0/t0/t818/t0/t0/t0/t0/t0/t0/t0/t0/t844/t0/t0/t0/t0/t0/t0/t0/t0/t0/t0/t0/t0/t0/t0/t0/t0/t872
"2540_2710"/t0/t0/t0/t0/t0/t0/t0/t0/t0/t0/t0/t0/t0/t0/t0/t0/t152/t0/t0/t0/t0/t0/t0/t0/t0/t0/t174/t0/t0/t0/t183/t0/t192/t0/t0/t0/t0/t242/t0/t0/t0/t0/t0/t317/t0/t0/t339/t0/t0/t0/t0/t0/t0/t0/t0/t0/t387/t390/t392/t0/t0/t0/t0/t0/t0/t419/t0/t424/t0/t431/t0/t437/t439/t0/t0/t0/t0/t458/t0/t0/t0/t0/t0/t0/t0/t0/t517/t0/t0/t0/t0/t0/t0/t0/t533/t545/t0/t557/t0/t0/t0/t0/t0/t0/t0/t0/t0/t582/t588/t0/t622/t0/t0/t0/t618/t0/t0/t0/t0/t0/t0/t0/t0/t649/t0/t0/t661/t0/t673/t0/t0/t0/t0/t0/t0/t0/t0/t0/t0/t709/t0/t712/t0/t0/t715/t0/t0/t0/t0/t0/t0/t0/t0/t0/t0/t0/t0/t0/t0/t0/t0/t803/t0/t0/t0/t0/t0/t0/t0/t0/t813/t0/t0/t0/t0/t0/t0/t0/t0/t0/t0/t0/t0/t0/t0/t846/t0/t0/t0/t0/t859/t0/t0/t0/t0/t0/t0/t872
"2540_2710"/t0/t0/t0/t0/t0/t0/t0/t0/t0/t0/t0/t0/t0/t0/t0/t0/t152/t0/t0/t0/t0/t0/t0/t0/t0/t0/t0/t0/t0/t0/t0/t185/t192/t0/t0/t0/t0/t0/t0/t0/t0/t0/t0/t0/t0/t0/t0/t0/t0/t0/t0/t0/t0/t0/t0/t0/t387/t0/t392/t0/t0/t0/t0/t0/t0/t0/t0/t424/t0/t431/t0/t437/t0/t0/t0/t0/t0/t458/t0/t0/t0/t0/t0/t503/t506/t0/t517/t521/t0/t522/t0/t0/t0/t0/t533/t545/t0/t0/t0/t0/t0/t0/t570/t0/t0/t576/t0/t0/t588/t0/t622/t0/t0/t0/t0/t629/t0/t0/t0/t0/t0/t0/t637/t649/t0/t0/t0/t0/t673/t0/t0/t0/t0/t0/t0/t0/t703/t707/t0/t709/t0/t712/t731/t714/t715/t722/t723/t0/t0/t0/t0/t0/t0/t0/t0/t0/t0/t0/t0/t0/t799/t0/t0/t0/t0/t0/t0/t0/t0/t0/t813/t818/t0/t0/t0/t0/t0/t0/t0/t0/t0/t0/t0/t0/t0/t846/t0/t0/t0/t0/t859/t0/t0/t0/t0/t0/t873/t872
"2545_2710"/t0/t0/t0/t0/t0/t84/t0/t0/t0/t0/t0/t0/t0/t0/t0/t0/t0/t0/t0/t0/t0/t0/t0/t0/t0/t0/t0/t0/t0/t0/t0/t0/t0/t0/t0/t0/t0/t0/t0/t311/t0/t314/t0/t0/t0/t0/t0/t0/t0/t0/t0/t0/t0/t0/t0/t0/t0/t0/t0/t0/t0/t0/t0/t0/t0/t419/t0/t424/t0/t431/t0/t0/t439/t0/t0/t450/t0/t0/t0/t0/t0/t0/t0/t0/t0/t0/t517/t0/t0/t0/t0/t0/t0/t0/t533/t545/t0/t0/t0/t0/t0/t0/t570/t0/t0/t0/t0/t0/t0/t0/t0/t0/t0/t0/t0/t0/t0/t0/t0/t0/t0/t0/t0/t0/t0/t0/t0/t0/t673/t0/t0/t0/t0/t0/t0/t0/t0/t0/t0/t709/t0/t0/t0/t0/t0/t0/t723/t0/t0/t0/t0/t0/t745/t0/t0/t0/t0/t0/t0/t0/t0/t803/t0/t0/t0/t0/t0/t0/t0/t814/t813/t0/t0/t0/t0/t0/t839/t0/t0/t0/t0/t0/t0/t0/t0/t0/t0/t0/t0/t0/t859/t0/t0/t0/t0/t0/t0/t0
"2545_2710"/t0/t61/t0/t0/t81/t0/t0/t0/t0/t0/t0/t0/t0/t0/t0/t0/t0/t0/t0/t0/t0/t0/t0/t0/t0/t0/t0/t0/t0/t0/t0/t0/t0/t0/t0/t0/t0/t242/t0/t0/t0/t0/t0/t317/t318/t0/t0/t0/t0/t0/t0/t0/t0/t0/t0/t0/t0/t0/t392/t0/t0/t0/t0/t0/t0/t0/t0/t0/t0/t0/t0/t0/t0/t0/t0/t0/t0/t0/t0/t0/t0/t0/t0/t503/t0/t0/t0/t521/t0/t0/t0/t0/t0/t0/t0/t545/t0/t0/t0/t0/t0/t0/t0/t0/t0/t0/t0/t0/t0/t0/t0/t0/t0/t0/t0/t629/t0/t0/t0/t0/t0/t0/t0/t0/t0/t664/t0/t0/t0/t0/t0/t0/t0/t0/t0/t0/t0/t0/t0/t0/t0/t0/t0/t0/t0/t0/t0/t0/t0/t0/t0/t737/t0/t0/t0/t0/t0/t0/t0/t0/t0/t803/t0/t0/t805/t808/t0/t0/t0/t814/t0/t0/t0/t0/t0/t0/t0/t0/t0/t0/t0/t0/t0/t0/t0/t846/t0/t0/t0/t0/t0/t860/t0/t0/t0/t0/t0/t0
"2545_2710"/t55/t61/t72/t0/t81/t84/t89/t0/t0/t130/t0/t0/t0/t0/t0/t0/t0/t0/t0/t0/t0/t0/t0/t0/t0/t0/t0/t0/t0/t0/t0/t0/t0/t0/t0/t0/t0/t242/t0/t0/t0/t314/t0/t317/t0/t0/t339/t0/t0/t0/t0/t365/t0/t0/t0/t0/t387/t390/t392/t402/t0/t0/t0/t0/t0/t0/t0/t0/t0/t431/t0/t437/t439/t442/t0/t0/t0/t458/t0/t0/t0/t0/t0/t503/t0/t0/t517/t0/t0/t0/t0/t0/t0/t0/t533/t545/t0/t557/t0/t0/t0/t0/t0/t0/t0/t0/t0/t0/t588/t658/t622/t621/t0/t0/t0/t629/t0/t0/t0/t0/t642/t0/t637/t649/t0/t664/t0/t665/t673/t686/t692/t0/t0/t0/t0/t0/t0/t707/t0/t709/t711/t0/t0/t0/t0/t0/t0/t0/t0/t0/t0/t737/t745/t780/t784/t0/t786/t0/t0/t0/t0/t803/t0/t0/t805/t808/t0/t0/t0/t814/t0/t0/t0/t0/t0/t0/t839/t0/t0/t0/t0/t0/t0/t0/t823/t846/t0/t0/t0/t0/t859/t0/t0/t0/t0/t0/t0/t0
"2545_2710"/t55/t61/t0/t0/t0/t84/t89/t0/t0/t0/t0/t0/t0/t0/t0/t0/t0/t0/t0/t0/t0/t0/t0/t0/t0/t0/t174/t0/t0/t0/t0/t185/t192/t0/t0/t0/t0/t242/t0/t311/t0/t314/t0/t317/t0/t0/t339/t0/t0/t0/t0/t0/t0/t0/t385/t0/t0/t390/t392/t0/t0/t409/t0/t0/t0/t0/t0/t424/t0/t0/t0/t0/t439/t0/t447/t0/t0/t0/t0/t0/t0/t0/t0/t503/t0/t0/t517/t0/t0/t0/t0/t0/t0/t0/t533/t545/t552/t557/t0/t0/t0/t0/t0/t0/t0/t0/t0/t0/t0/t0/t0/t0/t0/t0/t0/t0/t0/t0/t0/t0/t0/t0/t637/t649/t0/t664/t0/t665/t0/t686/t0/t0/t0/t0/t0/t0/t0/t707/t0/t709/t0/t0/t0/t0/t0/t0/t723/t0/t0/t0/t735/t737/t745/t780/t0/t0/t786/t0/t0/t0/t0/t803/t0/t0/t0/t808/t0/t0/t0/t814/t0/t0/t0/t0/t0/t0/t839/t0/t0/t0/t0/t0/t0/t0/t823/t0/t0/t0/t0/t0/t859/t860/t0/t0/t0/t0/t0/t0
"2550_2710"/t0/t61/t0/t0/t0/t84/t0/t0/t0/t0/t0/t0/t0/t0/t0/t0/t0/t0/t0/t0/t0/t0/t0/t0/t0/t0/t0/t0/t0/t0/t0/t185/t192/t0/t0/t0/t0/t0/t0/t311/t0/t314/t0/t317/t0/t0/t339/t0/t0/t0/t0/t0/t0/t0/t0/t0/t387/t390/t392/t0/t0/t0/t0/t0/t0/t0/t0/t424/t0/t0/t0/t437/t439/t0/t0/t0/t0/t0/t0/t0/t0/t0/t0/t503/t0/t0/t517/t521/t0/t0/t0/t0/t0/t0/t0/t545/t0/t557/t0/t0/t0/t0/t570/t0/t0/t0/t0/t0/t0/t0/t622/t0/t0/t0/t0/t629/t0/t0/t0/t0/t0/t0/t637/t649/t0/t0/t0/t0/t673/t686/t0/t0/t0/t0/t0/t0/t0/t707/t0/t709/t0/t712/t0/t0/t715/t0/t0/t0/t0/t0/t0/t737/t0/t780/t0/t0/t0/t0/t0/t0/t0/t803/t0/t0/t0/t0/t0/t0/t0/t814/t813/t0/t0/t0/t0/t0/t839/t0/t843/t0/t0/t0/t0/t0/t0/t846/t0/t0/t0/t0/t859/t860/t0/t0/t0/t0/t0/t872
"2550_2710"/t0/t0/t0/t0/t0/t84/t0/t0/t0/t0/t0/t0/t0/t0/t0/t0/t0/t0/t0/t0/t0/t0/t0/t0/t0/t0/t0/t0/t0/t0/t0/t185/t0/t0/t0/t0/t0/t0/t0/t0/t0/t314/t0/t317/t0/t0/t339/t0/t0/t0/t0/t0/t0/t0/t0/t0/t387/t390/t392/t402/t0/t0/t0/t0/t0/t419/t0/t424/t0/t431/t0/t437/t439/t0/t0/t450/t0/t458/t0/t0/t0/t0/t0/t503/t0/t0/t517/t521/t0/t522/t0/t0/t0/t0/t0/t545/t0/t557/t0/t0/t0/t0/t0/t0/t0/t0/t581/t0/t588/t0/t622/t0/t0/t0/t0/t0/t0/t0/t0/t0/t0/t0/t637/t649/t0/t0/t0/t0/t0/t0/t0/t0/t0/t0/t0/t0/t0/t707/t0/t709/t0/t712/t0/t0/t0/t0/t0/t0/t0/t0/t0/t737/t0/t780/t0/t0/t0/t0/t0/t0/t0/t803/t0/t0/t0/t0/t0/t0/t0/t814/t813/t0/t830/t0/t0/t0/t839/t0/t0/t0/t0/t0/t0/t0/t0/t846/t0/t0/t0/t0/t859/t860/t0/t0/t0/t0/t0/t872
"2550_2710"/t0/t0/t72/t0/t0/t84/t89/t0/t0/t0/t0/t0/t0/t0/t0/t0/t0/t0/t0/t0/t0/t0/t0/t0/t0/t0/t174/t0/t0/t0/t0/t0/t192/t0/t0/t0/t0/t242/t0/t311/t0/t314/t0/t317/t0/t0/t339/t0/t0/t0/t0/t365/t0/t0/t0/t0/t387/t390/t0/t402/t0/t0/t0/t0/t0/t419/t0/t424/t0/t431/t0/t437/t439/t442/t447/t0/t0/t458/t0/t0/t0/t0/t0/t503/t0/t0/t517/t521/t0/t522/t0/t0/t0/t0/t533/t545/t552/t557/t0/t0/t0/t0/t0/t0/t0/t0/t0/t0/t0/t658/t622/t621/t0/t0/t0/t629/t0/t0/t0/t0/t0/t0/t637/t649/t0/t664/t0/t0/t673/t0/t0/t0/t0/t0/t0/t0/t0/t707/t0/t709/t0/t712/t731/t714/t0/t0/t723/t0/t0/t0/t0/t737/t0/t780/t0/t0/t0/t0/t0/t0/t0/t803/t0/t0/t0/t808/t812/t0/t0/t814/t813/t0/t0/t0/t0/t0/t839/t0/t0/t0/t0/t0/t0/t0/t0/t846/t0/t0/t0/t0/t859/t860/t0/t0/t0/t0/t0/t872
"2550_2710"/t0/t0/t0/t0/t0/t84/t89/t0/t0/t130/t0/t0/t0/t0/t0/t0/t0/t0/t0/t0/t0/t0/t0/t0/t0/t0/t0/t0/t0/t0/t0/t185/t192/t0/t0/t0/t0/t242/t0/t311/t0/t314/t0/t317/t0/t321/t339/t0/t0/t0/t0/t365/t0/t0/t0/t0/t0/t390/t392/t402/t0/t0/t0/t0/t0/t419/t0/t424/t0/t431/t0/t437/t439/t0/t0/t450/t0/t0/t0/t0/t0/t0/t0/t0/t0/t0/t517/t521/t0/t522/t0/t0/t0/t0/t533/t545/t552/t557/t0/t0/t0/t0/t0/t0/t0/t0/t581/t582/t0/t658/t622/t621/t0/t0/t0/t0/t0/t0/t0/t0/t0/t0/t637/t649/t0/t664/t0/t665/t673/t686/t0/t0/t0/t0/t0/t0/t0/t707/t0/t709/t0/t712/t0/t714/t715/t722/t0/t0/t0/t0/t735/t737/t745/t780/t0/t0/t0/t0/t0/t0/t0/t803/t0/t0/t0/t0/t0/t0/t0/t0/t0/t0/t0/t0/t0/t837/t839/t0/t0/t0/t0/t0/t0/t0/t0/t0/t0/t0/t0/t0/t0/t0/t0/t0/t0/t0/t0/t0
"2555_2710"/t0/t61/t0/t0/t0/t84/t89/t88/t0/t0/t0/t0/t0/t0/t0/t0/t0/t0/t0/t0/t0/t0/t0/t0/t0/t0/t0/t0/t0/t0/t0/t185/t0/t0/t0/t0/t0/t242/t0/t311/t0/t314/t316/t317/t0/t0/t339/t0/t0/t0/t0/t0/t0/t0/t385/t0/t0/t390/t392/t0/t0/t0/t0/t0/t0/t0/t0/t0/t0/t0/t0/t0/t0/t0/t0/t0/t0/t458/t0/t488/t0/t0/t0/t0/t506/t0/t0/t0/t0/t0/t0/t0/t0/t0/t0/t545/t0/t0/t0/t0/t0/t0/t0/t0/t0/t576/t0/t0/t588/t0/t0/t0/t0/t0/t0/t629/t630/t631/t0/t0/t0/t648/t637/t0/t650/t0/t0/t0/t0/t686/t692/t0/t0/t0/t0/t0/t703/t707/t0/t709/t0/t0/t0/t0/t0/t722/t0/t0/t0/t0/t0/t737/t745/t0/t784/t0/t786/t0/t0/t0/t0/t803/t0/t0/t0/t808/t812/t0/t0/t814/t813/t818/t0/t0/t0/t0/t0/t0/t0/t0/t844/t0/t0/t0/t0/t846/t0/t0/t0/t0/t0/t860/t0/t0/t867/t0/t0/t872
"2555_2710"/t0/t61/t0/t0/t0/t0/t0/t0/t0/t0/t0/t0/t0/t0/t0/t0/t0/t0/t0/t0/t0/t0/t0/t0/t0/t0/t0/t0/t0/t0/t0/t185/t192/t0/t0/t0/t0/t242/t0/t311/t0/t314/t316/t317/t0/t0/t339/t0/t0/t0/t0/t0/t0/t0/t385/t0/t387/t0/t392/t0/t0/t0/t0/t0/t0/t0/t0/t0/t0/t0/t0/t0/t439/t0/t0/t0/t0/t458/t0/t0/t0/t0/t0/t0/t0/t0/t0/t0/t0/t0/t0/t0/t0/t0/t533/t545/t0/t557/t0/t0/t0/t0/t0/t0/t575/t576/t0/t0/t0/t0/t622/t0/t0/t0/t0/t629/t0/t631/t0/t0/t0/t648/t637/t649/t650/t0/t0/t0/t0/t686/t692/t0/t0/t0/t0/t0/t703/t707/t0/t709/t0/t0/t0/t0/t0/t722/t0/t0/t0/t0/t0/t0/t745/t780/t784/t0/t786/t0/t0/t0/t0/t0/t0/t0/t805/t808/t812/t0/t0/t814/t813/t818/t0/t0/t0/t0/t0/t0/t843/t0/t844/t0/t0/t0/t0/t846/t0/t0/t0/t0/t859/t860/t0/t0/t867/t0/t0/t872
"2555_2710"/t0/t61/t0/t0/t81/t84/t89/t88/t0/t0/t0/t0/t0/t0/t0/t0/t0/t0/t0/t0/t0/t0/t0/t0/t0/t0/t0/t0/t0/t0/t0/t185/t0/t0/t0/t0/t0/t0/t0/t311/t0/t314/t316/t317/t318/t0/t0/t0/t0/t0/t0/t0/t0/t0/t385/t0/t387/t0/t392/t0/t0/t0/t0/t0/t0/t0/t0/t0/t0/t431/t0/t437/t0/t0/t0/t0/t0/t458/t0/t0/t0/t0/t0/t0/t0/t0/t0/t521/t0/t522/t0/t0/t0/t0/t533/t545/t0/t557/t0/t0/t0/t0/t0/t0/t575/t0/t0/t0/t0/t0/t0/t0/t0/t0/t0/t629/t630/t631/t0/t0/t0/t0/t637/t649/t650/t664/t0/t665/t0/t686/t0/t0/t0/t0/t0/t0/t703/t707/t0/t709/t0/t0/t0/t0/t715/t722/t0/t0/t0/t0/t0/t0/t0/t780/t0/t0/t0/t0/t0/t0/t0/t803/t0/t0/t805/t808/t812/t0/t0/t814/t813/t0/t0/t0/t0/t0/t0/t0/t0/t0/t844/t0/t0/t0/t0/t0/t0/t0/t0/t0/t859/t860/t0/t0/t0/t0/t0/t872
"2555_2710"/t0/t61/t72/t0/t0/t84/t0/t88/t0/t0/t0/t0/t0/t0/t0/t0/t0/t0/t0/t0/t0/t0/t0/t0/t0/t0/t0/t0/t0/t0/t0/t185/t0/t0/t0/t0/t0/t242/t0/t0/t0/t314/t316/t317/t0/t0/t0/t0/t0/t0/t0/t0/t0/t0/t0/t0/t0/t0/t392/t0/t0/t0/t0/t0/t0/t0/t0/t0/t0/t431/t0/t0/t0/t0/t0/t0/t0/t458/t0/t488/t0/t0/t0/t0/t0/t0/t0/t521/t0/t0/t0/t0/t0/t0/t533/t545/t0/t0/t0/t0/t0/t0/t0/t0/t0/t576/t0/t0/t0/t0/t0/t0/t0/t0/t0/t629/t0/t631/t0/t0/t0/t0/t0/t0/t650/t0/t0/t0/t0/t0/t0/t0/t0/t0/t0/t0/t703/t707/t0/t709/t0/t0/t0/t0/t0/t722/t0/t0/t0/t0/t0/t0/t0/t0/t0/t0/t0/t0/t0/t0/t0/t803/t0/t0/t0/t808/t812/t0/t0/t814/t813/t818/t0/t0/t0/t0/t0/t0/t0/t0/t844/t0/t0/t0/t0/t846/t0/t0/t0/t0/t0/t860/t0/t0/t0/t0/t0/t0
"2555_2710"/t55/t61/t0/t0/t0/t0/t89/t0/t0/t130/t0/t0/t0/t0/t0/t0/t0/t0/t0/t0/t0/t0/t0/t0/t0/t0/t0/t0/t0/t0/t0/t0/t192/t0/t0/t0/t0/t242/t0/t311/t0/t314/t0/t317/t0/t0/t339/t0/t0/t0/t0/t0/t0/t0/t0/t0/t0/t0/t392/t0/t0/t0/t0/t0/t0/t419/t0/t0/t0/t0/t0/t437/t0/t442/t0/t450/t0/t0/t0/t0/t0/t0/t0/t0/t0/t0/t517/t521/t523/t522/t0/t0/t0/t0/t533/t545/t552/t557/t0/t0/t0/t0/t0/t0/t575/t576/t0/t0/t0/t0/t622/t0/t0/t0/t0/t0/t0/t0/t0/t0/t0/t0/t637/t649/t0/t664/t0/t665/t673/t686/t0/t0/t0/t0/t0/t0/t703/t707/t0/t709/t0/t712/t0/t0/t0/t722/t0/t0/t0/t0/t0/t0/t745/t780/t784/t0/t786/t0/t0/t0/t0/t803/t0/t0/t805/t808/t0/t0/t0/t814/t813/t818/t0/t0/t0/t837/t0/t0/t0/t0/t0/t0/t0/t0/t0/t846/t0/t0/t0/t0/t0/t860/t0/t0/t867/t0/t0/t872
"2555_2710"/t55/t61/t72/t0/t81/t84/t0/t0/t0/t130/t0/t0/t0/t0/t0/t0/t0/t0/t0/t0/t0/t0/t0/t0/t0/t0/t0/t0/t0/t0/t0/t185/t192/t0/t0/t0/t0/t242/t0/t311/t0/t314/t0/t317/t0/t0/t339/t0/t0/t0/t0/t0/t0/t0/t0/t0/t0/t390/t392/t0/t0/t0/t0/t0/t0/t0/t0/t0/t0/t0/t0/t0/t0/t0/t0/t0/t0/t0/t0/t0/t0/t0/t0/t0/t0/t0/t0/t521/t523/t522/t0/t0/t0/t0/t533/t545/t0/t557/t0/t0/t0/t0/t0/t0/t0/t576/t0/t0/t0/t0/t0/t0/t0/t0/t0/t0/t0/t0/t0/t0/t0/t0/t0/t649/t650/t0/t0/t0/t0/t686/t0/t0/t0/t0/t0/t0/t703/t707/t0/t0/t0/t0/t0/t0/t0/t0/t0/t0/t0/t0/t0/t0/t745/t0/t784/t0/t786/t0/t0/t0/t0/t803/t0/t0/t0/t808/t0/t0/t0/t0/t0/t818/t0/t0/t0/t0/t839/t0/t843/t0/t844/t0/t0/t0/t0/t0/t0/t0/t0/t0/t859/t860/t0/t0/t867/t0/t0/t0
"2500_2715"/t0/t61/t0/t0/t0/t0/t0/t0/t0/t0/t0/t0/t0/t0/t0/t0/t0/t0/t0/t0/t0/t0/t0/t0/t0/t0/t174/t0/t0/t0/t0/t185/t192/t0/t0/t0/t0/t242/t0/t0/t0/t0/t316/t0/t0/t0/t339/t0/t0/t0/t0/t0/t0/t0/t0/t0/t0/t0/t0/t0/t0/t0/t0/t413/t418/t0/t0/t424/t426/t0/t0/t0/t0/t0/t0/t0/t0/t0/t0/t0/t0/t0/t0/t0/t0/t0/t0/t0/t0/t0/t0/t0/t0/t0/t533/t0/t0/t557/t0/t0/t0/t0/t0/t0/t0/t0/t0/t0/t588/t0/t0/t621/t0/t0/t0/t0/t0/t0/t0/t0/t642/t0/t0/t0/t0/t0/t0/t0/t0/t0/t0/t0/t0/t0/t0/t0/t0/t0/t724/t0/t711/t712/t731/t714/t0/t0/t0/t0/t0/t0/t0/t0/t0/t0/t0/t0/t0/t0/t0/t0/t0/t0/t0/t0/t805/t0/t0/t0/t0/t0/t0/t0/t0/t0/t0/t0/t839/t0/t0/t0/t0/t0/t0/t0/t0/t0/t0/t0/t0/t0/t0/t0/t0/t0/t0/t0/t0/t872
"2505_2715"/t0/t0/t0/t0/t0/t0/t0/t0/t0/t0/t0/t0/t0/t0/t0/t0/t0/t0/t0/t0/t0/t0/t0/t0/t0/t0/t174/t0/t0/t0/t183/t185/t192/t0/t0/t0/t0/t0/t0/t0/t0/t0/t316/t317/t0/t321/t339/t0/t0/t0/t0/t365/t0/t0/t385/t0/t0/t0/t392/t0/t0/t0/t0/t0/t0/t0/t0/t424/t426/t0/t432/t437/t439/t0/t0/t0/t0/t0/t0/t0/t0/t0/t0/t503/t0/t0/t517/t521/t0/t522/t0/t0/t0/t0/t533/t545/t0/t0/t0/t0/t0/t0/t0/t0/t0/t0/t0/t582/t588/t658/t0/t621/t0/t0/t0/t0/t0/t0/t0/t0/t642/t0/t637/t0/t650/t0/t0/t0/t673/t0/t0/t0/t0/t0/t0/t0/t0/t0/t0/t0/t0/t712/t0/t0/t0/t0/t0/t0/t0/t0/t0/t737/t0/t0/t0/t0/t0/t0/t0/t0/t0/t803/t0/t0/t805/t0/t0/t0/t0/t0/t0/t0/t0/t0/t0/t0/t0/t0/t0/t0/t844/t0/t0/t0/t0/t0/t0/t0/t0/t0/t0/t0/t0/t0/t0/t0/t0/t0
"2510_2715"/t0/t61/t0/t0/t0/t0/t0/t88/t0/t0/t0/t0/t0/t0/t0/t0/t0/t0/t0/t0/t0/t0/t0/t0/t0/t0/t174/t0/t0/t0/t0/t185/t0/t0/t0/t0/t0/t0/t0/t0/t0/t314/t316/t317/t0/t0/t339/t0/t0/t0/t0/t0/t0/t0/t0/t0/t0/t0/t0/t0/t0/t0/t0/t0/t0/t419/t0/t0/t426/t0/t0/t0/t439/t0/t0/t0/t0/t0/t0/t0/t0/t0/t0/t0/t0/t0/t517/t0/t0/t0/t0/t527/t0/t0/t0/t545/t0/t0/t0/t0/t0/t0/t0/t0/t0/t0/t0/t0/t0/t658/t0/t0/t0/t0/t0/t629/t0/t0/t0/t0/t0/t0/t637/t649/t0/t0/t661/t0/t0/t0/t0/t0/t0/t0/t0/t0/t0/t0/t724/t709/t711/t0/t0/t0/t0/t0/t0/t0/t0/t0/t0/t737/t0/t780/t0/t0/t0/t0/t0/t0/t0/t0/t0/t0/t0/t0/t0/t0/t0/t0/t0/t0/t0/t0/t0/t0/t839/t0/t0/t0/t0/t0/t0/t0/t0/t0/t0/t0/t0/t0/t0/t0/t0/t0/t0/t0/t0/t0
"2510_2715"/t0/t0/t0/t0/t0/t0/t0/t0/t0/t0/t0/t0/t0/t0/t0/t0/t0/t0/t0/t0/t0/t0/t0/t0/t0/t0/t0/t0/t0/t0/t0/t0/t192/t0/t0/t0/t0/t242/t0/t311/t0/t314/t316/t317/t0/t0/t339/t0/t0/t0/t0/t0/t0/t0/t385/t0/t387/t0/t392/t0/t0/t0/t0/t0/t418/t0/t0/t0/t0/t431/t432/t0/t0/t0/t0/t0/t0/t458/t0/t0/t0/t0/t498/t503/t0/t0/t517/t0/t0/t522/t0/t0/t0/t0/t0/t545/t0/t0/t0/t0/t0/t0/t0/t0/t0/t0/t0/t0/t588/t658/t0/t621/t0/t0/t0/t0/t0/t0/t0/t0/t642/t0/t637/t649/t650/t0/t0/t0/t0/t0/t692/t0/t0/t0/t0/t0/t0/t0/t724/t709/t711/t0/t731/t714/t0/t0/t0/t0/t0/t0/t0/t737/t0/t0/t784/t0/t786/t0/t789/t0/t0/t803/t0/t0/t0/t0/t0/t0/t0/t814/t0/t0/t0/t0/t0/t0/t839/t0/t0/t0/t0/t0/t0/t0/t0/t0/t0/t0/t0/t0/t0/t0/t0/t866/t0/t0/t0/t0
"2515_2715"/t0/t61/t0/t0/t0/t0/t0/t0/t0/t0/t0/t0/t0/t0/t0/t0/t0/t0/t0/t0/t0/t0/t0/t0/t0/t0/t174/t0/t0/t0/t0/t0/t192/t0/t0/t0/t0/t0/t0/t0/t0/t0/t316/t317/t0/t0/t339/t0/t0/t0/t0/t0/t0/t0/t385/t0/t0/t390/t392/t0/t0/t0/t0/t413/t418/t0/t0/t424/t0/t0/t0/t0/t0/t0/t0/t0/t0/t0/t0/t0/t0/t0/t0/t503/t0/t0/t517/t0/t0/t0/t0/t0/t0/t0/t0/t545/t0/t0/t0/t0/t0/t0/t0/t0/t0/t0/t0/t0/t588/t658/t0/t621/t0/t0/t0/t0/t0/t0/t0/t0/t642/t0/t637/t649/t0/t0/t0/t0/t673/t0/t0/t0/t0/t0/t0/t0/t0/t0/t0/t0/t711/t0/t731/t0/t0/t0/t0/t0/t0/t0/t0/t737/t0/t0/t0/t0/t0/t0/t0/t0/t0/t803/t0/t0/t805/t0/t0/t0/t0/t0/t0/t0/t0/t0/t0/t0/t839/t0/t0/t0/t0/t0/t0/t0/t0/t0/t0/t0/t0/t0/t0/t0/t0/t0/t0/t0/t0/t0
"2515_2715"/t0/t0/t0/t0/t0/t0/t0/t0/t0/t0/t0/t0/t0/t0/t0/t0/t0/t0/t0/t0/t0/t0/t0/t0/t0/t0/t0/t0/t0/t0/t0/t0/t0/t0/t0/t0/t0/t0/t0/t311/t0/t314/t316/t317/t0/t0/t339/t0/t0/t0/t0/t0/t0/t0/t0/t0/t0/t0/t392/t0/t0/t0/t0/t413/t0/t0/t0/t424/t426/t0/t0/t0/t0/t0/t0/t0/t0/t0/t0/t0/t0/t0/t0/t0/t0/t0/t517/t0/t0/t522/t0/t0/t0/t0/t0/t545/t0/t0/t0/t0/t0/t0/t0/t0/t0/t0/t0/t0/t0/t658/t0/t621/t0/t0/t0/t0/t0/t0/t0/t0/t0/t0/t0/t0/t650/t0/t0/t665/t0/t686/t0/t0/t0/t0/t0/t0/t0/t707/t724/t0/t0/t0/t0/t0/t0/t0/t0/t0/t0/t0/t0/t737/t745/t0/t784/t0/t786/t0/t0/t0/t0/t803/t0/t0/t805/t0/t0/t0/t0/t814/t0/t0/t0/t0/t0/t0/t839/t0/t0/t0/t0/t0/t0/t0/t0/t0/t0/t0/t0/t0/t859/t860/t0/t0/t0/t874/t0/t0
"2520_2715"/t55/t0/t72/t0/t0/t0/t0/t0/t0/t0/t0/t0/t0/t0/t0/t0/t0/t0/t0/t0/t0/t0/t0/t0/t0/t0/t0/t0/t0/t0/t0/t0/t0/t0/t0/t0/t0/t242/t0/t311/t0/t0/t316/t317/t0/t0/t339/t0/t0/t0/t0/t0/t0/t0/t0/t0/t0/t0/t392/t0/t0/t0/t0/t413/t0/t0/t0/t0/t0/t0/t432/t0/t439/t0/t0/t0/t0/t0/t0/t0/t0/t0/t0/t0/t0/t0/t517/t0/t0/t522/t0/t0/t0/t0/t0/t545/t0/t0/t0/t0/t0/t568/t0/t0/t0/t0/t0/t0/t0/t0/t0/t621/t0/t0/t0/t0/t0/t0/t0/t0/t0/t0/t0/t649/t650/t0/t661/t0/t0/t0/t692/t0/t0/t0/t0/t0/t0/t707/t724/t0/t711/t0/t0/t0/t0/t0/t0/t0/t0/t0/t0/t737/t0/t780/t0/t0/t786/t0/t789/t0/t0/t803/t0/t0/t0/t0/t0/t0/t0/t0/t0/t0/t0/t0/t0/t0/t839/t0/t0/t0/t0/t0/t0/t0/t0/t0/t0/t0/t0/t0/t0/t0/t0/t0/t0/t0/t0/t0
"2525_2715"/t55/t0/t0/t0/t0/t84/t0/t0/t0/t0/t0/t0/t0/t0/t0/t0/t0/t0/t0/t0/t0/t0/t0/t0/t0/t0/t0/t0/t0/t0/t0/t0/t192/t0/t0/t0/t0/t242/t0/t311/t0/t0/t316/t317/t318/t0/t339/t0/t0/t0/t0/t0/t0/t0/t0/t0/t0/t390/t392/t0/t0/t0/t0/t0/t0/t0/t0/t0/t0/t431/t0/t0/t0/t0/t0/t0/t0/t458/t0/t0/t0/t0/t0/t503/t0/t0/t517/t0/t0/t522/t0/t0/t0/t0/t0/t545/t0/t0/t0/t0/t0/t0/t0/t0/t0/t0/t0/t582/t588/t658/t0/t621/t0/t0/t0/t0/t0/t0/t0/t0/t642/t0/t637/t649/t0/t0/t661/t665/t0/t0/t0/t0/t0/t0/t0/t0/t0/t0/t0/t0/t0/t0/t0/t0/t0/t0/t0/t0/t0/t0/t0/t0/t0/t0/t784/t0/t786/t0/t789/t0/t0/t803/t0/t0/t0/t808/t0/t0/t0/t0/t0/t0/t0/t0/t0/t0/t839/t0/t0/t0/t0/t0/t0/t0/t0/t0/t0/t0/t0/t0/t859/t860/t0/t866/t0/t874/t0/t0
"2525_2715"/t55/t0/t0/t0/t0/t0/t0/t0/t0/t130/t0/t0/t0/t0/t0/t0/t0/t0/t0/t0/t0/t0/t0/t0/t0/t0/t0/t0/t0/t0/t0/t185/t192/t0/t0/t0/t0/t242/t0/t311/t0/t0/t316/t317/t0/t0/t339/t0/t0/t0/t0/t0/t0/t0/t0/t0/t0/t0/t392/t0/t0/t0/t0/t0/t0/t0/t0/t0/t0/t0/t0/t0/t0/t0/t0/t0/t0/t0/t0/t0/t0/t0/t498/t0/t0/t0/t517/t0/t0/t522/t0/t0/t0/t0/t0/t0/t0/t557/t0/t0/t0/t0/t0/t0/t0/t0/t0/t0/t0/t658/t0/t621/t0/t0/t0/t0/t0/t0/t0/t0/t0/t0/t637/t0/t0/t0/t661/t0/t673/t0/t0/t0/t0/t0/t0/t0/t0/t0/t0/t0/t711/t0/t0/t714/t0/t0/t0/t0/t0/t0/t0/t0/t0/t780/t0/t0/t786/t0/t789/t0/t0/t803/t0/t0/t0/t0/t0/t0/t0/t0/t0/t0/t0/t0/t0/t0/t839/t0/t0/t0/t0/t0/t0/t0/t0/t0/t0/t0/t0/t0/t0/t860/t0/t0/t0/t0/t0/t0
"2525_2715"/t0/t61/t0/t0/t0/t0/t0/t0/t0/t0/t0/t0/t0/t0/t0/t0/t0/t0/t0/t0/t0/t0/t0/t0/t0/t0/t0/t0/t0/t0/t0/t0/t0/t0/t0/t0/t0/t0/t0/t311/t0/t0/t316/t317/t0/t0/t339/t0/t0/t0/t0/t0/t0/t0/t0/t0/t0/t0/t392/t0/t0/t0/t0/t413/t0/t0/t0/t0/t0/t0/t0/t0/t0/t0/t0/t0/t0/t0/t0/t0/t0/t0/t0/t0/t0/t0/t517/t0/t0/t522/t0/t0/t0/t0/t0/t0/t0/t0/t0/t0/t0/t0/t0/t0/t0/t0/t0/t0/t0/t658/t0/t621/t0/t0/t0/t0/t0/t0/t0/t0/t0/t0/t0/t0/t0/t0/t661/t0/t0/t0/t0/t0/t0/t0/t0/t0/t0/t0/t724/t0/t0/t0/t0/t0/t0/t0/t0/t0/t0/t0/t0/t0/t0/t0/t784/t0/t786/t0/t789/t0/t0/t803/t0/t0/t0/t0/t0/t0/t0/t0/t0/t0/t0/t0/t0/t0/t0/t0/t0/t0/t0/t0/t0/t0/t0/t0/t0/t0/t0/t0/t0/t0/t0/t0/t0/t0/t0/t0
"2530_2715"/t0/t61/t72/t0/t0/t0/t89/t0/t0/t0/t0/t0/t0/t0/t0/t0/t0/t0/t0/t0/t0/t0/t0/t0/t0/t0/t0/t0/t0/t0/t183/t185/t0/t0/t0/t0/t0/t0/t0/t0/t0/t0/t316/t317/t0/t0/t0/t0/t0/t0/t0/t0/t0/t0/t0/t0/t387/t390/t392/t0/t0/t0/t0/t0/t0/t0/t0/t0/t0/t431/t0/t0/t439/t0/t0/t0/t0/t0/t0/t0/t0/t0/t0/t0/t0/t0/t0/t0/t0/t522/t0/t0/t0/t0/t0/t545/t0/t0/t0/t0/t0/t0/t0/t0/t0/t576/t0/t582/t588/t658/t0/t621/t0/t0/t0/t0/t0/t0/t0/t0/t0/t0/t0/t0/t650/t0/t0/t0/t673/t0/t0/t0/t0/t0/t0/t0/t0/t0/t0/t709/t0/t712/t0/t0/t0/t0/t0/t0/t0/t0/t0/t0/t0/t0/t784/t0/t0/t0/t0/t0/t0/t0/t0/t0/t805/t808/t0/t0/t0/t814/t0/t0/t0/t0/t0/t0/t839/t0/t0/t0/t844/t0/t0/t0/t0/t0/t0/t0/t0/t0/t0/t0/t0/t0/t0/t0/t0/t0
"2530_2715"/t0/t61/t0/t0/t0/t0/t0/t0/t0/t0/t0/t0/t0/t0/t0/t0/t0/t0/t0/t0/t0/t0/t0/t0/t0/t0/t0/t0/t0/t0/t183/t185/t192/t0/t0/t0/t0/t0/t0/t0/t0/t0/t316/t317/t0/t0/t0/t0/t0/t0/t0/t0/t0/t0/t385/t0/t0/t0/t392/t0/t0/t0/t0/t0/t0/t0/t0/t0/t0/t431/t0/t0/t0/t0/t0/t0/t0/t0/t0/t0/t0/t0/t0/t0/t0/t0/t0/t0/t0/t522/t0/t0/t0/t0/t0/t545/t0/t0/t0/t0/t0/t0/t0/t0/t0/t0/t0/t582/t588/t0/t0/t621/t0/t0/t0/t0/t0/t0/t0/t0/t0/t0/t0/t649/t650/t0/t0/t0/t673/t686/t0/t0/t0/t0/t0/t0/t0/t707/t0/t709/t0/t0/t0/t0/t0/t0/t723/t0/t0/t0/t0/t0/t0/t0/t784/t0/t0/t0/t0/t0/t0/t803/t0/t0/t0/t808/t0/t0/t0/t0/t0/t0/t0/t833/t0/t0/t839/t0/t843/t0/t0/t0/t0/t0/t0/t0/t0/t0/t0/t0/t0/t0/t0/t0/t0/t0/t0/t0
"2530_2715"/t0/t61/t72/t0/t81/t84/t89/t0/t0/t130/t0/t0/t0/t0/t0/t0/t0/t0/t0/t0/t0/t0/t0/t0/t0/t0/t0/t0/t0/t0/t183/t0/t0/t0/t0/t0/t0/t242/t0/t0/t0/t0/t316/t317/t0/t0/t339/t0/t0/t0/t0/t0/t0/t0/t385/t0/t387/t390/t392/t402/t0/t0/t0/t0/t0/t0/t0/t0/t0/t0/t432/t0/t439/t0/t0/t0/t0/t0/t0/t0/t0/t0/t498/t0/t506/t0/t0/t0/t0/t522/t0/t0/t0/t0/t0/t545/t0/t0/t0/t0/t0/t0/t570/t0/t0/t0/t0/t582/t588/t658/t0/t621/t0/t0/t0/t0/t0/t0/t0/t0/t0/t0/t0/t649/t650/t0/t0/t665/t673/t0/t0/t0/t0/t0/t0/t0/t0/t0/t0/t709/t0/t0/t0/t0/t0/t0/t0/t0/t0/t0/t0/t0/t0/t780/t784/t0/t786/t0/t789/t0/t0/t0/t0/t0/t0/t0/t0/t0/t0/t0/t0/t0/t830/t0/t0/t0/t839/t0/t843/t0/t0/t0/t0/t0/t0/t0/t0/t0/t0/t0/t0/t0/t0/t0/t867/t0/t0/t0
"2530_2715"/t0/t61/t0/t0/t0/t84/t89/t0/t0/t130/t0/t0/t0/t0/t0/t0/t0/t0/t0/t0/t0/t0/t0/t0/t0/t0/t0/t0/t0/t0/t0/t185/t0/t0/t0/t0/t0/t242/t0/t311/t0/t0/t0/t317/t318/t0/t0/t0/t0/t0/t0/t0/t0/t0/t0/t0/t0/t0/t0/t0/t0/t0/t0/t0/t0/t0/t0/t0/t0/t0/t0/t0/t0/t0/t0/t0/t0/t0/t0/t0/t0/t0/t498/t0/t0/t0/t0/t0/t0/t522/t0/t0/t0/t0/t0/t0/t0/t0/t0/t0/t0/t568/t0/t0/t0/t0/t0/t0/t0/t0/t0/t0/t0/t0/t0/t0/t0/t0/t0/t0/t0/t0/t0/t649/t0/t0/t0/t0/t0/t686/t692/t0/t0/t0/t0/t0/t0/t707/t0/t0/t0/t0/t0/t0/t0/t0/t0/t0/t0/t0/t0/t0/t0/t780/t784/t0/t786/t0/t789/t0/t0/t803/t0/t0/t805/t808/t0/t0/t0/t0/t0/t0/t0/t0/t0/t0/t839/t0/t0/t0/t0/t0/t0/t0/t0/t0/t0/t0/t0/t0/t0/t860/t0/t0/t0/t0/t0/t0
"2530_2715"/t0/t61/t0/t0/t0/t0/t89/t0/t0/t130/t0/t0/t0/t0/t0/t0/t0/t0/t0/t0/t0/t0/t0/t0/t0/t0/t0/t0/t0/t0/t0/t185/t0/t0/t0/t0/t0/t0/t0/t0/t0/t0/t0/t0/t0/t0/t0/t0/t0/t0/t0/t0/t0/t0/t0/t0/t0/t390/t0/t0/t0/t0/t0/t0/t0/t0/t0/t0/t0/t0/t0/t0/t0/t0/t0/t0/t0/t0/t0/t0/t0/t0/t0/t0/t0/t0/t0/t0/t0/t522/t0/t0/t0/t0/t0/t545/t0/t0/t0/t0/t0/t0/t0/t0/t0/t0/t0/t0/t0/t0/t0/t0/t0/t0/t0/t0/t0/t0/t0/t0/t0/t0/t637/t0/t0/t0/t0/t0/t0/t0/t0/t0/t0/t0/t0/t0/t0/t0/t0/t0/t0/t0/t0/t0/t0/t0/t0/t0/t0/t0/t0/t0/t0/t0/t784/t0/t786/t0/t789/t0/t0/t0/t0/t0/t0/t0/t0/t0/t0/t0/t0/t0/t0/t0/t0/t0/t839/t0/t0/t0/t0/t0/t0/t0/t0/t0/t0/t0/t0/t0/t0/t860/t0/t0/t0/t0/t0/t0
"2530_2715"/t0/t0/t0/t0/t0/t0/t0/t0/t0/t130/t0/t0/t0/t0/t0/t0/t0/t0/t0/t0/t0/t0/t0/t0/t0/t0/t0/t0/t0/t0/t0/t0/t0/t0/t0/t0/t0/t242/t0/t0/t0/t0/t0/t317/t318/t0/t0/t0/t0/t0/t0/t0/t0/t0/t0/t0/t387/t0/t0/t0/t0/t0/t0/t0/t0/t0/t0/t0/t0/t0/t0/t0/t0/t0/t0/t0/t0/t0/t0/t0/t0/t0/t0/t0/t0/t0/t0/t0/t0/t522/t0/t0/t0/t0/t0/t0/t0/t0/t0/t0/t0/t568/t0/t0/t0/t0/t0/t0/t0/t0/t0/t0/t0/t0/t0/t629/t0/t0/t0/t0/t0/t0/t0/t0/t0/t0/t0/t0/t0/t0/t692/t0/t0/t0/t0/t0/t703/t707/t0/t0/t0/t0/t0/t0/t0/t0/t0/t0/t0/t0/t0/t0/t0/t0/t0/t0/t786/t0/t0/t0/t0/t803/t0/t0/t805/t808/t0/t0/t0/t814/t0/t818/t0/t0/t0/t0/t0/t0/t843/t0/t844/t0/t0/t0/t0/t0/t0/t0/t0/t0/t0/t860/t0/t0/t0/t0/t0/t0
"2535_2715"/t0/t61/t72/t0/t81/t84/t89/t0/t0/t0/t0/t0/t0/t0/t0/t0/t0/t0/t0/t0/t0/t0/t0/t0/t0/t0/t0/t0/t0/t0/t0/t0/t0/t0/t0/t0/t0/t242/t0/t0/t0/t314/t316/t317/t0/t0/t0/t0/t0/t0/t0/t0/t0/t0/t385/t0/t0/t390/t392/t0/t0/t0/t0/t0/t0/t0/t0/t0/t0/t431/t0/t0/t0/t0/t0/t0/t0/t0/t0/t0/t0/t0/t0/t503/t0/t0/t0/t0/t0/t522/t0/t0/t0/t0/t0/t545/t0/t0/t0/t0/t0/t568/t0/t0/t0/t0/t0/t0/t0/t658/t0/t0/t0/t0/t0/t0/t0/t0/t0/t0/t0/t0/t0/t649/t650/t0/t0/t0/t0/t686/t692/t0/t0/t0/t0/t0/t703/t707/t0/t0/t0/t0/t0/t0/t0/t0/t0/t0/t0/t0/t0/t0/t0/t780/t784/t0/t786/t0/t0/t0/t0/t803/t0/t0/t0/t808/t0/t0/t0/t0/t0/t0/t0/t0/t0/t0/t839/t0/t0/t0/t0/t0/t0/t0/t0/t846/t0/t0/t0/t0/t0/t860/t0/t0/t0/t0/t0/t0
"2535_2715"/t0/t61/t0/t0/t81/t0/t89/t0/t0/t0/t0/t0/t0/t0/t0/t0/t0/t0/t0/t0/t0/t0/t0/t0/t0/t0/t0/t0/t0/t0/t0/t0/t0/t0/t0/t0/t0/t242/t0/t311/t0/t314/t316/t317/t0/t0/t0/t0/t0/t0/t0/t0/t0/t0/t0/t0/t0/t390/t392/t0/t0/t0/t0/t0/t0/t0/t0/t0/t0/t0/t0/t0/t0/t0/t0/t0/t0/t0/t0/t0/t0/t0/t0/t0/t0/t0/t0/t0/t0/t0/t0/t0/t0/t0/t0/t545/t552/t0/t0/t0/t0/t568/t0/t0/t0/t0/t0/t0/t0/t0/t0/t0/t0/t0/t0/t0/t0/t0/t0/t0/t0/t0/t637/t0/t0/t0/t0/t0/t0/t0/t0/t0/t0/t0/t0/t0/t0/t707/t0/t0/t0/t0/t0/t0/t0/t0/t0/t0/t0/t0/t0/t0/t0/t780/t0/t0/t786/t0/t789/t797/t0/t803/t0/t0/t0/t808/t0/t0/t0/t0/t0/t0/t0/t0/t0/t0/t0/t0/t0/t0/t0/t0/t0/t0/t0/t846/t0/t0/t0/t0/t0/t0/t0/t0/t0/t0/t0/t0
"2540_2715"/t55/t0/t0/t0/t81/t0/t89/t88/t0/t130/t0/t0/t0/t0/t0/t0/t0/t0/t0/t0/t0/t0/t0/t0/t0/t0/t0/t0/t0/t0/t0/t185/t192/t0/t0/t0/t0/t0/t0/t311/t0/t0/t0/t317/t0/t0/t0/t0/t0/t0/t0/t0/t0/t0/t385/t0/t0/t0/t392/t0/t0/t0/t0/t0/t0/t0/t0/t0/t0/t0/t0/t0/t0/t0/t0/t0/t0/t0/t0/t0/t0/t0/t0/t503/t0/t0/t0/t0/t0/t0/t0/t0/t0/t0/t0/t0/t552/t0/t0/t0/t0/t0/t0/t0/t0/t576/t581/t0/t0/t0/t0/t0/t0/t0/t618/t629/t0/t0/t0/t0/t0/t0/t0/t649/t650/t0/t0/t0/t0/t0/t692/t0/t0/t0/t0/t0/t0/t0/t0/t0/t0/t0/t0/t714/t0/t0/t0/t0/t0/t0/t735/t0/t0/t0/t0/t0/t0/t0/t0/t0/t0/t803/t0/t0/t805/t808/t0/t0/t0/t814/t0/t0/t0/t0/t0/t0/t0/t0/t843/t0/t0/t0/t0/t0/t0/t846/t0/t0/t0/t0/t0/t0/t0/t0/t0/t0/t0/t0
"2540_2715"/t55/t61/t0/t0/t81/t0/t0/t88/t0/t130/t0/t0/t0/t0/t0/t0/t0/t0/t0/t0/t0/t0/t0/t0/t0/t0/t0/t0/t0/t0/t0/t185/t192/t0/t0/t0/t0/t242/t0/t311/t0/t314/t0/t317/t0/t0/t0/t0/t0/t0/t0/t0/t0/t0/t0/t0/t0/t0/t0/t0/t0/t0/t0/t0/t0/t0/t0/t0/t0/t431/t0/t0/t0/t0/t0/t0/t0/t0/t0/t0/t0/t0/t0/t0/t0/t0/t0/t0/t0/t0/t0/t0/t0/t0/t0/t545/t0/t0/t0/t0/t0/t0/t0/t0/t0/t576/t0/t0/t0/t0/t0/t0/t0/t0/t618/t629/t0/t0/t0/t0/t0/t0/t0/t649/t650/t0/t0/t0/t0/t0/t0/t0/t0/t0/t0/t0/t0/t707/t0/t0/t0/t0/t0/t714/t0/t0/t0/t0/t0/t0/t0/t0/t0/t0/t0/t0/t0/t0/t0/t0/t0/t803/t0/t0/t805/t808/t0/t0/t0/t814/t0/t0/t0/t0/t0/t0/t0/t0/t843/t0/t0/t0/t0/t0/t0/t846/t0/t0/t0/t0/t0/t0/t0/t0/t0/t0/t0/t0
"2540_2715"/t55/t61/t0/t0/t0/t84/t89/t0/t0/t0/t0/t0/t0/t0/t0/t0/t0/t0/t0/t0/t0/t0/t0/t0/t0/t0/t0/t0/t0/t0/t0/t185/t0/t0/t0/t0/t0/t242/t0/t0/t0/t0/t316/t317/t0/t0/t0/t0/t0/t0/t0/t0/t0/t0/t385/t0/t0/t390/t0/t402/t0/t0/t0/t0/t0/t0/t0/t424/t0/t0/t0/t0/t439/t0/t0/t0/t0/t0/t0/t0/t0/t0/t0/t503/t0/t0/t517/t521/t0/t0/t0/t0/t0/t0/t533/t545/t552/t0/t0/t0/t0/t0/t0/t0/t0/t576/t581/t0/t0/t0/t0/t0/t0/t0/t0/t629/t0/t0/t0/t0/t642/t0/t637/t649/t650/t0/t0/t0/t673/t0/t692/t0/t0/t0/t0/t0/t0/t707/t0/t709/t0/t712/t0/t0/t0/t0/t0/t0/t0/t0/t0/t737/t745/t780/t0/t0/t786/t0/t0/t0/t0/t803/t0/t0/t805/t808/t0/t0/t0/t814/t0/t0/t0/t0/t0/t0/t839/t0/t0/t0/t0/t0/t0/t0/t823/t846/t0/t0/t0/t0/t0/t860/t0/t0/t0/t0/t0/t0
"2540_2715"/t55/t61/t72/t0/t81/t0/t0/t88/t0/t0/t0/t0/t0/t0/t0/t0/t0/t0/t0/t0/t0/t0/t0/t0/t0/t0/t0/t0/t0/t0/t0/t185/t192/t0/t0/t0/t0/t242/t0/t0/t0/t314/t0/t317/t0/t0/t0/t0/t0/t0/t0/t0/t0/t0/t385/t0/t0/t390/t0/t0/t0/t0/t0/t0/t0/t0/t0/t0/t0/t431/t0/t0/t0/t0/t0/t0/t0/t458/t0/t0/t0/t0/t0/t503/t0/t0/t0/t0/t0/t0/t0/t0/t0/t0/t0/t545/t0/t0/t0/t0/t0/t0/t0/t0/t0/t576/t581/t0/t0/t0/t0/t0/t0/t0/t0/t629/t0/t0/t0/t0/t0/t0/t0/t649/t650/t0/t0/t0/t0/t0/t692/t0/t0/t0/t0/t0/t0/t0/t0/t0/t0/t0/t0/t0/t0/t0/t0/t0/t0/t0/t0/t737/t0/t0/t0/t0/t0/t0/t0/t0/t0/t0/t0/t0/t805/t808/t0/t0/t0/t814/t0/t0/t0/t0/t0/t0/t839/t0/t0/t0/t0/t0/t0/t0/t0/t0/t0/t0/t0/t0/t0/t0/t0/t0/t867/t0/t0/t0
"2540_2715"/t55/t0/t0/t0/t0/t0/t0/t0/t0/t130/t0/t0/t0/t0/t0/t0/t0/t0/t0/t0/t0/t0/t0/t0/t0/t0/t0/t0/t0/t0/t0/t185/t0/t0/t0/t0/t0/t242/t0/t0/t0/t314/t0/t317/t0/t0/t0/t0/t0/t0/t0/t0/t0/t0/t0/t0/t0/t0/t0/t0/t0/t0/t0/t0/t0/t0/t0/t0/t0/t431/t0/t0/t439/t0/t0/t0/t0/t0/t0/t0/t0/t0/t0/t0/t0/t0/t517/t0/t0/t522/t0/t0/t0/t0/t0/t545/t0/t557/t0/t0/t0/t0/t0/t0/t0/t0/t0/t0/t0/t0/t0/t0/t0/t0/t0/t0/t0/t0/t0/t0/t0/t0/t0/t0/t0/t0/t0/t0/t0/t686/t0/t0/t0/t0/t0/t0/t0/t707/t724/t0/t0/t0/t0/t0/t0/t0/t0/t0/t0/t0/t0/t0/t0/t780/t0/t0/t786/t0/t0/t0/t0/t803/t0/t0/t805/t0/t0/t0/t0/t814/t0/t0/t0/t0/t0/t0/t0/t0/t0/t0/t0/t0/t0/t820/t0/t0/t0/t0/t0/t0/t859/t0/t0/t0/t0/t0/t0/t0
"2540_2715"/t0/t0/t0/t0/t0/t84/t0/t0/t0/t130/t0/t0/t0/t0/t0/t0/t0/t0/t0/t0/t0/t0/t0/t0/t0/t0/t0/t0/t0/t0/t183/t0/t192/t0/t0/t0/t0/t242/t0/t0/t0/t0/t316/t0/t0/t0/t0/t0/t0/t0/t0/t0/t0/t0/t0/t0/t387/t0/t0/t0/t0/t0/t0/t0/t418/t0/t0/t424/t0/t431/t0/t437/t0/t442/t447/t0/t0/t458/t0/t0/t0/t0/t0/t0/t0/t0/t517/t521/t0/t0/t0/t0/t0/t0/t533/t545/t552/t0/t0/t0/t0/t568/t570/t0/t0/t576/t581/t0/t0/t0/t622/t0/t0/t0/t0/t0/t0/t0/t0/t0/t0/t0/t0/t649/t0/t0/t0/t0/t673/t0/t692/t0/t0/t0/t0/t0/t703/t707/t0/t709/t0/t0/t731/t0/t715/t0/t0/t0/t0/t0/t0/t0/t0/t0/t0/t0/t0/t0/t0/t0/t799/t803/t0/t0/t0/t0/t0/t0/t0/t0/t0/t0/t0/t0/t0/t0/t0/t0/t0/t0/t0/t0/t0/t0/t0/t0/t0/t0/t0/t0/t0/t0/t0/t0/t0/t0/t0/t872
"2540_2715"/t55/t61/t72/t0/t81/t0/t0/t0/t0/t0/t0/t0/t0/t0/t0/t0/t0/t0/t0/t0/t0/t0/t0/t0/t0/t0/t0/t0/t0/t0/t0/t185/t0/t0/t0/t0/t0/t0/t0/t0/t0/t0/t0/t0/t0/t0/t0/t0/t0/t0/t0/t0/t0/t0/t0/t0/t387/t0/t0/t0/t0/t0/t0/t0/t0/t0/t0/t0/t0/t0/t0/t0/t0/t0/t0/t0/t0/t0/t0/t0/t0/t0/t0/t503/t0/t0/t0/t0/t0/t0/t0/t0/t0/t0/t0/t545/t0/t0/t0/t0/t0/t0/t0/t0/t0/t0/t0/t0/t0/t0/t0/t0/t0/t0/t0/t0/t0/t0/t0/t0/t0/t0/t0/t649/t0/t0/t0/t0/t0/t0/t0/t0/t0/t0/t0/t0/t0/t0/t0/t0/t0/t0/t0/t0/t0/t0/t0/t0/t0/t0/t0/t0/t0/t0/t0/t0/t0/t0/t0/t0/t0/t0/t0/t0/t0/t808/t812/t0/t0/t814/t0/t0/t0/t0/t0/t0/t0/t0/t0/t0/t0/t0/t0/t0/t0/t0/t0/t0/t0/t0/t0/t0/t0/t0/t0/t0/t0/t0
"2540_2715"/t55/t61/t72/t0/t0/t84/t89/t88/t0/t0/t0/t0/t0/t0/t0/t0/t0/t0/t0/t0/t0/t0/t0/t0/t0/t0/t0/t0/t0/t0/t0/t0/t0/t0/t0/t0/t0/t242/t275/t311/t0/t314/t0/t317/t0/t0/t0/t0/t0/t0/t0/t0/t0/t0/t385/t0/t387/t390/t392/t402/t0/t0/t0/t0/t418/t0/t0/t424/t0/t431/t0/t0/t439/t0/t0/t0/t0/t0/t0/t0/t0/t0/t0/t503/t0/t0/t517/t0/t0/t0/t0/t0/t0/t0/t0/t545/t552/t557/t0/t0/t0/t0/t570/t0/t0/t576/t0/t0/t0/t0/t0/t0/t0/t0/t0/t629/t0/t0/t0/t0/t0/t0/t0/t649/t650/t0/t0/t0/t0/t686/t0/t0/t0/t0/t0/t0/t703/t0/t0/t0/t0/t712/t0/t0/t0/t0/t0/t0/t0/t0/t0/t0/t745/t0/t784/t0/t786/t0/t0/t0/t0/t803/t0/t0/t805/t808/t0/t0/t0/t0/t0/t0/t0/t0/t0/t0/t839/t0/t0/t0/t0/t0/t0/t0/t0/t0/t0/t0/t0/t0/t0/t0/t0/t0/t0/t0/t0/t0
"2540_2715"/t0/t61/t0/t0/t0/t0/t0/t0/t0/t130/t0/t0/t0/t0/t0/t0/t0/t0/t0/t0/t0/t0/t0/t0/t0/t0/t0/t0/t0/t0/t0/t0/t0/t0/t0/t0/t0/t242/t0/t0/t0/t314/t0/t317/t0/t0/t0/t0/t0/t0/t0/t0/t0/t0/t0/t0/t387/t0/t392/t0/t0/t0/t0/t0/t0/t0/t0/t0/t0/t431/t0/t0/t0/t0/t0/t0/t0/t0/t0/t0/t0/t0/t0/t0/t0/t0/t517/t0/t0/t0/t0/t0/t0/t0/t0/t545/t0/t557/t0/t0/t0/t0/t0/t0/t0/t0/t0/t0/t0/t0/t0/t0/t0/t0/t0/t0/t0/t0/t0/t0/t0/t0/t0/t0/t650/t664/t0/t0/t0/t686/t0/t0/t0/t0/t0/t0/t0/t707/t0/t0/t0/t0/t0/t0/t0/t0/t723/t0/t0/t0/t0/t0/t0/t0/t0/t0/t786/t0/t0/t0/t0/t803/t0/t0/t0/t808/t0/t0/t0/t0/t0/t0/t0/t0/t0/t0/t839/t0/t0/t0/t0/t0/t0/t820/t0/t0/t0/t0/t0/t0/t0/t0/t0/t0/t867/t0/t0/t0
"2540_2715"/t0/t61/t72/t0/t81/t0/t89/t88/t0/t130/t0/t0/t0/t0/t0/t0/t0/t0/t0/t0/t0/t0/t0/t0/t0/t0/t0/t0/t0/t0/t0/t185/t192/t0/t0/t0/t0/t0/t275/t311/t0/t314/t0/t317/t0/t0/t0/t0/t0/t0/t0/t0/t0/t0/t385/t0/t387/t0/t0/t0/t0/t0/t0/t0/t0/t0/t0/t0/t0/t0/t0/t0/t0/t0/t0/t0/t0/t0/t0/t0/t0/t0/t0/t0/t0/t0/t0/t0/t0/t0/t0/t0/t0/t0/t0/t545/t0/t557/t0/t0/t0/t0/t0/t0/t0/t576/t0/t0/t0/t0/t622/t0/t0/t0/t0/t0/t0/t0/t0/t0/t0/t0/t0/t649/t0/t0/t0/t0/t0/t0/t0/t0/t0/t0/t0/t0/t0/t0/t0/t0/t0/t0/t0/t0/t0/t0/t0/t0/t0/t0/t0/t0/t0/t0/t0/t0/t0/t0/t0/t0/t0/t803/t0/t0/t805/t808/t812/t0/t0/t814/t0/t0/t0/t0/t0/t0/t0/t0/t843/t0/t0/t0/t0/t0/t0/t846/t0/t0/t0/t0/t0/t0/t0/t0/t0/t0/t0/t0
"2540_2715"/t55/t61/t72/t0/t81/t84/t89/t88/t0/t130/t0/t0/t0/t0/t0/t0/t0/t0/t0/t0/t0/t0/t0/t0/t0/t0/t0/t0/t0/t0/t0/t185/t0/t0/t0/t0/t0/t0/t0/t0/t0/t0/t0/t317/t0/t0/t0/t0/t0/t0/t0/t0/t0/t0/t0/t0/t387/t0/t0/t402/t0/t0/t0/t0/t0/t0/t0/t0/t0/t0/t0/t0/t0/t0/t0/t0/t0/t0/t0/t0/t0/t0/t0/t0/t0/t0/t0/t0/t0/t0/t0/t0/t0/t0/t0/t0/t0/t0/t0/t0/t0/t0/t0/t0/t0/t576/t0/t0/t0/t0/t0/t0/t0/t0/t0/t0/t0/t0/t0/t0/t0/t0/t0/t649/t0/t0/t0/t0/t0/t686/t0/t0/t0/t0/t0/t0/t0/t0/t0/t0/t0/t0/t0/t0/t0/t0/t0/t0/t0/t0/t0/t0/t0/t0/t0/t0/t0/t0/t0/t0/t0/t0/t0/t0/t805/t808/t812/t0/t0/t814/t0/t0/t0/t0/t0/t0/t0/t0/t0/t0/t0/t0/t0/t0/t0/t846/t0/t0/t0/t0/t0/t0/t0/t0/t0/t0/t0/t0
"2540_2715"/t55/t61/t72/t0/t81/t84/t89/t0/t0/t130/t0/t0/t0/t0/t0/t0/t0/t0/t0/t0/t0/t0/t0/t0/t0/t0/t0/t0/t0/t0/t0/t185/t192/t0/t0/t0/t0/t242/t0/t311/t0/t314/t0/t317/t318/t0/t339/t0/t0/t0/t0/t365/t0/t0/t385/t0/t387/t390/t392/t402/t0/t409/t0/t0/t418/t0/t0/t424/t0/t431/t0/t437/t439/t0/t447/t0/t0/t458/t0/t0/t0/t0/t0/t503/t0/t0/t517/t521/t0/t522/t0/t0/t0/t0/t533/t545/t552/t557/t0/t0/t0/t0/t0/t0/t0/t576/t581/t0/t0/t658/t622/t0/t0/t0/t0/t629/t0/t0/t0/t0/t0/t0/t637/t649/t650/t664/t0/t0/t0/t686/t692/t0/t0/t0/t0/t0/t703/t707/t724/t709/t0/t712/t0/t714/t0/t0/t0/t0/t0/t0/t0/t0/t0/t780/t784/t0/t786/t0/t0/t0/t0/t803/t0/t0/t805/t808/t812/t0/t0/t814/t0/t0/t0/t0/t0/t0/t839/t0/t0/t0/t0/t0/t0/t0/t823/t846/t0/t0/t0/t0/t859/t0/t0/t0/t0/t0/t0/t0
"2540_2715"/t0/t61/t0/t0/t81/t84/t89/t0/t0/t0/t0/t0/t0/t0/t0/t0/t0/t0/t0/t0/t0/t0/t0/t0/t0/t0/t0/t0/t0/t0/t0/t185/t192/t0/t0/t0/t0/t242/t0/t311/t0/t0/t0/t317/t0/t0/t0/t0/t0/t0/t0/t0/t0/t0/t0/t0/t387/t390/t0/t402/t0/t0/t0/t0/t0/t419/t0/t0/t0/t0/t0/t0/t439/t0/t0/t0/t0/t0/t0/t0/t0/t0/t0/t0/t0/t0/t0/t0/t0/t522/t0/t0/t0/t0/t0/t545/t552/t557/t0/t0/t0/t0/t0/t0/t0/t576/t0/t0/t0/t0/t0/t0/t0/t0/t0/t0/t0/t0/t0/t0/t642/t0/t0/t649/t0/t664/t0/t0/t0/t0/t692/t0/t0/t0/t0/t0/t0/t707/t0/t0/t0/t0/t0/t0/t0/t0/t0/t0/t0/t0/t0/t0/t0/t0/t0/t0/t786/t0/t0/t0/t0/t803/t0/t0/t0/t0/t0/t0/t0/t0/t0/t0/t0/t0/t0/t0/t839/t0/t0/t0/t0/t0/t0/t0/t0/t846/t0/t0/t0/t0/t859/t860/t0/t0/t0/t0/t0/t0
"2540_2715"/t55/t61/t0/t0/t0/t84/t89/t0/t0/t0/t0/t0/t0/t0/t0/t0/t0/t0/t0/t0/t0/t0/t0/t0/t0/t0/t0/t0/t0/t0/t183/t0/t192/t0/t0/t0/t0/t242/t0/t0/t312/t314/t0/t317/t0/t0/t0/t0/t0/t0/t0/t0/t0/t0/t0/t0/t0/t390/t392/t0/t0/t0/t0/t0/t0/t419/t0/t424/t0/t431/t0/t0/t439/t0/t0/t0/t0/t0/t0/t0/t0/t0/t0/t0/t0/t0/t517/t521/t0/t0/t0/t0/t0/t0/t533/t545/t552/t0/t0/t0/t0/t0/t0/t0/t0/t576/t581/t0/t0/t0/t0/t0/t0/t0/t0/t0/t0/t0/t0/t0/t0/t0/t637/t649/t650/t0/t0/t0/t0/t0/t0/t0/t0/t0/t0/t0/t703/t0/t0/t0/t0/t712/t0/t714/t0/t0/t723/t0/t0/t0/t0/t0/t0/t0/t0/t0/t0/t0/t0/t797/t0/t803/t0/t0/t805/t808/t0/t0/t0/t814/t813/t0/t0/t0/t0/t0/t839/t0/t843/t0/t0/t0/t0/t0/t823/t0/t0/t0/t0/t0/t859/t0/t0/t0/t0/t874/t0/t0
"2540_2715"/t55/t61/t72/t0/t81/t0/t89/t88/t0/t130/t0/t0/t0/t0/t0/t0/t0/t0/t0/t0/t0/t0/t0/t0/t0/t0/t0/t0/t0/t0/t0/t0/t192/t0/t0/t0/t0/t0/t275/t0/t0/t0/t0/t0/t0/t0/t0/t0/t0/t0/t0/t0/t0/t0/t0/t0/t387/t0/t0/t0/t0/t0/t0/t0/t0/t0/t0/t0/t0/t0/t0/t0/t0/t0/t0/t0/t0/t0/t0/t0/t0/t0/t0/t0/t0/t0/t0/t0/t0/t0/t0/t0/t0/t0/t0/t545/t0/t0/t0/t0/t0/t0/t0/t0/t0/t576/t0/t0/t0/t658/t0/t0/t0/t0/t0/t0/t0/t0/t0/t0/t0/t0/t0/t649/t0/t0/t0/t0/t0/t0/t0/t0/t0/t0/t0/t0/t0/t0/t0/t0/t0/t0/t0/t0/t0/t0/t0/t0/t0/t0/t0/t0/t0/t0/t0/t0/t0/t0/t0/t0/t0/t803/t0/t0/t0/t808/t812/t0/t0/t814/t0/t0/t0/t0/t0/t0/t839/t0/t843/t0/t0/t0/t0/t0/t0/t0/t0/t0/t0/t0/t0/t0/t0/t0/t0/t0/t0/t0
"2540_2715"/t55/t61/t72/t0/t81/t84/t89/t0/t0/t0/t0/t0/t0/t0/t0/t0/t0/t0/t0/t0/t0/t0/t0/t0/t0/t0/t0/t0/t0/t0/t183/t185/t0/t0/t0/t0/t0/t242/t0/t311/t0/t314/t0/t317/t0/t0/t0/t0/t0/t0/t0/t0/t368/t0/t0/t0/t387/t390/t0/t0/t0/t0/t0/t0/t0/t0/t0/t0/t0/t431/t0/t437/t0/t0/t0/t0/t0/t458/t0/t0/t0/t0/t0/t0/t0/t0/t0/t521/t0/t0/t0/t0/t0/t0/t533/t545/t0/t0/t0/t0/t0/t0/t0/t0/t0/t576/t0/t0/t0/t0/t0/t0/t0/t0/t0/t0/t0/t0/t0/t0/t0/t648/t0/t649/t0/t0/t0/t0/t0/t0/t0/t0/t0/t0/t0/t0/t0/t0/t0/t0/t0/t0/t0/t714/t715/t0/t0/t0/t0/t0/t0/t0/t0/t0/t0/t0/t0/t0/t0/t797/t0/t803/t0/t0/t805/t808/t812/t0/t0/t814/t813/t0/t0/t0/t0/t0/t839/t0/t0/t0/t0/t0/t0/t0/t0/t0/t0/t0/t0/t0/t859/t0/t0/t0/t867/t0/t0/t872
"2545_2715"/t0/t0/t0/t0/t0/t84/t89/t0/t0/t130/t0/t0/t0/t0/t0/t0/t0/t0/t0/t0/t0/t0/t0/t0/t0/t0/t0/t0/t0/t0/t0/t185/t192/t0/t0/t0/t0/t242/t275/t0/t0/t314/t316/t317/t0/t0/t339/t0/t0/t0/t0/t0/t0/t0/t0/t0/t387/t0/t392/t402/t0/t409/t0/t0/t0/t0/t0/t424/t0/t431/t0/t0/t439/t0/t0/t0/t0/t0/t0/t0/t0/t0/t498/t0/t506/t0/t517/t521/t0/t0/t0/t0/t0/t0/t533/t545/t552/t557/t0/t0/t0/t0/t0/t0/t0/t0/t581/t0/t0/t0/t0/t0/t0/t0/t0/t0/t0/t0/t0/t0/t0/t0/t637/t649/t0/t664/t0/t665/t673/t686/t0/t0/t0/t0/t0/t0/t0/t707/t0/t0/t0/t0/t0/t0/t0/t0/t0/t0/t0/t0/t0/t737/t745/t0/t0/t0/t0/t0/t0/t0/t0/t803/t0/t0/t0/t0/t0/t0/t0/t814/t0/t0/t0/t0/t0/t0/t839/t0/t0/t0/t0/t0/t0/t0/t823/t846/t0/t0/t0/t0/t0/t0/t0/t0/t0/t0/t0/t0
"2545_2715"/t0/t61/t0/t0/t0/t84/t89/t88/t0/t0/t0/t0/t0/t0/t0/t0/t0/t0/t0/t0/t0/t0/t0/t0/t0/t0/t0/t0/t0/t0/t183/t185/t192/t0/t0/t0/t0/t0/t0/t0/t0/t314/t316/t317/t0/t321/t339/t0/t0/t0/t0/t365/t0/t0/t385/t0/t387/t390/t0/t0/t0/t0/t0/t0/t0/t0/t0/t424/t0/t431/t0/t437/t439/t442/t447/t450/t0/t0/t0/t0/t0/t0/t0/t503/t506/t0/t517/t521/t0/t0/t0/t0/t0/t0/t533/t545/t552/t557/t0/t0/t0/t0/t0/t0/t0/t0/t0/t0/t588/t658/t622/t0/t0/t0/t618/t0/t0/t0/t0/t0/t0/t0/t637/t649/t0/t0/t0/t0/t673/t0/t692/t0/t0/t0/t0/t0/t0/t707/t0/t709/t0/t712/t0/t0/t715/t0/t0/t0/t0/t0/t0/t737/t745/t0/t0/t0/t0/t0/t0/t0/t0/t803/t0/t0/t805/t808/t812/t0/t0/t814/t813/t0/t0/t0/t0/t0/t839/t0/t843/t0/t0/t0/t0/t0/t0/t846/t0/t0/t0/t0/t859/t0/t0/t0/t0/t874/t0/t872
"2545_2715"/t0/t0/t0/t0/t0/t84/t0/t0/t0/t0/t0/t0/t0/t0/t0/t0/t0/t0/t0/t0/t0/t0/t0/t0/t0/t0/t0/t0/t0/t0/t183/t0/t192/t0/t0/t0/t0/t0/t0/t0/t0/t0/t316/t0/t0/t0/t0/t0/t0/t0/t0/t0/t0/t0/t0/t0/t0/t390/t0/t0/t0/t0/t0/t0/t0/t0/t0/t424/t0/t0/t0/t437/t439/t442/t0/t0/t0/t0/t0/t0/t0/t0/t0/t0/t506/t0/t517/t0/t0/t0/t0/t0/t0/t0/t533/t545/t0/t0/t0/t0/t0/t0/t0/t0/t0/t0/t581/t0/t0/t0/t622/t0/t0/t0/t0/t0/t0/t0/t0/t0/t0/t648/t0/t649/t0/t0/t0/t0/t0/t0/t0/t0/t0/t0/t0/t0/t0/t0/t0/t709/t0/t712/t0/t0/t715/t0/t0/t0/t0/t0/t0/t0/t745/t0/t0/t0/t0/t0/t0/t0/t0/t803/t0/t0/t0/t0/t0/t0/t0/t0/t0/t0/t0/t0/t0/t0/t0/t0/t0/t0/t0/t0/t0/t0/t0/t0/t0/t0/t0/t0/t0/t0/t0/t0/t0/t0/t0/t872
"2545_2715"/t0/t61/t0/t0/t0/t84/t89/t0/t0/t130/t0/t0/t0/t0/t0/t0/t0/t0/t0/t0/t0/t0/t0/t0/t0/t0/t174/t0/t0/t0/t183/t0/t192/t0/t0/t0/t0/t242/t0/t0/t0/t314/t316/t317/t0/t0/t339/t0/t0/t0/t0/t0/t0/t0/t0/t0/t387/t390/t392/t402/t0/t409/t0/t0/t418/t419/t0/t424/t0/t431/t0/t437/t439/t0/t0/t0/t0/t458/t0/t0/t0/t0/t0/t503/t0/t0/t517/t521/t0/t0/t0/t0/t0/t0/t533/t545/t552/t557/t0/t0/t0/t0/t0/t0/t0/t0/t0/t0/t588/t0/t622/t621/t0/t0/t0/t629/t0/t0/t0/t0/t0/t0/t637/t649/t0/t0/t0/t0/t0/t686/t0/t0/t0/t0/t0/t0/t0/t707/t0/t709/t711/t712/t0/t0/t0/t722/t0/t0/t0/t0/t0/t737/t745/t0/t0/t0/t0/t0/t0/t0/t0/t803/t0/t0/t0/t808/t812/t0/t0/t814/t0/t0/t0/t0/t0/t0/t839/t0/t0/t0/t0/t0/t0/t0/t823/t846/t0/t0/t0/t0/t859/t0/t0/t0/t867/t0/t0/t0
"2545_2715"/t0/t61/t72/t0/t0/t84/t89/t88/t0/t0/t0/t0/t0/t0/t0/t0/t0/t0/t0/t0/t0/t0/t0/t0/t0/t0/t0/t0/t0/t0/t0/t185/t192/t0/t0/t0/t0/t242/t0/t311/t0/t314/t316/t317/t0/t0/t339/t0/t0/t0/t0/t0/t0/t0/t0/t0/t0/t390/t0/t402/t0/t0/t0/t0/t0/t0/t0/t0/t0/t0/t0/t0/t439/t0/t0/t0/t0/t0/t0/t0/t0/t0/t0/t0/t0/t0/t517/t0/t0/t0/t0/t0/t0/t0/t0/t545/t552/t0/t0/t0/t0/t0/t0/t0/t0/t0/t0/t0/t0/t0/t0/t0/t0/t0/t0/t0/t0/t0/t0/t0/t642/t0/t637/t0/t0/t0/t0/t0/t0/t0/t0/t0/t0/t0/t0/t0/t0/t707/t0/t709/t0/t0/t0/t714/t0/t0/t0/t0/t0/t0/t0/t0/t0/t0/t0/t0/t786/t0/t0/t0/t0/t803/t0/t0/t0/t0/t0/t0/t0/t0/t0/t0/t0/t0/t0/t0/t839/t0/t0/t0/t0/t0/t0/t0/t0/t0/t0/t0/t0/t0/t859/t0/t0/t0/t0/t0/t0/t0
"2545_2715"/t0/t61/t72/t0/t0/t84/t89/t88/t0/t0/t0/t0/t0/t0/t0/t0/t0/t0/t0/t0/t0/t0/t0/t0/t0/t0/t0/t0/t0/t0/t0/t185/t192/t0/t0/t0/t0/t242/t0/t311/t0/t314/t316/t317/t0/t0/t339/t0/t0/t0/t0/t0/t0/t0/t0/t0/t0/t390/t0/t402/t0/t0/t0/t0/t0/t0/t0/t0/t0/t0/t0/t0/t439/t0/t0/t0/t0/t0/t0/t0/t0/t0/t0/t0/t0/t0/t517/t0/t0/t0/t0/t0/t0/t0/t0/t545/t552/t0/t0/t0/t0/t0/t0/t0/t0/t0/t0/t0/t0/t0/t0/t0/t0/t0/t0/t0/t0/t0/t0/t0/t642/t0/t0/t0/t0/t0/t0/t0/t0/t0/t0/t0/t0/t0/t0/t0/t0/t707/t0/t709/t0/t0/t0/t714/t0/t0/t0/t0/t0/t0/t0/t0/t0/t0/t0/t0/t786/t0/t0/t0/t0/t803/t0/t0/t0/t0/t0/t0/t0/t0/t0/t0/t0/t0/t0/t0/t839/t0/t0/t0/t0/t0/t0/t0/t0/t0/t0/t0/t0/t0/t859/t0/t0/t0/t0/t0/t0/t0
"2545_2715"/t0/t61/t0/t0/t0/t84/t0/t0/t0/t0/t0/t0/t0/t0/t0/t0/t0/t0/t0/t0/t0/t0/t0/t0/t0/t0/t174/t0/t0/t0/t0/t0/t192/t0/t0/t0/t0/t242/t0/t311/t312/t314/t0/t317/t0/t0/t0/t0/t0/t0/t0/t0/t0/t0/t385/t0/t387/t390/t392/t402/t0/t409/t0/t0/t0/t419/t0/t424/t0/t431/t0/t437/t439/t442/t447/t450/t0/t0/t0/t0/t0/t0/t0/t503/t0/t0/t517/t521/t0/t0/t0/t0/t0/t0/t533/t545/t552/t557/t0/t0/t0/t0/t0/t0/t0/t0/t581/t582/t0/t0/t622/t0/t0/t0/t0/t0/t0/t0/t0/t0/t0/t0/t637/t649/t0/t664/t0/t0/t673/t686/t0/t0/t0/t0/t0/t0/t0/t0/t0/t709/t0/t712/t731/t0/t715/t0/t0/t0/t0/t0/t0/t0/t745/t0/t0/t0/t786/t0/t0/t797/t0/t803/t0/t0/t0/t808/t812/t0/t0/t0/t0/t0/t0/t833/t0/t0/t839/t0/t0/t0/t0/t0/t0/t0/t823/t846/t0/t0/t0/t0/t859/t860/t0/t0/t0/t0/t0/t872
"2545_2715"/t0/t61/t72/t0/t0/t84/t0/t0/t0/t0/t0/t0/t0/t0/t0/t0/t0/t0/t0/t0/t0/t0/t0/t0/t0/t0/t174/t0/t0/t0/t0/t0/t192/t0/t0/t0/t0/t242/t0/t311/t312/t314/t0/t317/t0/t0/t339/t0/t0/t0/t0/t0/t0/t0/t385/t0/t387/t390/t392/t402/t0/t409/t0/t0/t0/t0/t0/t424/t0/t431/t0/t437/t439/t442/t447/t450/t0/t458/t0/t0/t0/t0/t0/t0/t506/t0/t517/t521/t0/t0/t0/t0/t0/t0/t533/t545/t552/t557/t0/t0/t0/t0/t0/t0/t0/t0/t581/t0/t0/t0/t622/t0/t0/t0/t0/t0/t0/t0/t0/t0/t0/t0/t0/t649/t0/t664/t0/t0/t0/t686/t0/t0/t0/t0/t0/t0/t0/t0/t0/t709/t0/t712/t0/t0/t0/t0/t723/t0/t0/t0/t0/t0/t745/t0/t784/t0/t786/t0/t0/t0/t0/t803/t0/t0/t805/t0/t0/t0/t0/t0/t0/t0/t0/t0/t0/t0/t839/t0/t0/t0/t0/t0/t0/t0/t0/t0/t0/t0/t0/t0/t859/t860/t0/t0/t0/t0/t0/t872
"2550_2715"/t0/t0/t0/t0/t0/t0/t0/t0/t0/t0/t0/t0/t0/t0/t0/t0/t0/t0/t0/t0/t0/t0/t0/t0/t0/t0/t174/t0/t0/t0/t0/t185/t0/t0/t0/t0/t0/t242/t0/t0/t0/t314/t316/t317/t0/t0/t339/t0/t0/t0/t0/t0/t0/t0/t0/t0/t0/t0/t392/t0/t0/t0/t0/t0/t0/t0/t0/t0/t0/t431/t0/t437/t0/t0/t0/t0/t0/t0/t0/t0/t0/t0/t0/t0/t0/t0/t517/t521/t0/t0/t0/t0/t0/t0/t533/t545/t552/t0/t0/t0/t0/t0/t0/t0/t0/t0/t0/t0/t0/t0/t0/t0/t0/t0/t0/t0/t0/t0/t0/t0/t0/t0/t0/t649/t0/t0/t0/t0/t0/t686/t0/t0/t0/t0/t0/t0/t0/t707/t0/t709/t711/t0/t0/t0/t0/t0/t0/t0/t0/t0/t0/t0/t0/t780/t0/t0/t0/t0/t0/t0/t0/t0/t0/t0/t0/t0/t0/t0/t0/t0/t0/t0/t0/t0/t0/t0/t839/t0/t0/t0/t0/t0/t0/t0/t0/t0/t0/t0/t0/t0/t0/t0/t0/t0/t0/t0/t0/t0
"2550_2715"/t0/t61/t0/t0/t0/t84/t0/t0/t0/t130/t0/t0/t0/t0/t0/t0/t0/t0/t0/t0/t0/t0/t0/t0/t0/t0/t0/t0/t0/t0/t0/t185/t192/t0/t0/t0/t0/t0/t0/t0/t0/t0/t0/t317/t0/t0/t339/t0/t0/t0/t0/t0/t0/t0/t0/t0/t387/t390/t0/t0/t0/t0/t0/t0/t0/t0/t0/t0/t0/t431/t0/t0/t0/t442/t0/t0/t0/t458/t0/t0/t0/t0/t0/t0/t0/t0/t517/t521/t0/t522/t0/t0/t0/t0/t533/t545/t552/t557/t0/t0/t0/t0/t0/t0/t0/t0/t0/t0/t588/t0/t622/t621/t0/t0/t0/t629/t0/t0/t0/t0/t0/t0/t637/t649/t0/t0/t0/t665/t0/t686/t0/t0/t0/t0/t0/t0/t0/t707/t0/t709/t0/t712/t0/t714/t715/t0/t0/t0/t0/t0/t0/t737/t0/t780/t0/t0/t786/t0/t0/t0/t0/t803/t0/t0/t0/t0/t0/t0/t0/t814/t0/t0/t0/t0/t0/t0/t0/t0/t0/t0/t0/t0/t0/t0/t0/t0/t0/t0/t0/t0/t0/t0/t0/t0/t0/t874/t0/t0
"2550_2715"/t0/t0/t0/t0/t0/t84/t0/t0/t0/t0/t0/t0/t0/t0/t0/t0/t0/t0/t0/t0/t0/t0/t0/t0/t0/t0/t0/t0/t0/t0/t0/t0/t0/t0/t0/t0/t0/t0/t0/t311/t0/t314/t316/t317/t0/t0/t339/t0/t0/t0/t0/t0/t0/t0/t385/t0/t387/t0/t392/t0/t0/t0/t0/t0/t0/t0/t0/t424/t0/t0/t0/t0/t439/t0/t447/t0/t0/t458/t0/t0/t0/t0/t0/t0/t0/t0/t517/t521/t0/t0/t0/t0/t0/t0/t533/t545/t552/t0/t0/t0/t0/t0/t0/t0/t0/t0/t0/t0/t588/t0/t622/t0/t0/t0/t0/t629/t0/t0/t0/t0/t0/t0/t637/t649/t0/t0/t0/t0/t673/t0/t0/t0/t0/t0/t0/t0/t0/t707/t0/t709/t0/t0/t0/t0/t0/t0/t0/t0/t0/t0/t0/t737/t745/t780/t0/t0/t0/t0/t0/t0/t0/t803/t0/t0/t805/t0/t812/t0/t0/t814/t0/t0/t0/t0/t0/t0/t839/t0/t0/t0/t0/t0/t0/t0/t0/t846/t0/t0/t0/t0/t859/t860/t0/t0/t0/t0/t0/t872
"2550_2715"/t0/t61/t0/t0/t0/t0/t0/t0/t0/t0/t0/t0/t0/t0/t0/t0/t0/t0/t0/t0/t0/t0/t0/t0/t0/t0/t0/t0/t0/t0/t183/t0/t192/t0/t0/t0/t0/t242/t0/t0/t0/t314/t316/t317/t0/t0/t339/t0/t0/t0/t0/t0/t0/t0/t0/t0/t387/t390/t392/t0/t0/t409/t0/t0/t0/t0/t0/t424/t0/t0/t0/t437/t439/t0/t0/t0/t0/t0/t0/t0/t0/t0/t0/t503/t0/t0/t0/t521/t0/t0/t0/t0/t0/t0/t533/t545/t0/t557/t0/t0/t0/t0/t0/t0/t0/t0/t0/t0/t588/t658/t0/t0/t0/t0/t0/t0/t0/t0/t0/t0/t0/t0/t0/t0/t0/t0/t0/t0/t0/t0/t0/t0/t0/t0/t0/t0/t0/t707/t0/t709/t0/t0/t0/t714/t0/t0/t0/t0/t0/t0/t0/t737/t0/t780/t0/t0/t0/t0/t0/t0/t0/t803/t0/t0/t805/t0/t0/t0/t0/t0/t0/t0/t0/t0/t0/t0/t839/t0/t0/t0/t0/t0/t0/t0/t0/t0/t0/t0/t0/t0/t0/t860/t0/t0/t867/t0/t0/t872
"2550_2715"/t55/t0/t0/t0/t0/t84/t0/t0/t0/t0/t0/t0/t0/t0/t0/t0/t0/t0/t0/t0/t0/t0/t0/t0/t0/t0/t174/t0/t0/t0/t183/t0/t192/t0/t0/t0/t0/t242/t0/t0/t0/t314/t316/t0/t0/t0/t339/t0/t0/t0/t0/t365/t0/t0/t0/t0/t387/t390/t392/t402/t0/t0/t0/t0/t0/t419/t0/t424/t0/t0/t0/t437/t439/t0/t0/t0/t0/t458/t0/t0/t0/t0/t0/t503/t0/t0/t0/t0/t0/t522/t0/t0/t0/t0/t533/t545/t552/t557/t0/t0/t0/t0/t0/t0/t0/t0/t581/t0/t0/t658/t622/t621/t0/t0/t0/t0/t0/t0/t0/t0/t0/t0/t637/t0/t0/t0/t0/t0/t0/t0/t0/t0/t0/t0/t0/t0/t0/t707/t0/t709/t711/t712/t0/t0/t715/t0/t723/t0/t0/t0/t0/t737/t0/t780/t0/t0/t0/t0/t0/t797/t799/t803/t0/t0/t805/t808/t0/t0/t0/t814/t0/t0/t0/t0/t0/t0/t839/t0/t0/t0/t0/t0/t0/t0/t0/t0/t0/t0/t0/t0/t859/t0/t0/t0/t0/t0/t0/t0
"2550_2715"/t0/t61/t0/t0/t0/t84/t0/t0/t0/t0/t0/t0/t0/t0/t0/t0/t0/t0/t0/t0/t0/t0/t0/t0/t0/t0/t0/t0/t0/t0/t183/t185/t192/t0/t0/t0/t0/t242/t0/t311/t0/t314/t0/t317/t0/t0/t339/t0/t0/t0/t0/t0/t0/t0/t0/t0/t0/t390/t0/t402/t0/t0/t0/t0/t0/t0/t0/t424/t0/t431/t0/t437/t439/t0/t447/t0/t0/t458/t0/t0/t0/t0/t0/t503/t0/t0/t517/t521/t0/t522/t0/t0/t0/t0/t533/t545/t552/t557/t0/t0/t0/t0/t0/t0/t0/t0/t0/t0/t0/t658/t622/t0/t0/t0/t0/t629/t0/t0/t0/t0/t642/t0/t637/t649/t0/t0/t0/t0/t0/t686/t0/t0/t0/t0/t0/t0/t0/t707/t0/t709/t0/t712/t0/t0/t0/t0/t723/t0/t0/t0/t0/t737/t745/t780/t784/t0/t0/t0/t0/t0/t799/t803/t0/t0/t0/t808/t0/t0/t0/t814/t0/t0/t0/t0/t0/t837/t839/t0/t0/t0/t0/t0/t0/t0/t0/t846/t0/t0/t0/t0/t859/t0/t0/t0/t0/t0/t0/t0
"2550_2715"/t0/t61/t0/t0/t0/t84/t89/t0/t0/t130/t0/t0/t0/t0/t0/t0/t0/t0/t0/t0/t0/t0/t0/t0/t0/t0/t174/t0/t0/t0/t183/t185/t192/t0/t0/t0/t0/t242/t0/t311/t0/t314/t0/t317/t0/t0/t339/t0/t0/t0/t0/t0/t0/t0/t0/t0/t0/t0/t0/t0/t0/t409/t0/t0/t418/t419/t0/t424/t0/t431/t432/t437/t439/t0/t447/t450/t0/t458/t0/t0/t0/t0/t0/t503/t0/t0/t517/t521/t0/t0/t0/t0/t0/t0/t533/t545/t552/t557/t0/t0/t0/t0/t0/t0/t0/t0/t0/t582/t0/t658/t622/t621/t0/t0/t0/t0/t0/t0/t0/t0/t0/t0/t637/t649/t0/t664/t0/t665/t673/t686/t0/t0/t0/t0/t0/t0/t0/t707/t0/t709/t711/t712/t731/t0/t0/t0/t0/t0/t0/t0/t0/t737/t745/t780/t784/t0/t786/t0/t0/t0/t0/t803/t0/t0/t0/t0/t0/t0/t0/t814/t0/t0/t0/t0/t0/t0/t839/t0/t843/t0/t0/t0/t0/t0/t0/t0/t0/t0/t0/t0/t859/t860/t0/t0/t867/t874/t0/t872
"2550_2715"/t0/t61/t72/t0/t0/t84/t0/t0/t0/t130/t0/t0/t0/t0/t0/t0/t0/t0/t0/t0/t0/t0/t0/t0/t0/t0/t174/t0/t0/t0/t183/t185/t192/t0/t0/t0/t0/t242/t0/t311/t0/t314/t0/t317/t0/t0/t339/t0/t0/t0/t0/t0/t0/t0/t0/t0/t387/t390/t392/t402/t0/t409/t0/t0/t0/t0/t0/t424/t0/t0/t0/t0/t439/t442/t447/t0/t0/t458/t0/t0/t0/t0/t0/t503/t0/t0/t517/t521/t0/t0/t0/t0/t0/t0/t0/t545/t552/t557/t0/t0/t0/t0/t0/t0/t0/t0/t0/t582/t0/t658/t622/t0/t0/t0/t0/t629/t0/t0/t0/t0/t0/t0/t637/t649/t0/t664/t0/t665/t0/t686/t0/t0/t0/t0/t0/t0/t0/t707/t0/t709/t711/t712/t731/t714/t0/t0/t0/t0/t0/t0/t0/t737/t745/t780/t0/t0/t786/t0/t0/t0/t0/t803/t0/t0/t0/t0/t0/t0/t0/t814/t0/t0/t0/t0/t0/t837/t0/t0/t0/t0/t0/t0/t0/t0/t0/t846/t0/t0/t0/t0/t0/t860/t0/t0/t0/t874/t0/t872
"2550_2715"/t0/t0/t0/t0/t0/t84/t0/t0/t0/t130/t0/t0/t0/t0/t0/t0/t0/t0/t0/t0/t0/t0/t0/t0/t0/t0/t0/t0/t0/t0/t0/t0/t192/t0/t0/t0/t0/t242/t0/t311/t0/t314/t0/t317/t0/t0/t339/t0/t0/t0/t0/t365/t0/t0/t0/t0/t387/t390/t392/t0/t0/t0/t0/t0/t0/t0/t0/t424/t0/t0/t0/t437/t439/t442/t447/t0/t0/t0/t0/t0/t0/t0/t0/t503/t0/t0/t517/t521/t0/t522/t0/t0/t0/t0/t533/t545/t552/t557/t0/t0/t0/t0/t0/t0/t0/t0/t0/t582/t0/t658/t622/t621/t0/t0/t0/t0/t0/t0/t0/t0/t0/t0/t0/t649/t0/t664/t0/t665/t673/t0/t0/t0/t0/t0/t0/t0/t0/t707/t0/t709/t711/t712/t0/t0/t0/t0/t723/t0/t0/t0/t0/t737/t745/t780/t0/t0/t0/t0/t0/t0/t0/t803/t0/t0/t0/t0/t0/t0/t0/t814/t0/t0/t0/t0/t0/t837/t839/t0/t0/t0/t0/t0/t0/t0/t0/t0/t0/t0/t0/t0/t859/t860/t0/t0/t0/t874/t0/t0
"2550_2715"/t0/t0/t0/t0/t0/t0/t0/t0/t0/t130/t0/t0/t0/t0/t0/t0/t0/t0/t0/t0/t0/t0/t0/t0/t0/t0/t174/t0/t0/t0/t0/t185/t192/t0/t0/t0/t0/t242/t0/t311/t0/t314/t0/t317/t0/t321/t339/t0/t0/t0/t0/t0/t0/t0/t0/t0/t0/t0/t0/t402/t0/t0/t0/t0/t0/t419/t0/t424/t0/t0/t0/t0/t439/t442/t0/t450/t0/t0/t0/t0/t0/t0/t0/t0/t0/t0/t517/t521/t0/t522/t0/t0/t0/t0/t533/t545/t552/t557/t0/t0/t0/t0/t0/t0/t0/t0/t581/t0/t0/t658/t622/t0/t0/t0/t0/t0/t0/t0/t0/t0/t0/t0/t0/t649/t0/t664/t0/t665/t673/t0/t0/t0/t0/t0/t0/t0/t0/t707/t0/t709/t0/t712/t0/t0/t0/t0/t723/t0/t0/t0/t0/t737/t745/t780/t0/t0/t786/t0/t0/t0/t0/t803/t0/t0/t805/t0/t0/t0/t0/t0/t0/t0/t0/t0/t0/t837/t839/t0/t0/t0/t0/t0/t0/t0/t0/t0/t0/t0/t0/t0/t859/t0/t0/t0/t0/t0/t0/t0
"2550_2715"/t0/t0/t0/t0/t0/t84/t0/t0/t0/t130/t0/t0/t0/t0/t0/t0/t0/t0/t0/t0/t0/t0/t0/t0/t0/t0/t174/t0/t0/t0/t0/t185/t192/t0/t0/t0/t0/t242/t0/t311/t0/t314/t0/t317/t0/t321/t339/t0/t0/t0/t0/t0/t0/t0/t0/t0/t0/t0/t392/t402/t0/t0/t0/t0/t418/t0/t0/t424/t0/t0/t0/t437/t439/t442/t447/t450/t0/t0/t0/t0/t0/t0/t0/t0/t0/t0/t0/t521/t0/t522/t0/t0/t0/t0/t533/t545/t552/t557/t0/t0/t0/t0/t0/t0/t0/t0/t0/t0/t0/t0/t622/t0/t0/t0/t0/t0/t0/t0/t0/t0/t0/t0/t0/t649/t0/t664/t0/t665/t0/t686/t0/t0/t0/t0/t0/t0/t0/t0/t0/t709/t0/t0/t0/t0/t0/t0/t723/t0/t0/t0/t0/t737/t0/t780/t784/t0/t0/t0/t0/t0/t0/t803/t0/t0/t0/t0/t0/t0/t0/t0/t0/t0/t0/t0/t0/t837/t839/t0/t843/t0/t0/t0/t0/t0/t0/t0/t0/t0/t0/t0/t0/t0/t0/t0/t0/t0/t0/t0
"2550_2715"/t0/t0/t0/t0/t0/t84/t0/t0/t0/t130/t0/t0/t0/t0/t0/t0/t0/t0/t0/t0/t0/t0/t0/t0/t0/t0/t174/t0/t0/t0/t0/t185/t192/t0/t0/t0/t0/t242/t0/t311/t0/t314/t0/t317/t0/t321/t339/t0/t0/t0/t0/t0/t0/t0/t0/t0/t387/t390/t0/t402/t0/t0/t0/t0/t0/t419/t0/t424/t0/t0/t0/t0/t439/t442/t0/t0/t0/t0/t0/t0/t0/t0/t498/t0/t0/t0/t0/t521/t0/t0/t0/t0/t0/t0/t533/t545/t552/t557/t0/t0/t0/t0/t0/t0/t0/t0/t0/t0/t588/t0/t0/t0/t0/t0/t0/t0/t0/t0/t0/t0/t0/t0/t0/t649/t0/t664/t0/t0/t0/t686/t0/t0/t0/t0/t0/t0/t0/t707/t0/t709/t711/t0/t0/t0/t0/t0/t0/t0/t0/t0/t0/t737/t745/t780/t0/t0/t0/t0/t0/t0/t0/t803/t0/t0/t805/t0/t0/t0/t0/t0/t0/t0/t0/t0/t0/t837/t839/t0/t0/t0/t0/t0/t0/t0/t823/t0/t0/t0/t0/t0/t859/t0/t0/t0/t0/t874/t0/t0
"2550_2715"/t0/t0/t0/t0/t0/t84/t89/t0/t0/t130/t0/t0/t0/t0/t0/t0/t0/t0/t0/t0/t0/t0/t0/t0/t0/t0/t174/t0/t0/t0/t0/t185/t192/t0/t0/t0/t0/t242/t0/t311/t0/t314/t0/t317/t0/t321/t339/t0/t0/t0/t0/t365/t0/t0/t0/t0/t387/t390/t0/t402/t0/t0/t0/t0/t418/t419/t0/t424/t426/t0/t0/t437/t439/t442/t447/t450/t0/t0/t0/t0/t0/t0/t0/t503/t0/t0/t517/t521/t523/t0/t0/t0/t0/t0/t533/t545/t552/t557/t0/t0/t0/t0/t0/t0/t0/t0/t581/t0/t0/t0/t622/t0/t0/t0/t0/t0/t0/t0/t0/t0/t0/t0/t0/t649/t0/t664/t0/t0/t0/t686/t0/t0/t0/t0/t0/t0/t0/t707/t0/t709/t711/t712/t0/t0/t0/t0/t0/t0/t0/t0/t0/t737/t745/t780/t784/t0/t0/t0/t0/t0/t799/t803/t0/t0/t805/t0/t0/t0/t0/t0/t0/t0/t0/t0/t0/t837/t839/t0/t843/t0/t0/t0/t0/t0/t823/t846/t0/t0/t0/t0/t859/t0/t0/t0/t0/t0/t0/t0
"2550_2715"/t0/t0/t72/t0/t0/t84/t89/t0/t0/t0/t0/t0/t0/t0/t0/t0/t0/t0/t0/t0/t0/t0/t0/t0/t0/t0/t0/t0/t0/t0/t0/t185/t192/t0/t0/t0/t0/t242/t275/t311/t0/t314/t0/t317/t0/t321/t339/t0/t0/t0/t0/t0/t0/t0/t0/t386/t387/t390/t0/t402/t0/t0/t0/t0/t418/t419/t0/t0/t0/t0/t0/t437/t439/t0/t0/t0/t0/t0/t0/t0/t0/t0/t0/t503/t0/t0/t517/t521/t0/t0/t0/t0/t0/t0/t533/t545/t552/t557/t0/t0/t0/t0/t0/t0/t0/t0/t581/t0/t588/t0/t622/t621/t0/t0/t0/t0/t0/t0/t0/t0/t0/t0/t637/t649/t0/t664/t0/t0/t673/t686/t0/t0/t0/t0/t0/t0/t0/t707/t0/t709/t711/t712/t0/t714/t0/t0/t723/t0/t0/t0/t0/t737/t745/t780/t0/t0/t0/t0/t0/t0/t799/t803/t0/t0/t805/t0/t0/t0/t0/t0/t0/t0/t0/t0/t0/t837/t0/t0/t0/t0/t0/t0/t0/t0/t823/t0/t0/t0/t0/t0/t859/t860/t0/t0/t0/t0/t0/t0
"2550_2715"/t0/t61/t0/t0/t0/t84/t0/t0/t0/t130/t0/t0/t0/t0/t0/t0/t0/t0/t0/t0/t0/t0/t0/t0/t0/t0/t0/t0/t0/t0/t0/t185/t192/t0/t0/t0/t0/t242/t0/t311/t0/t314/t0/t317/t0/t321/t339/t0/t0/t0/t0/t0/t0/t0/t385/t0/t387/t390/t392/t402/t0/t0/t0/t0/t418/t0/t0/t424/t0/t0/t0/t437/t439/t0/t447/t0/t0/t458/t0/t0/t0/t0/t0/t0/t0/t0/t517/t521/t0/t522/t0/t0/t0/t0/t533/t545/t552/t557/t0/t0/t0/t0/t0/t0/t0/t0/t581/t0/t0/t0/t622/t0/t0/t0/t0/t0/t0/t0/t0/t0/t0/t0/t637/t649/t0/t664/t0/t0/t673/t686/t0/t0/t0/t0/t0/t0/t0/t707/t0/t709/t711/t712/t0/t0/t0/t0/t0/t0/t0/t0/t0/t737/t745/t780/t784/t0/t786/t0/t0/t0/t799/t803/t0/t0/t805/t0/t0/t0/t0/t814/t0/t0/t0/t0/t0/t837/t839/t0/t0/t0/t0/t0/t0/t0/t823/t0/t0/t0/t0/t0/t859/t0/t0/t0/t0/t874/t0/t0
"2550_2715"/t0/t61/t0/t0/t0/t84/t0/t0/t0/t130/t0/t0/t0/t0/t0/t0/t0/t0/t0/t0/t0/t0/t0/t0/t0/t0/t0/t0/t0/t0/t183/t185/t192/t0/t0/t0/t0/t242/t0/t311/t0/t314/t0/t317/t0/t321/t339/t0/t0/t0/t0/t0/t0/t0/t385/t0/t387/t390/t0/t402/t0/t0/t0/t0/t418/t0/t0/t424/t0/t431/t0/t437/t439/t0/t447/t0/t0/t458/t0/t0/t0/t0/t0/t503/t0/t0/t517/t521/t0/t522/t0/t0/t0/t0/t533/t545/t552/t557/t0/t0/t0/t0/t0/t0/t0/t0/t581/t0/t588/t658/t622/t0/t0/t0/t0/t629/t0/t0/t0/t0/t0/t0/t637/t649/t0/t664/t0/t0/t673/t686/t0/t0/t0/t0/t0/t0/t0/t707/t0/t709/t711/t712/t0/t0/t0/t0/t0/t0/t0/t0/t0/t737/t745/t780/t784/t0/t786/t0/t0/t0/t799/t803/t0/t0/t805/t808/t0/t0/t0/t814/t0/t0/t0/t0/t0/t837/t839/t0/t0/t0/t0/t0/t0/t0/t0/t0/t0/t0/t0/t0/t859/t860/t0/t0/t0/t874/t0/t872
"2550_2715"/t0/t61/t0/t0/t0/t84/t89/t0/t0/t0/t0/t0/t0/t0/t0/t0/t0/t0/t0/t0/t0/t0/t0/t0/t0/t0/t0/t0/t0/t0/t183/t0/t192/t0/t0/t0/t0/t242/t0/t311/t0/t314/t0/t317/t0/t0/t339/t0/t0/t0/t0/t0/t0/t0/t0/t0/t0/t390/t392/t402/t0/t0/t0/t0/t0/t0/t0/t424/t0/t431/t0/t437/t439/t0/t0/t0/t0/t458/t0/t0/t0/t0/t0/t503/t0/t0/t517/t521/t0/t0/t0/t0/t0/t0/t533/t545/t552/t557/t0/t0/t0/t0/t0/t0/t0/t0/t581/t582/t0/t0/t622/t621/t0/t0/t0/t629/t0/t0/t0/t0/t0/t0/t0/t649/t0/t0/t0/t665/t673/t686/t0/t0/t0/t0/t0/t0/t0/t707/t0/t709/t711/t712/t0/t0/t0/t0/t723/t0/t0/t0/t0/t737/t0/t780/t0/t0/t0/t0/t0/t797/t799/t803/t0/t0/t805/t808/t0/t0/t0/t814/t0/t818/t0/t0/t0/t837/t839/t0/t843/t0/t0/t0/t0/t0/t0/t0/t0/t0/t0/t0/t859/t0/t0/t0/t867/t874/t873/t0
"2550_2715"/t0/t61/t72/t0/t0/t84/t0/t0/t0/t130/t0/t0/t0/t0/t0/t0/t0/t0/t0/t0/t0/t0/t0/t0/t0/t0/t174/t0/t0/t0/t183/t185/t192/t0/t0/t0/t0/t242/t0/t311/t0/t314/t0/t317/t0/t0/t339/t0/t0/t0/t0/t0/t0/t0/t0/t0/t387/t0/t392/t402/t0/t0/t0/t0/t0/t0/t0/t424/t0/t431/t0/t437/t0/t0/t0/t0/t0/t458/t0/t0/t0/t0/t0/t503/t0/t0/t517/t521/t0/t0/t0/t0/t0/t0/t533/t545/t0/t557/t0/t0/t0/t0/t0/t0/t0/t0/t0/t0/t0/t0/t622/t0/t0/t0/t0/t629/t0/t0/t0/t0/t0/t0/t637/t649/t0/t0/t0/t665/t0/t686/t0/t0/t0/t0/t0/t0/t0/t707/t0/t709/t0/t0/t0/t0/t0/t0/t723/t0/t0/t0/t0/t0/t0/t780/t0/t0/t0/t0/t0/t0/t0/t803/t0/t0/t0/t808/t0/t0/t0/t814/t0/t0/t830/t0/t0/t837/t839/t0/t843/t0/t0/t0/t0/t0/t0/t846/t0/t0/t0/t0/t859/t860/t0/t0/t0/t0/t0/t0
"2550_2715"/t0/t61/t0/t0/t0/t84/t0/t0/t0/t130/t0/t0/t0/t0/t0/t0/t0/t0/t0/t0/t0/t0/t0/t0/t0/t0/t174/t0/t0/t0/t183/t185/t192/t0/t0/t0/t0/t242/t0/t311/t0/t314/t0/t317/t0/t0/t339/t0/t0/t0/t0/t0/t0/t0/t0/t0/t0/t390/t392/t402/t0/t409/t0/t0/t0/t419/t0/t424/t0/t431/t0/t437/t439/t442/t0/t0/t0/t458/t0/t0/t0/t0/t0/t503/t0/t0/t517/t521/t0/t0/t0/t0/t0/t0/t533/t545/t552/t557/t0/t0/t0/t0/t0/t0/t0/t0/t0/t0/t0/t0/t622/t0/t0/t0/t0/t0/t0/t0/t0/t0/t0/t0/t637/t649/t0/t664/t0/t0/t0/t686/t0/t0/t0/t0/t0/t0/t0/t707/t0/t709/t711/t0/t0/t0/t0/t0/t0/t0/t0/t0/t0/t737/t0/t780/t0/t0/t0/t0/t0/t0/t0/t803/t0/t0/t805/t0/t0/t0/t0/t0/t0/t0/t0/t0/t0/t837/t839/t0/t0/t0/t0/t0/t0/t0/t0/t846/t0/t0/t0/t0/t859/t0/t0/t0/t867/t0/t0/t0
"2550_2715"/t0/t61/t0/t0/t0/t84/t0/t0/t0/t130/t0/t0/t0/t0/t0/t0/t0/t0/t0/t0/t0/t0/t0/t0/t0/t0/t174/t0/t0/t0/t183/t185/t192/t0/t0/t0/t0/t242/t0/t311/t0/t314/t0/t317/t0/t321/t339/t0/t0/t0/t0/t0/t0/t373/t0/t0/t387/t390/t0/t402/t0/t409/t0/t0/t0/t419/t0/t424/t0/t431/t0/t437/t439/t0/t0/t0/t0/t0/t0/t0/t0/t0/t0/t503/t0/t0/t517/t521/t0/t522/t0/t0/t0/t0/t533/t545/t552/t557/t0/t0/t0/t0/t0/t0/t0/t0/t0/t0/t0/t0/t622/t0/t0/t0/t0/t0/t0/t0/t0/t0/t0/t0/t637/t649/t0/t664/t0/t0/t673/t686/t0/t0/t0/t0/t0/t0/t0/t707/t0/t709/t711/t712/t0/t714/t0/t0/t0/t0/t0/t0/t0/t737/t0/t780/t0/t0/t0/t0/t0/t0/t0/t803/t0/t0/t805/t0/t0/t0/t0/t0/t0/t0/t0/t0/t0/t837/t839/t0/t0/t0/t0/t0/t0/t0/t0/t0/t0/t0/t0/t0/t859/t860/t0/t0/t0/t874/t0/t0
"2550_2715"/t0/t61/t0/t0/t0/t84/t0/t0/t0/t130/t0/t0/t0/t0/t0/t0/t0/t0/t0/t0/t0/t0/t0/t0/t0/t0/t0/t0/t0/t0/t0/t185/t192/t0/t0/t0/t0/t242/t0/t311/t0/t314/t0/t317/t0/t321/t339/t0/t0/t0/t0/t0/t0/t0/t0/t0/t0/t390/t392/t402/t0/t409/t0/t0/t0/t419/t0/t424/t0/t0/t0/t437/t439/t442/t0/t0/t0/t0/t0/t0/t0/t0/t0/t0/t0/t0/t517/t0/t0/t522/t0/t0/t0/t0/t533/t545/t552/t557/t0/t0/t0/t0/t0/t0/t0/t0/t581/t0/t588/t658/t622/t621/t0/t0/t0/t0/t0/t0/t0/t0/t0/t0/t637/t649/t0/t664/t0/t0/t0/t686/t0/t0/t0/t0/t0/t0/t0/t707/t0/t709/t711/t712/t0/t714/t0/t0/t0/t0/t0/t0/t0/t737/t0/t780/t0/t0/t0/t0/t0/t0/t0/t803/t0/t0/t805/t0/t0/t0/t0/t0/t0/t0/t830/t0/t0/t837/t839/t0/t0/t0/t0/t0/t0/t0/t0/t0/t0/t0/t0/t0/t859/t860/t0/t0/t0/t874/t0/t0
"2550_2715"/t0/t0/t0/t0/t0/t84/t0/t0/t0/t130/t0/t0/t0/t0/t0/t0/t0/t0/t0/t0/t0/t0/t0/t0/t0/t0/t174/t0/t0/t0/t183/t185/t192/t0/t0/t0/t0/t242/t0/t311/t312/t314/t316/t317/t0/t0/t339/t0/t0/t0/t0/t0/t0/t0/t0/t0/t0/t390/t392/t402/t0/t0/t0/t0/t418/t419/t0/t424/t0/t0/t0/t437/t439/t442/t447/t450/t0/t0/t0/t0/t0/t0/t0/t0/t0/t0/t517/t521/t0/t522/t0/t0/t0/t0/t533/t545/t552/t557/t0/t0/t0/t0/t0/t0/t0/t0/t0/t0/t0/t0/t0/t0/t0/t0/t0/t0/t0/t0/t0/t0/t0/t0/t0/t649/t0/t664/t0/t665/t673/t686/t0/t0/t0/t0/t0/t0/t0/t707/t0/t709/t0/t712/t0/t714/t0/t0/t723/t0/t0/t0/t0/t737/t745/t780/t0/t0/t0/t0/t0/t0/t799/t803/t0/t0/t805/t0/t0/t0/t0/t0/t0/t0/t0/t0/t0/t837/t839/t0/t843/t0/t0/t0/t0/t0/t0/t0/t0/t0/t0/t0/t859/t0/t0/t0/t0/t0/t0/t0
"2550_2715"/t0/t0/t0/t0/t0/t84/t0/t0/t0/t130/t0/t0/t0/t0/t0/t0/t0/t0/t0/t0/t0/t0/t0/t0/t0/t0/t174/t0/t0/t0/t183/t0/t192/t0/t0/t0/t0/t242/t0/t311/t0/t314/t0/t317/t0/t321/t339/t0/t0/t0/t0/t0/t0/t0/t0/t0/t0/t390/t392/t402/t0/t0/t0/t0/t418/t0/t0/t424/t426/t431/t0/t437/t439/t442/t447/t450/t0/t0/t0/t0/t0/t0/t0/t0/t0/t0/t517/t521/t0/t522/t0/t0/t0/t0/t533/t0/t552/t557/t0/t0/t0/t0/t0/t0/t0/t0/t581/t0/t0/t0/t622/t0/t0/t0/t0/t0/t0/t0/t0/t0/t0/t0/t637/t649/t0/t664/t0/t0/t673/t0/t0/t0/t0/t0/t0/t0/t0/t707/t0/t709/t0/t712/t0/t0/t0/t0/t0/t0/t0/t0/t0/t737/t745/t780/t0/t0/t0/t0/t0/t0/t0/t803/t0/t0/t805/t0/t0/t0/t0/t814/t0/t0/t0/t0/t0/t837/t839/t0/t843/t0/t0/t0/t0/t0/t823/t0/t0/t0/t0/t0/t859/t0/t0/t0/t0/t0/t0/t0
"2550_2715"/t0/t0/t72/t0/t0/t84/t0/t0/t0/t130/t0/t0/t0/t0/t0/t0/t0/t0/t0/t0/t0/t0/t0/t0/t0/t0/t174/t0/t0/t0/t0/t185/t192/t0/t0/t0/t0/t242/t0/t311/t312/t314/t0/t317/t0/t321/t339/t0/t0/t0/t0/t0/t0/t0/t0/t0/t0/t390/t392/t402/t0/t0/t0/t413/t0/t419/t0/t424/t0/t431/t0/t0/t439/t442/t447/t450/t0/t0/t0/t0/t0/t0/t0/t503/t0/t0/t517/t521/t0/t522/t0/t0/t0/t0/t533/t545/t552/t557/t0/t0/t0/t0/t0/t0/t0/t0/t581/t0/t0/t0/t622/t0/t0/t0/t0/t0/t0/t0/t0/t0/t0/t0/t637/t649/t0/t664/t0/t0/t673/t686/t0/t0/t0/t0/t0/t0/t0/t707/t0/t709/t711/t712/t0/t0/t0/t0/t723/t0/t0/t0/t0/t737/t745/t780/t0/t0/t0/t0/t0/t0/t0/t803/t0/t0/t805/t0/t0/t0/t0/t0/t0/t0/t0/t0/t0/t837/t839/t0/t843/t0/t0/t0/t0/t0/t823/t0/t0/t0/t0/t0/t859/t0/t0/t0/t867/t874/t0/t0
"2550_2715"/t0/t0/t72/t0/t0/t84/t89/t0/t0/t130/t0/t0/t0/t0/t0/t0/t0/t0/t0/t0/t0/t0/t0/t0/t0/t0/t174/t0/t0/t0/t183/t185/t192/t0/t0/t0/t0/t242/t0/t311/t0/t314/t0/t317/t0/t0/t339/t0/t0/t0/t0/t0/t0/t0/t0/t0/t387/t390/t392/t402/t0/t409/t0/t413/t418/t0/t0/t424/t0/t431/t0/t437/t439/t442/t447/t450/t0/t458/t0/t0/t0/t0/t0/t503/t0/t0/t517/t521/t0/t522/t0/t0/t0/t0/t533/t545/t552/t557/t0/t0/t0/t0/t0/t0/t0/t0/t581/t0/t588/t658/t622/t0/t0/t0/t0/t0/t0/t0/t0/t0/t0/t0/t637/t649/t0/t664/t0/t0/t673/t686/t0/t0/t0/t0/t0/t0/t0/t707/t0/t709/t711/t712/t0/t0/t0/t0/t723/t0/t0/t0/t0/t737/t745/t780/t0/t0/t0/t0/t0/t0/t799/t803/t0/t0/t805/t0/t0/t0/t0/t0/t0/t0/t0/t0/t0/t837/t839/t0/t843/t0/t0/t0/t0/t0/t823/t0/t0/t0/t0/t0/t859/t0/t0/t0/t867/t874/t0/t0
"2550_2715"/t0/t0/t0/t0/t0/t84/t89/t0/t0/t0/t0/t0/t0/t0/t0/t0/t0/t0/t0/t0/t0/t0/t0/t0/t0/t0/t0/t0/t0/t0/t0/t0/t192/t0/t0/t0/t0/t242/t0/t311/t0/t314/t0/t317/t0/t0/t339/t0/t0/t0/t0/t0/t0/t373/t0/t0/t387/t390/t392/t402/t0/t0/t0/t413/t418/t0/t0/t424/t0/t0/t0/t437/t439/t0/t447/t450/t0/t458/t0/t0/t0/t0/t0/t503/t0/t0/t517/t521/t0/t522/t0/t0/t0/t0/t533/t545/t552/t557/t0/t0/t0/t0/t0/t0/t0/t0/t581/t0/t0/t658/t622/t0/t0/t0/t0/t0/t0/t0/t0/t0/t0/t0/t0/t649/t0/t664/t0/t0/t673/t686/t0/t0/t0/t0/t0/t0/t0/t707/t0/t709/t711/t712/t0/t0/t0/t0/t723/t0/t0/t0/t0/t737/t0/t780/t784/t0/t0/t0/t0/t797/t799/t803/t0/t0/t805/t0/t0/t0/t0/t0/t0/t0/t0/t0/t0/t0/t839/t0/t843/t0/t0/t0/t0/t0/t823/t0/t0/t0/t0/t0/t859/t0/t0/t0/t0/t0/t0/t0
"2550_2715"/t0/t0/t0/t0/t0/t84/t89/t0/t0/t130/t0/t0/t0/t0/t0/t0/t0/t0/t0/t0/t0/t0/t0/t0/t0/t0/t174/t0/t0/t0/t183/t185/t0/t0/t0/t0/t0/t242/t0/t311/t312/t314/t0/t317/t0/t321/t339/t0/t0/t0/t0/t0/t0/t373/t0/t0/t387/t390/t392/t402/t0/t0/t0/t0/t418/t0/t0/t424/t0/t0/t0/t437/t439/t0/t447/t0/t0/t458/t0/t0/t0/t0/t0/t503/t0/t0/t517/t521/t0/t522/t0/t0/t0/t0/t533/t545/t552/t557/t0/t0/t0/t0/t0/t0/t0/t0/t581/t0/t588/t0/t622/t621/t0/t0/t0/t0/t0/t0/t0/t0/t0/t0/t637/t649/t0/t664/t0/t0/t673/t686/t0/t0/t0/t0/t0/t0/t0/t707/t0/t709/t711/t712/t0/t0/t0/t0/t0/t0/t0/t0/t0/t737/t745/t780/t784/t0/t0/t0/t0/t797/t799/t803/t0/t0/t0/t0/t0/t0/t0/t0/t0/t0/t0/t0/t0/t0/t839/t0/t0/t0/t0/t0/t0/t0/t0/t0/t0/t0/t0/t0/t859/t0/t0/t0/t0/t0/t0/t0
"2550_2715"/t0/t61/t0/t0/t0/t84/t89/t0/t0/t0/t0/t0/t0/t0/t0/t0/t0/t0/t0/t0/t0/t0/t0/t0/t0/t0/t0/t0/t0/t0/t0/t0/t192/t0/t0/t0/t0/t242/t0/t0/t312/t314/t0/t317/t0/t321/t339/t0/t0/t0/t0/t0/t0/t373/t0/t0/t0/t390/t0/t402/t0/t0/t0/t0/t0/t419/t0/t0/t0/t431/t0/t437/t439/t0/t0/t0/t0/t0/t0/t0/t0/t0/t0/t503/t0/t0/t517/t521/t0/t522/t0/t0/t0/t0/t533/t545/t552/t557/t0/t0/t0/t0/t0/t0/t0/t0/t0/t0/t0/t0/t622/t0/t0/t0/t0/t0/t0/t0/t0/t0/t0/t0/t637/t649/t0/t664/t0/t0/t0/t0/t0/t0/t0/t0/t0/t0/t0/t707/t0/t709/t711/t712/t0/t0/t0/t0/t723/t0/t0/t0/t0/t737/t745/t780/t0/t0/t0/t0/t0/t797/t799/t803/t0/t0/t0/t0/t0/t0/t0/t0/t0/t0/t0/t0/t0/t837/t839/t0/t0/t0/t0/t0/t0/t0/t823/t0/t0/t0/t0/t0/t859/t860/t0/t0/t0/t874/t0/t0
"2550_2715"/t0/t61/t0/t0/t0/t84/t89/t0/t0/t130/t0/t0/t0/t0/t0/t0/t0/t0/t0/t0/t0/t0/t0/t0/t0/t0/t174/t0/t0/t0/t183/t185/t192/t0/t0/t0/t0/t242/t0/t311/t0/t314/t0/t317/t0/t0/t339/t0/t0/t0/t0/t0/t0/t0/t0/t0/t387/t390/t392/t402/t0/t0/t0/t0/t418/t0/t0/t424/t0/t0/t0/t0/t439/t0/t0/t0/t0/t458/t0/t0/t0/t0/t0/t503/t0/t0/t517/t521/t0/t522/t0/t0/t0/t0/t533/t545/t552/t0/t0/t0/t0/t0/t0/t0/t0/t0/t581/t582/t0/t0/t622/t0/t0/t0/t0/t0/t0/t0/t0/t0/t0/t0/t637/t649/t0/t664/t0/t665/t0/t0/t0/t0/t0/t0/t0/t0/t0/t0/t0/t709/t0/t712/t0/t0/t0/t0/t723/t0/t0/t0/t0/t737/t745/t780/t0/t0/t0/t0/t0/t797/t799/t803/t0/t0/t0/t0/t0/t0/t0/t0/t0/t0/t0/t0/t0/t837/t839/t0/t0/t0/t0/t0/t0/t0/t0/t0/t0/t0/t0/t0/t0/t0/t0/t0/t0/t0/t0/t872
"2550_2715"/t0/t0/t0/t0/t0/t84/t0/t0/t0/t0/t0/t0/t0/t0/t0/t0/t0/t0/t0/t0/t0/t0/t0/t0/t0/t0/t174/t0/t0/t0/t0/t185/t192/t0/t0/t0/t0/t0/t275/t0/t0/t314/t0/t317/t0/t0/t339/t0/t0/t0/t0/t0/t0/t0/t0/t0/t387/t390/t392/t0/t0/t0/t0/t0/t0/t0/t0/t0/t0/t0/t0/t437/t439/t442/t0/t0/t0/t0/t0/t0/t0/t0/t0/t0/t0/t0/t0/t521/t0/t0/t0/t0/t0/t0/t533/t545/t552/t557/t0/t0/t0/t0/t0/t0/t0/t0/t581/t0/t588/t658/t0/t0/t0/t0/t0/t0/t0/t0/t0/t0/t0/t0/t0/t0/t0/t0/t0/t0/t673/t0/t0/t0/t0/t0/t0/t0/t0/t707/t0/t709/t0/t712/t0/t0/t0/t0/t723/t0/t0/t0/t0/t0/t0/t0/t0/t0/t0/t0/t0/t0/t0/t803/t0/t0/t0/t0/t0/t0/t0/t0/t0/t0/t0/t0/t0/t0/t0/t0/t0/t0/t0/t0/t0/t0/t0/t0/t0/t0/t0/t0/t0/t0/t0/t0/t0/t0/t0/t0
"2550_2715"/t0/t61/t0/t0/t0/t84/t0/t0/t0/t0/t0/t0/t0/t0/t0/t0/t0/t0/t0/t0/t0/t0/t0/t0/t0/t0/t0/t0/t0/t0/t0/t185/t192/t0/t0/t0/t0/t0/t0/t0/t0/t314/t0/t317/t0/t0/t339/t0/t0/t0/t0/t0/t0/t0/t0/t0/t387/t390/t392/t0/t0/t0/t0/t0/t0/t0/t0/t424/t0/t0/t0/t437/t439/t442/t0/t0/t0/t0/t0/t0/t0/t0/t0/t503/t0/t0/t517/t0/t0/t522/t0/t0/t0/t0/t533/t545/t552/t557/t0/t0/t0/t0/t0/t0/t0/t0/t581/t582/t588/t0/t0/t0/t0/t0/t0/t0/t0/t0/t0/t0/t0/t0/t637/t0/t0/t0/t0/t0/t673/t0/t0/t0/t0/t0/t0/t0/t0/t0/t0/t709/t0/t712/t0/t714/t0/t0/t723/t0/t0/t0/t0/t0/t0/t0/t0/t0/t0/t0/t0/t0/t0/t803/t0/t0/t805/t0/t0/t0/t0/t0/t0/t0/t0/t0/t0/t0/t0/t0/t0/t0/t0/t0/t0/t0/t0/t0/t0/t0/t0/t0/t859/t0/t0/t0/t0/t0/t0/t0
"2550_2715"/t0/t61/t0/t0/t0/t84/t89/t0/t0/t130/t0/t0/t0/t0/t0/t0/t0/t0/t0/t0/t0/t0/t0/t0/t0/t0/t174/t0/t0/t0/t183/t185/t192/t0/t0/t0/t0/t242/t0/t311/t0/t314/t0/t317/t0/t0/t339/t0/t0/t0/t0/t365/t0/t0/t0/t0/t387/t390/t392/t402/t0/t0/t0/t0/t418/t419/t0/t424/t0/t431/t0/t437/t439/t442/t447/t450/t0/t458/t0/t0/t0/t0/t0/t503/t0/t0/t517/t521/t0/t522/t0/t0/t0/t0/t533/t545/t552/t557/t0/t0/t0/t0/t0/t0/t0/t0/t581/t0/t588/t658/t622/t621/t0/t0/t0/t0/t0/t0/t0/t0/t0/t0/t637/t649/t0/t664/t0/t665/t673/t0/t692/t0/t0/t0/t0/t0/t0/t707/t0/t709/t711/t712/t0/t0/t0/t0/t723/t0/t0/t0/t0/t737/t745/t780/t0/t0/t0/t0/t0/t797/t799/t803/t0/t0/t805/t808/t812/t0/t0/t814/t0/t0/t0/t0/t0/t837/t839/t0/t0/t0/t0/t0/t0/t0/t0/t0/t0/t0/t0/t0/t859/t860/t0/t0/t0/t0/t0/t872
"2555_2715"/t55/t61/t0/t0/t0/t0/t0/t0/t0/t130/t0/t0/t0/t0/t0/t0/t0/t0/t0/t0/t0/t0/t0/t0/t0/t0/t174/t0/t0/t0/t0/t0/t0/t0/t0/t0/t0/t0/t0/t0/t0/t0/t316/t317/t0/t0/t339/t0/t0/t0/t0/t0/t0/t0/t0/t0/t0/t390/t392/t0/t0/t0/t0/t0/t0/t0/t0/t424/t0/t0/t0/t437/t0/t0/t0/t0/t0/t0/t0/t0/t0/t0/t0/t0/t0/t0/t517/t521/t0/t522/t0/t0/t0/t0/t533/t545/t0/t0/t0/t0/t0/t0/t0/t0/t0/t576/t0/t0/t588/t0/t622/t0/t0/t0/t0/t0/t0/t0/t0/t0/t0/t648/t0/t649/t650/t0/t0/t0/t0/t0/t692/t0/t0/t0/t0/t0/t703/t0/t0/t709/t0/t0/t0/t0/t0/t722/t0/t0/t0/t0/t0/t0/t0/t780/t0/t0/t786/t0/t0/t0/t0/t803/t0/t0/t805/t0/t0/t0/t0/t0/t813/t818/t0/t0/t0/t0/t839/t0/t843/t0/t844/t0/t0/t0/t0/t0/t0/t0/t0/t0/t859/t860/t0/t0/t0/t0/t0/t0
"2555_2715"/t0/t61/t0/t0/t0/t84/t89/t0/t0/t130/t0/t0/t0/t0/t0/t0/t0/t0/t0/t0/t0/t0/t0/t0/t0/t0/t0/t0/t0/t0/t0/t185/t192/t0/t0/t0/t0/t242/t0/t311/t0/t314/t0/t317/t0/t0/t339/t0/t0/t0/t0/t365/t0/t0/t385/t0/t387/t390/t392/t0/t0/t0/t0/t0/t0/t0/t0/t424/t0/t431/t0/t437/t439/t442/t447/t450/t0/t458/t0/t0/t0/t0/t0/t503/t0/t0/t517/t521/t0/t522/t0/t0/t0/t0/t533/t545/t552/t557/t0/t0/t0/t0/t0/t0/t575/t576/t0/t0/t0/t658/t622/t0/t0/t0/t0/t629/t0/t0/t0/t0/t0/t0/t637/t649/t650/t0/t0/t0/t0/t0/t692/t0/t0/t0/t0/t0/t0/t707/t0/t709/t0/t712/t0/t0/t0/t722/t0/t0/t0/t0/t0/t737/t745/t780/t0/t0/t786/t0/t0/t0/t0/t803/t0/t0/t805/t808/t0/t0/t0/t814/t813/t818/t0/t0/t0/t0/t839/t0/t0/t0/t0/t0/t0/t0/t0/t846/t0/t0/t0/t0/t859/t860/t0/t0/t867/t0/t0/t872
"2555_2715"/t55/t61/t0/t0/t0/t84/t0/t0/t0/t130/t0/t0/t0/t0/t0/t0/t0/t0/t0/t0/t0/t0/t0/t0/t0/t0/t0/t0/t0/t0/t183/t0/t0/t0/t0/t0/t0/t242/t0/t0/t0/t314/t0/t317/t318/t321/t339/t0/t0/t0/t0/t365/t0/t373/t0/t0/t0/t390/t392/t0/t0/t0/t0/t0/t0/t0/t0/t424/t0/t0/t0/t437/t439/t0/t0/t0/t0/t0/t0/t0/t0/t0/t0/t0/t0/t0/t517/t0/t0/t522/t0/t0/t0/t0/t533/t545/t0/t557/t0/t0/t0/t0/t570/t0/t575/t576/t581/t0/t0/t0/t622/t621/t0/t0/t0/t0/t0/t0/t0/t0/t0/t0/t637/t649/t0/t664/t0/t665/t673/t0/t0/t0/t0/t0/t0/t0/t0/t707/t0/t709/t0/t712/t0/t714/t0/t722/t0/t0/t0/t0/t0/t737/t0/t0/t0/t0/t0/t0/t0/t0/t0/t803/t0/t0/t0/t0/t0/t0/t0/t0/t0/t0/t830/t0/t0/t0/t839/t0/t0/t0/t0/t0/t0/t0/t0/t0/t0/t0/t0/t0/t859/t860/t0/t0/t867/t0/t0/t0
"2500_2720"/t0/t0/t0/t0/t0/t0/t0/t0/t0/t0/t0/t0/t0/t0/t0/t0/t0/t0/t0/t0/t0/t0/t0/t0/t0/t0/t174/t0/t0/t0/t183/t0/t192/t0/t0/t0/t0/t0/t0/t0/t0/t0/t316/t317/t318/t321/t339/t0/t0/t0/t0/t365/t0/t0/t0/t0/t0/t0/t0/t0/t0/t0/t0/t413/t0/t419/t0/t424/t426/t431/t0/t437/t0/t0/t0/t0/t0/t0/t0/t0/t0/t0/t0/t503/t0/t0/t517/t521/t0/t0/t0/t527/t0/t0/t0/t545/t0/t0/t0/t0/t0/t0/t0/t0/t0/t0/t0/t0/t588/t658/t0/t621/t0/t0/t0/t0/t0/t0/t0/t0/t642/t0/t0/t0/t650/t0/t0/t0/t673/t0/t0/t0/t0/t0/t0/t0/t0/t0/t724/t0/t711/t712/t0/t714/t0/t0/t0/t0/t0/t0/t0/t737/t0/t0/t0/t0/t0/t788/t0/t0/t0/t0/t0/t0/t805/t0/t0/t0/t0/t0/t0/t0/t0/t0/t0/t0/t839/t0/t0/t0/t0/t0/t0/t0/t0/t0/t0/t0/t0/t0/t859/t0/t0/t0/t0/t874/t0/t0
"2505_2720"/t0/t0/t0/t0/t0/t0/t0/t0/t0/t0/t0/t0/t0/t0/t0/t0/t0/t0/t0/t0/t0/t0/t0/t0/t0/t0/t0/t0/t0/t0/t183/t0/t192/t0/t0/t0/t0/t242/t0/t0/t0/t0/t316/t0/t0/t0/t339/t0/t0/t0/t0/t0/t0/t0/t385/t0/t0/t0/t392/t0/t0/t0/t0/t0/t0/t0/t0/t424/t426/t431/t0/t437/t0/t0/t0/t0/t0/t458/t0/t0/t0/t0/t0/t503/t0/t0/t517/t521/t0/t0/t0/t0/t0/t0/t533/t545/t0/t0/t0/t0/t0/t0/t0/t0/t0/t0/t0/t582/t588/t658/t0/t621/t0/t0/t0/t0/t0/t0/t0/t0/t642/t0/t637/t0/t0/t0/t661/t0/t673/t0/t0/t0/t0/t0/t0/t0/t0/t0/t0/t0/t0/t712/t731/t0/t0/t0/t0/t0/t0/t0/t0/t737/t0/t0/t0/t0/t0/t0/t0/t0/t0/t803/t0/t0/t0/t0/t0/t0/t0/t0/t0/t0/t0/t0/t0/t0/t0/t0/t843/t0/t0/t0/t0/t0/t0/t0/t0/t0/t0/t0/t0/t0/t0/t0/t0/t0/t0/t0
"2510_2720"/t0/t0/t0/t0/t0/t0/t0/t0/t0/t0/t0/t0/t0/t0/t0/t0/t0/t0/t0/t0/t0/t0/t0/t0/t0/t0/t0/t0/t0/t0/t0/t0/t0/t0/t0/t0/t0/t0/t0/t311/t0/t0/t0/t317/t0/t0/t339/t0/t0/t0/t0/t365/t0/t0/t0/t0/t0/t0/t392/t0/t0/t0/t0/t413/t0/t0/t0/t424/t426/t0/t0/t0/t0/t0/t0/t0/t0/t0/t0/t0/t0/t0/t0/t0/t0/t0/t517/t0/t0/t522/t0/t0/t0/t0/t0/t0/t0/t0/t0/t0/t0/t0/t0/t0/t0/t0/t0/t0/t0/t658/t0/t0/t0/t0/t0/t0/t0/t0/t0/t0/t0/t0/t637/t0/t0/t0/t661/t0/t673/t0/t0/t0/t0/t0/t0/t0/t0/t707/t0/t0/t0/t0/t0/t0/t0/t0/t0/t0/t0/t0/t0/t737/t0/t0/t0/t0/t0/t0/t0/t0/t0/t0/t0/t0/t0/t0/t0/t0/t0/t0/t0/t0/t0/t0/t0/t0/t0/t0/t0/t0/t0/t0/t0/t0/t0/t0/t0/t0/t0/t0/t0/t0/t0/t0/t0/t0/t0/t0
"2510_2720"/t0/t0/t0/t0/t0/t0/t0/t0/t0/t130/t0/t0/t0/t0/t0/t0/t0/t0/t0/t0/t0/t0/t0/t0/t0/t0/t0/t0/t0/t0/t0/t0/t0/t0/t0/t0/t0/t0/t0/t311/t0/t0/t316/t0/t0/t0/t339/t0/t0/t0/t0/t0/t0/t0/t0/t0/t0/t390/t392/t0/t0/t0/t0/t413/t0/t0/t0/t0/t0/t431/t0/t0/t0/t0/t0/t450/t0/t0/t0/t0/t0/t0/t0/t0/t0/t0/t517/t0/t0/t522/t0/t527/t0/t0/t0/t545/t0/t0/t0/t0/t0/t0/t0/t0/t0/t0/t0/t0/t0/t658/t0/t621/t0/t0/t0/t0/t0/t0/t0/t0/t0/t0/t637/t0/t650/t0/t661/t0/t673/t0/t0/t0/t0/t0/t0/t0/t0/t0/t0/t0/t711/t0/t731/t714/t0/t0/t0/t0/t0/t0/t0/t737/t0/t780/t0/t0/t786/t0/t0/t0/t0/t803/t0/t0/t0/t0/t0/t0/t0/t0/t0/t0/t0/t0/t0/t0/t839/t0/t0/t0/t0/t0/t0/t0/t0/t0/t0/t0/t0/t0/t859/t0/t0/t0/t0/t0/t0/t0
"2515_2720"/t0/t61/t0/t0/t0/t0/t89/t0/t0/t0/t0/t0/t0/t0/t0/t0/t0/t0/t0/t0/t0/t0/t0/t0/t0/t0/t0/t0/t0/t0/t0/t0/t0/t0/t0/t0/t0/t0/t0/t0/t0/t314/t316/t317/t318/t0/t339/t0/t0/t0/t0/t0/t0/t0/t385/t0/t387/t0/t392/t0/t0/t0/t0/t0/t0/t0/t0/t0/t0/t0/t0/t0/t0/t0/t0/t0/t0/t0/t0/t0/t0/t0/t0/t503/t0/t0/t0/t0/t0/t0/t0/t0/t0/t0/t533/t0/t0/t0/t0/t0/t0/t0/t0/t0/t0/t0/t0/t582/t588/t658/t0/t0/t0/t0/t0/t629/t0/t0/t0/t0/t0/t0/t0/t0/t0/t0/t0/t0/t0/t0/t0/t0/t0/t0/t0/t0/t0/t0/t724/t709/t0/t0/t0/t0/t0/t0/t0/t0/t0/t0/t735/t737/t0/t0/t0/t0/t0/t0/t0/t0/t0/t0/t0/t0/t805/t808/t812/t0/t0/t814/t0/t0/t0/t0/t0/t0/t0/t0/t843/t0/t844/t0/t0/t0/t0/t0/t0/t0/t0/t0/t0/t0/t0/t0/t0/t874/t0/t872
"2515_2720"/t0/t0/t0/t0/t0/t0/t89/t0/t0/t0/t0/t0/t0/t0/t0/t0/t0/t0/t0/t0/t0/t0/t0/t0/t0/t0/t0/t0/t0/t0/t0/t0/t0/t0/t0/t0/t0/t0/t0/t0/t0/t0/t316/t317/t0/t0/t0/t0/t0/t0/t0/t0/t0/t0/t0/t0/t0/t0/t0/t0/t0/t0/t0/t0/t0/t0/t0/t0/t0/t0/t0/t0/t0/t0/t0/t0/t0/t0/t0/t0/t0/t0/t498/t0/t0/t0/t0/t0/t0/t0/t0/t0/t0/t0/t0/t0/t0/t0/t0/t0/t0/t0/t0/t0/t0/t0/t0/t0/t588/t0/t0/t0/t0/t0/t0/t0/t0/t0/t0/t0/t0/t0/t0/t0/t0/t0/t0/t0/t0/t686/t0/t0/t0/t0/t0/t0/t0/t0/t0/t0/t0/t0/t0/t0/t0/t0/t0/t0/t0/t0/t0/t0/t0/t0/t0/t0/t0/t0/t0/t0/t0/t0/t0/t0/t0/t0/t0/t0/t0/t0/t0/t0/t0/t0/t0/t0/t0/t0/t0/t0/t0/t0/t0/t0/t0/t0/t0/t0/t0/t0/t0/t0/t0/t0/t0/t0/t0/t0
"2515_2720"/t55/t61/t0/t0/t0/t84/t89/t88/t0/t0/t0/t0/t0/t0/t0/t0/t0/t0/t0/t0/t0/t0/t0/t0/t0/t0/t174/t0/t0/t0/t183/t185/t192/t0/t0/t0/t0/t0/t0/t0/t0/t314/t316/t317/t0/t0/t339/t0/t0/t0/t0/t0/t0/t0/t0/t0/t0/t0/t392/t0/t0/t0/t0/t0/t0/t419/t0/t0/t0/t431/t0/t0/t0/t0/t0/t0/t0/t458/t0/t0/t0/t0/t498/t0/t0/t0/t517/t0/t0/t0/t0/t0/t0/t0/t533/t545/t0/t0/t0/t0/t0/t0/t0/t0/t0/t0/t0/t0/t0/t658/t0/t621/t0/t0/t0/t629/t0/t0/t0/t0/t642/t0/t637/t0/t0/t0/t0/t0/t0/t0/t0/t0/t0/t0/t0/t0/t0/t0/t0/t0/t0/t712/t0/t0/t0/t0/t0/t0/t0/t0/t0/t0/t0/t0/t0/t0/t0/t0/t0/t0/t0/t803/t0/t0/t805/t0/t812/t0/t0/t814/t0/t0/t0/t0/t0/t0/t839/t0/t0/t0/t844/t0/t0/t0/t0/t0/t0/t0/t0/t0/t0/t0/t0/t0/t0/t874/t0/t0
"2515_2720"/t0/t0/t0/t0/t81/t0/t0/t0/t0/t0/t0/t0/t0/t0/t0/t0/t0/t0/t0/t0/t0/t0/t0/t0/t0/t0/t0/t0/t0/t0/t0/t185/t0/t0/t0/t0/t0/t0/t0/t0/t0/t0/t316/t317/t318/t0/t0/t0/t0/t0/t0/t0/t0/t0/t385/t0/t0/t0/t0/t0/t0/t0/t0/t0/t0/t0/t0/t0/t0/t431/t432/t0/t439/t0/t0/t0/t0/t0/t0/t0/t0/t0/t0/t0/t0/t0/t517/t0/t0/t0/t0/t0/t0/t0/t0/t0/t0/t0/t0/t0/t0/t0/t0/t0/t0/t0/t0/t0/t0/t658/t0/t621/t0/t0/t0/t0/t0/t0/t0/t0/t0/t0/t0/t0/t0/t0/t661/t0/t673/t686/t0/t0/t0/t0/t0/t0/t0/t0/t724/t0/t0/t712/t731/t714/t0/t0/t0/t0/t0/t0/t0/t0/t0/t0/t0/t0/t0/t0/t0/t0/t0/t0/t0/t0/t0/t0/t0/t0/t0/t0/t0/t0/t830/t0/t0/t0/t0/t0/t0/t0/t844/t0/t0/t0/t0/t0/t0/t0/t0/t0/t859/t0/t0/t0/t0/t874/t0/t0
"2520_2720"/t0/t61/t0/t0/t0/t84/t0/t0/t0/t0/t0/t0/t0/t0/t0/t0/t0/t0/t0/t0/t0/t0/t0/t0/t0/t0/t0/t0/t0/t0/t0/t0/t0/t0/t0/t0/t0/t0/t0/t311/t0/t0/t316/t317/t0/t0/t339/t0/t0/t0/t0/t0/t0/t0/t385/t0/t0/t390/t0/t0/t0/t0/t0/t413/t0/t0/t0/t0/t0/t431/t0/t0/t0/t0/t0/t0/t0/t458/t0/t0/t0/t0/t0/t503/t0/t0/t517/t521/t0/t522/t0/t0/t0/t0/t533/t545/t552/t557/t0/t0/t0/t0/t0/t0/t0/t0/t0/t0/t0/t0/t0/t621/t0/t0/t0/t0/t0/t0/t0/t0/t642/t0/t637/t649/t650/t0/t0/t0/t673/t0/t0/t0/t0/t0/t0/t0/t0/t0/t724/t709/t711/t0/t0/t714/t0/t0/t0/t0/t0/t0/t0/t0/t0/t0/t0/t0/t786/t0/t789/t0/t0/t803/t0/t0/t0/t808/t0/t0/t0/t0/t0/t0/t0/t0/t0/t0/t839/t0/t0/t0/t0/t0/t0/t0/t0/t0/t0/t0/t0/t0/t859/t0/t0/t0/t0/t0/t0/t0
"2520_2720"/t0/t61/t0/t0/t0/t84/t0/t0/t0/t0/t0/t0/t0/t0/t0/t0/t0/t0/t0/t0/t0/t0/t0/t0/t0/t0/t174/t0/t0/t0/t0/t0/t192/t0/t0/t0/t0/t0/t0/t311/t0/t0/t316/t317/t0/t0/t339/t0/t0/t0/t0/t0/t0/t0/t385/t0/t0/t390/t0/t0/t0/t0/t0/t413/t0/t0/t0/t0/t0/t431/t0/t0/t0/t0/t0/t0/t0/t458/t0/t0/t0/t0/t0/t503/t0/t0/t517/t521/t0/t522/t0/t0/t0/t0/t533/t545/t552/t557/t0/t0/t0/t0/t0/t0/t0/t0/t0/t582/t0/t0/t0/t621/t0/t0/t0/t0/t0/t0/t0/t0/t642/t0/t637/t0/t650/t0/t0/t0/t0/t0/t0/t0/t0/t0/t0/t0/t0/t0/t0/t709/t0/t0/t0/t714/t0/t0/t0/t0/t0/t0/t0/t0/t0/t0/t0/t0/t786/t0/t789/t0/t0/t803/t0/t0/t0/t808/t0/t0/t0/t0/t0/t0/t0/t0/t0/t0/t839/t0/t0/t0/t0/t0/t0/t0/t0/t0/t0/t0/t0/t0/t859/t0/t0/t0/t0/t0/t0/t0
"2525_2720"/t0/t61/t0/t0/t0/t0/t0/t0/t0/t130/t0/t0/t0/t0/t0/t0/t0/t0/t0/t0/t0/t0/t0/t0/t0/t0/t0/t0/t0/t0/t0/t0/t0/t0/t0/t0/t0/t242/t0/t0/t0/t0/t316/t317/t0/t0/t339/t0/t0/t0/t0/t0/t0/t0/t0/t0/t0/t390/t0/t402/t0/t0/t0/t413/t0/t0/t0/t0/t426/t0/t0/t0/t0/t0/t0/t0/t0/t0/t0/t0/t0/t0/t498/t0/t0/t0/t517/t0/t0/t522/t0/t0/t0/t0/t0/t545/t0/t0/t0/t0/t0/t0/t0/t0/t0/t0/t0/t0/t0/t0/t0/t0/t0/t0/t0/t0/t0/t0/t0/t0/t0/t0/t637/t0/t0/t0/t0/t0/t0/t0/t692/t0/t0/t0/t0/t0/t0/t707/t724/t0/t711/t0/t0/t0/t0/t0/t0/t0/t0/t0/t0/t0/t0/t0/t784/t0/t786/t0/t789/t0/t0/t803/t0/t0/t805/t0/t0/t0/t0/t0/t0/t0/t0/t0/t0/t0/t839/t0/t0/t0/t0/t0/t0/t0/t0/t846/t0/t0/t0/t0/t0/t860/t0/t0/t0/t0/t0/t0
"2525_2720"/t0/t61/t0/t0/t0/t0/t0/t0/t0/t0/t0/t0/t0/t0/t0/t0/t0/t0/t0/t0/t0/t0/t0/t0/t0/t0/t174/t0/t0/t0/t0/t0/t0/t0/t0/t0/t0/t242/t0/t0/t0/t314/t316/t317/t318/t0/t339/t0/t0/t0/t0/t0/t0/t0/t385/t0/t0/t0/t0/t0/t0/t409/t0/t413/t0/t0/t0/t424/t426/t0/t0/t0/t0/t0/t0/t0/t0/t0/t0/t0/t0/t0/t0/t0/t0/t0/t517/t0/t0/t522/t0/t0/t0/t0/t0/t545/t0/t0/t0/t0/t0/t0/t0/t0/t0/t0/t0/t0/t0/t0/t0/t0/t0/t0/t0/t0/t0/t0/t0/t0/t0/t0/t0/t649/t0/t0/t0/t0/t0/t0/t0/t0/t0/t0/t0/t0/t0/t0/t724/t0/t0/t0/t0/t0/t0/t0/t0/t0/t0/t0/t0/t0/t0/t0/t0/t0/t0/t0/t0/t0/t0/t803/t0/t0/t0/t0/t0/t0/t0/t0/t0/t0/t0/t0/t0/t0/t839/t0/t0/t0/t0/t0/t0/t0/t0/t0/t0/t0/t0/t0/t859/t0/t0/t0/t0/t0/t0/t872
"2530_2720"/t0/t61/t0/t0/t0/t0/t0/t0/t0/t130/t0/t0/t0/t0/t0/t0/t0/t0/t0/t0/t0/t0/t0/t0/t0/t0/t0/t0/t0/t0/t0/t0/t0/t0/t0/t0/t0/t0/t0/t0/t0/t0/t0/t317/t0/t0/t0/t0/t0/t0/t0/t0/t0/t0/t0/t0/t0/t390/t392/t0/t0/t409/t0/t0/t0/t0/t0/t424/t0/t0/t0/t0/t0/t0/t0/t0/t0/t0/t0/t0/t0/t0/t0/t0/t0/t0/t0/t0/t0/t522/t0/t0/t0/t0/t0/t545/t0/t0/t0/t0/t0/t0/t570/t0/t0/t0/t0/t0/t0/t658/t622/t0/t0/t0/t0/t0/t0/t0/t0/t0/t0/t648/t0/t0/t650/t0/t0/t0/t673/t0/t692/t0/t0/t0/t0/t0/t0/t0/t0/t0/t0/t0/t0/t0/t0/t0/t0/t0/t0/t0/t0/t0/t0/t0/t0/t0/t786/t0/t789/t0/t0/t803/t0/t0/t0/t808/t0/t0/t0/t0/t0/t0/t830/t0/t0/t0/t839/t0/t843/t0/t0/t0/t0/t0/t0/t0/t0/t0/t0/t0/t859/t860/t0/t866/t0/t0/t0/t0
"2530_2720"/t0/t61/t0/t0/t0/t0/t0/t0/t0/t0/t0/t0/t0/t0/t0/t0/t0/t0/t0/t0/t0/t0/t0/t0/t0/t0/t0/t0/t0/t0/t0/t185/t0/t0/t0/t0/t0/t0/t0/t311/t0/t0/t316/t0/t318/t0/t0/t0/t0/t0/t0/t0/t0/t0/t0/t0/t387/t0/t392/t0/t0/t0/t0/t0/t0/t0/t0/t0/t0/t431/t0/t0/t0/t0/t0/t0/t0/t458/t0/t0/t0/t0/t0/t0/t0/t0/t0/t0/t0/t522/t0/t0/t0/t0/t0/t545/t0/t0/t0/t0/t0/t0/t570/t0/t0/t0/t0/t0/t0/t658/t622/t621/t0/t0/t0/t629/t630/t631/t0/t0/t642/t0/t637/t649/t650/t0/t0/t665/t673/t686/t692/t0/t0/t0/t0/t0/t703/t0/t0/t709/t0/t0/t0/t714/t0/t0/t0/t0/t0/t0/t0/t737/t0/t0/t784/t0/t786/t0/t789/t797/t0/t803/t0/t0/t805/t808/t812/t0/t0/t814/t0/t0/t0/t0/t0/t0/t839/t0/t0/t0/t844/t0/t0/t0/t0/t846/t0/t0/t0/t0/t0/t860/t0/t0/t0/t874/t0/t872
"2530_2720"/t0/t61/t0/t0/t0/t84/t89/t0/t0/t0/t0/t0/t0/t0/t0/t0/t0/t0/t0/t0/t0/t0/t0/t0/t0/t0/t0/t0/t0/t0/t183/t185/t0/t0/t0/t0/t0/t0/t0/t311/t0/t314/t316/t317/t0/t0/t339/t0/t0/t0/t0/t0/t0/t0/t385/t0/t387/t0/t392/t402/t0/t409/t0/t0/t0/t0/t0/t424/t426/t431/t0/t0/t439/t0/t0/t0/t0/t0/t0/t0/t0/t0/t498/t503/t0/t0/t0/t521/t0/t522/t0/t0/t0/t0/t0/t545/t0/t0/t0/t0/t0/t0/t0/t0/t0/t0/t581/t0/t588/t0/t0/t0/t0/t0/t0/t629/t0/t0/t0/t0/t0/t0/t637/t0/t650/t0/t661/t665/t0/t686/t0/t0/t0/t0/t0/t0/t0/t707/t0/t709/t0/t0/t0/t0/t0/t0/t0/t0/t0/t0/t0/t0/t0/t0/t0/t0/t786/t0/t0/t797/t0/t803/t0/t0/t805/t808/t0/t0/t0/t0/t0/t0/t0/t0/t0/t837/t839/t0/t843/t0/t0/t0/t0/t0/t0/t0/t0/t0/t0/t0/t0/t860/t0/t0/t0/t874/t0/t872
"2530_2720"/t0/t61/t72/t0/t0/t0/t0/t0/t0/t0/t0/t0/t0/t0/t0/t0/t0/t0/t0/t0/t0/t0/t0/t0/t0/t0/t0/t0/t0/t0/t0/t0/t0/t0/t0/t0/t0/t0/t0/t311/t0/t0/t316/t317/t0/t0/t339/t0/t0/t0/t0/t0/t0/t0/t0/t0/t0/t390/t0/t402/t0/t409/t0/t0/t0/t0/t0/t0/t0/t431/t0/t0/t0/t442/t0/t0/t0/t0/t0/t0/t0/t0/t0/t0/t0/t0/t0/t0/t0/t522/t0/t0/t0/t0/t0/t545/t0/t0/t0/t0/t0/t0/t0/t0/t0/t0/t581/t0/t0/t0/t0/t0/t0/t0/t0/t0/t0/t0/t0/t0/t0/t0/t0/t649/t0/t0/t0/t0/t0/t686/t0/t0/t0/t0/t0/t0/t0/t0/t0/t709/t0/t0/t0/t714/t0/t0/t0/t0/t0/t0/t0/t0/t0/t0/t0/t0/t0/t0/t0/t0/t0/t803/t0/t0/t0/t808/t0/t0/t0/t0/t0/t0/t0/t0/t0/t0/t839/t0/t843/t0/t0/t0/t0/t0/t0/t0/t0/t0/t0/t0/t0/t0/t0/t0/t0/t0/t0/t0
"2535_2720"/t0/t0/t0/t0/t0/t0/t0/t0/t0/t130/t0/t0/t0/t0/t0/t0/t0/t0/t0/t0/t0/t0/t0/t0/t0/t0/t0/t0/t0/t0/t0/t0/t192/t0/t0/t0/t0/t242/t0/t0/t0/t0/t0/t317/t0/t0/t0/t0/t0/t0/t0/t0/t0/t0/t0/t0/t387/t390/t0/t0/t0/t0/t0/t0/t0/t0/t0/t0/t0/t431/t0/t0/t0/t0/t0/t0/t0/t0/t0/t0/t0/t0/t0/t0/t0/t0/t0/t0/t0/t522/t0/t0/t0/t0/t0/t545/t0/t0/t0/t0/t0/t0/t0/t0/t0/t0/t0/t582/t0/t658/t0/t0/t0/t0/t0/t0/t0/t0/t0/t0/t0/t0/t0/t649/t650/t0/t0/t665/t0/t0/t692/t0/t0/t0/t0/t0/t0/t707/t0/t0/t0/t712/t0/t714/t0/t0/t0/t0/t0/t0/t0/t0/t0/t0/t784/t0/t786/t0/t789/t0/t0/t803/t0/t0/t0/t0/t0/t0/t0/t0/t0/t0/t830/t0/t0/t0/t839/t0/t0/t0/t0/t0/t0/t0/t0/t0/t0/t0/t0/t0/t859/t0/t0/t0/t0/t0/t0/t0
"2535_2720"/t0/t61/t0/t0/t0/t0/t0/t0/t0/t0/t0/t0/t0/t0/t0/t0/t0/t0/t0/t0/t0/t0/t0/t0/t0/t0/t0/t0/t0/t0/t0/t0/t192/t0/t0/t0/t0/t242/t0/t0/t0/t314/t0/t317/t318/t0/t339/t0/t0/t0/t0/t365/t0/t0/t0/t0/t387/t390/t392/t402/t0/t0/t0/t0/t0/t0/t0/t0/t0/t0/t0/t437/t439/t0/t447/t0/t0/t0/t0/t0/t0/t0/t0/t0/t0/t0/t0/t0/t0/t522/t0/t0/t0/t0/t0/t545/t0/t557/t0/t0/t0/t0/t570/t0/t0/t0/t0/t582/t0/t658/t0/t621/t0/t0/t0/t629/t0/t0/t0/t0/t0/t0/t637/t649/t650/t0/t661/t665/t673/t686/t0/t0/t0/t0/t0/t0/t0/t707/t0/t0/t0/t712/t0/t714/t0/t0/t0/t0/t0/t0/t0/t737/t0/t780/t784/t0/t786/t0/t789/t0/t0/t803/t0/t0/t805/t808/t812/t0/t0/t814/t813/t0/t830/t0/t0/t837/t839/t0/t0/t0/t0/t0/t0/t0/t0/t846/t0/t0/t0/t0/t859/t860/t0/t866/t867/t874/t0/t872
"2540_2720"/t0/t61/t0/t0/t0/t84/t0/t0/t0/t0/t0/t0/t0/t0/t0/t0/t0/t0/t0/t0/t0/t0/t0/t0/t0/t0/t0/t0/t0/t0/t0/t185/t0/t0/t0/t0/t0/t242/t0/t311/t0/t314/t0/t317/t0/t0/t0/t0/t0/t0/t0/t0/t0/t0/t385/t0/t387/t0/t392/t402/t0/t409/t0/t0/t0/t419/t0/t0/t0/t0/t0/t0/t0/t0/t0/t0/t0/t0/t0/t0/t0/t0/t0/t503/t506/t0/t517/t0/t0/t522/t0/t0/t0/t0/t0/t0/t552/t557/t0/t0/t0/t0/t0/t0/t0/t0/t0/t0/t0/t0/t0/t621/t0/t0/t0/t0/t0/t0/t0/t0/t0/t0/t0/t0/t650/t0/t0/t665/t673/t686/t0/t0/t0/t0/t0/t0/t0/t0/t0/t0/t0/t0/t0/t0/t0/t0/t0/t0/t0/t0/t0/t737/t0/t780/t784/t0/t786/t0/t0/t0/t0/t803/t0/t0/t805/t0/t0/t0/t0/t0/t0/t0/t0/t0/t0/t0/t839/t0/t0/t0/t0/t0/t0/t0/t0/t846/t0/t0/t0/t0/t859/t860/t0/t0/t0/t0/t0/t0
"2540_2720"/t0/t61/t0/t0/t81/t84/t89/t0/t0/t0/t0/t0/t0/t0/t0/t0/t0/t0/t0/t0/t0/t0/t0/t0/t0/t0/t0/t0/t0/t0/t0/t0/t0/t0/t0/t0/t0/t0/t0/t0/t0/t314/t0/t317/t0/t0/t339/t0/t0/t0/t0/t0/t0/t0/t385/t0/t0/t390/t0/t402/t0/t409/t0/t0/t0/t0/t0/t424/t0/t0/t432/t0/t0/t0/t0/t0/t0/t0/t0/t0/t0/t0/t0/t503/t0/t0/t0/t0/t0/t0/t0/t0/t0/t0/t0/t0/t0/t0/t0/t0/t0/t0/t0/t0/t0/t0/t0/t0/t588/t658/t0/t621/t0/t0/t0/t0/t0/t0/t0/t0/t0/t0/t0/t0/t0/t0/t0/t0/t0/t686/t0/t0/t0/t0/t0/t0/t0/t707/t724/t0/t0/t0/t0/t714/t0/t0/t0/t0/t0/t0/t0/t0/t0/t780/t784/t0/t786/t0/t0/t0/t0/t803/t0/t0/t805/t808/t812/t0/t0/t814/t813/t0/t0/t0/t0/t0/t839/t0/t0/t0/t0/t0/t0/t0/t0/t846/t0/t0/t0/t0/t0/t0/t0/t0/t0/t0/t0/t0
"2540_2720"/t0/t61/t0/t0/t0/t0/t0/t0/t0/t130/t0/t0/t0/t0/t0/t0/t0/t0/t0/t0/t0/t0/t0/t0/t0/t0/t0/t0/t0/t0/t0/t0/t0/t0/t0/t0/t0/t242/t0/t0/t0/t0/t316/t317/t318/t0/t0/t0/t0/t0/t0/t0/t0/t0/t0/t0/t0/t390/t392/t0/t0/t409/t0/t0/t418/t0/t0/t0/t0/t431/t0/t0/t0/t0/t0/t0/t0/t0/t0/t0/t0/t0/t0/t0/t0/t0/t0/t0/t0/t522/t0/t0/t0/t0/t0/t545/t0/t557/t0/t0/t0/t0/t0/t0/t0/t576/t0/t582/t0/t658/t0/t0/t0/t0/t0/t0/t0/t0/t0/t0/t0/t0/t637/t0/t0/t0/t661/t0/t0/t686/t692/t0/t0/t0/t0/t0/t0/t707/t0/t0/t711/t0/t0/t0/t0/t0/t0/t0/t0/t0/t0/t0/t0/t780/t784/t0/t786/t0/t0/t0/t0/t803/t0/t0/t805/t808/t0/t0/t0/t0/t0/t0/t0/t0/t0/t0/t839/t0/t0/t0/t0/t0/t0/t0/t0/t0/t0/t0/t0/t0/t0/t860/t0/t0/t0/t0/t0/t0
"2540_2720"/t0/t0/t0/t0/t0/t84/t89/t0/t0/t130/t0/t0/t0/t0/t0/t0/t0/t0/t0/t0/t0/t0/t0/t0/t0/t0/t0/t0/t0/t0/t0/t0/t0/t0/t0/t0/t0/t242/t0/t311/t0/t314/t316/t317/t0/t0/t0/t0/t0/t0/t0/t0/t0/t0/t0/t0/t0/t390/t392/t0/t0/t409/t0/t0/t0/t0/t0/t0/t0/t0/t0/t0/t0/t0/t0/t0/t0/t0/t0/t0/t0/t0/t0/t0/t0/t0/t0/t0/t0/t522/t0/t0/t0/t0/t0/t545/t0/t0/t0/t0/t0/t0/t0/t0/t0/t576/t0/t0/t0/t658/t0/t0/t0/t0/t0/t0/t0/t0/t0/t0/t0/t0/t637/t0/t650/t0/t0/t0/t0/t686/t0/t0/t0/t0/t0/t0/t0/t707/t0/t0/t711/t0/t0/t0/t0/t0/t0/t0/t0/t0/t0/t0/t0/t780/t0/t0/t786/t0/t0/t797/t799/t803/t0/t0/t0/t808/t812/t0/t0/t0/t0/t0/t0/t0/t0/t837/t839/t0/t0/t0/t0/t0/t0/t0/t0/t846/t0/t0/t0/t0/t0/t0/t0/t0/t0/t0/t0/t0
"2545_2720"/t0/t61/t0/t0/t0/t84/t89/t0/t0/t0/t0/t0/t0/t0/t0/t0/t0/t0/t0/t0/t0/t0/t0/t0/t0/t0/t0/t0/t0/t0/t0/t185/t192/t0/t0/t0/t0/t242/t0/t0/t312/t314/t316/t317/t0/t321/t339/t0/t0/t0/t0/t0/t0/t0/t0/t0/t387/t0/t0/t402/t0/t409/t0/t0/t0/t419/t0/t424/t0/t431/t0/t437/t439/t0/t0/t0/t0/t458/t0/t0/t0/t0/t0/t503/t0/t0/t517/t521/t0/t0/t0/t0/t0/t0/t0/t545/t552/t0/t0/t0/t0/t0/t0/t0/t0/t0/t581/t0/t588/t0/t0/t0/t0/t0/t618/t629/t0/t0/t0/t0/t0/t0/t637/t649/t650/t0/t0/t0/t0/t0/t0/t0/t0/t0/t0/t0/t0/t0/t0/t709/t0/t712/t0/t714/t715/t0/t723/t0/t0/t0/t0/t0/t745/t0/t0/t0/t0/t0/t0/t797/t0/t803/t0/t0/t805/t0/t0/t0/t0/t814/t0/t0/t0/t0/t0/t0/t839/t0/t0/t0/t0/t0/t0/t0/t0/t846/t0/t0/t0/t0/t0/t0/t0/t0/t0/t0/t0/t872
"2545_2720"/t0/t61/t0/t0/t81/t84/t89/t0/t0/t130/t0/t0/t0/t0/t0/t0/t0/t0/t0/t0/t0/t0/t0/t0/t0/t0/t0/t0/t0/t0/t0/t0/t192/t0/t0/t0/t0/t242/t0/t0/t0/t314/t316/t317/t0/t0/t0/t0/t0/t0/t0/t0/t0/t0/t0/t0/t387/t390/t392/t0/t0/t409/t0/t0/t0/t419/t0/t424/t0/t0/t0/t437/t439/t0/t0/t0/t0/t0/t0/t0/t0/t0/t498/t503/t0/t0/t517/t0/t0/t0/t0/t0/t0/t0/t533/t0/t552/t557/t0/t0/t0/t0/t0/t0/t0/t0/t581/t0/t0/t0/t0/t0/t0/t0/t0/t0/t0/t0/t0/t0/t0/t0/t637/t649/t0/t0/t0/t0/t0/t0/t692/t0/t0/t0/t0/t0/t0/t707/t0/t709/t0/t0/t0/t0/t0/t0/t0/t0/t0/t0/t0/t737/t0/t780/t0/t0/t0/t0/t0/t0/t0/t803/t0/t0/t0/t808/t0/t0/t0/t0/t0/t0/t0/t0/t0/t0/t839/t0/t0/t0/t0/t0/t0/t0/t0/t0/t0/t0/t0/t0/t0/t0/t0/t0/t0/t0/t0/t0
"2545_2720"/t0/t61/t0/t0/t0/t84/t89/t0/t0/t130/t0/t0/t0/t0/t0/t0/t0/t0/t0/t0/t0/t0/t0/t0/t0/t0/t0/t0/t0/t0/t0/t185/t192/t0/t0/t0/t0/t242/t0/t0/t0/t314/t316/t317/t0/t0/t339/t0/t0/t0/t0/t0/t0/t0/t0/t0/t0/t390/t0/t402/t0/t409/t0/t0/t0/t419/t0/t424/t0/t0/t0/t0/t439/t0/t447/t0/t0/t0/t0/t0/t0/t0/t0/t0/t0/t0/t517/t0/t0/t0/t0/t0/t0/t0/t533/t545/t0/t557/t0/t0/t0/t0/t0/t0/t0/t0/t0/t0/t0/t0/t0/t0/t0/t0/t0/t0/t0/t0/t0/t0/t0/t0/t0/t649/t0/t664/t0/t0/t0/t0/t0/t0/t0/t0/t0/t0/t0/t707/t0/t709/t0/t0/t0/t0/t0/t0/t0/t0/t0/t0/t0/t0/t745/t780/t0/t0/t0/t0/t0/t0/t0/t803/t0/t0/t0/t808/t0/t0/t0/t0/t0/t0/t0/t0/t0/t0/t839/t0/t843/t0/t0/t0/t0/t0/t0/t0/t0/t0/t0/t0/t0/t860/t0/t0/t0/t874/t0/t0
"2545_2720"/t0/t61/t0/t0/t81/t84/t0/t0/t0/t0/t0/t0/t0/t0/t0/t0/t0/t0/t0/t0/t0/t0/t0/t0/t0/t0/t0/t0/t0/t0/t183/t0/t192/t0/t0/t0/t0/t242/t0/t0/t0/t314/t316/t317/t0/t0/t339/t0/t0/t0/t0/t0/t0/t0/t0/t0/t387/t390/t0/t402/t0/t409/t0/t0/t0/t0/t0/t424/t0/t431/t432/t0/t439/t0/t0/t0/t0/t0/t0/t0/t0/t0/t0/t503/t0/t0/t517/t521/t0/t0/t0/t0/t0/t0/t533/t545/t552/t0/t0/t0/t0/t0/t0/t0/t0/t0/t0/t0/t0/t0/t0/t0/t0/t0/t0/t0/t0/t0/t0/t0/t0/t0/t0/t0/t0/t664/t0/t0/t0/t0/t0/t0/t0/t0/t0/t0/t0/t707/t0/t709/t0/t0/t0/t714/t0/t0/t0/t0/t0/t0/t0/t0/t745/t0/t0/t0/t786/t788/t0/t0/t0/t803/t0/t0/t0/t808/t0/t0/t0/t0/t0/t0/t0/t0/t0/t0/t0/t0/t0/t0/t0/t0/t0/t0/t823/t846/t0/t0/t0/t0/t859/t0/t0/t0/t0/t0/t0/t0
"2550_2720"/t55/t0/t0/t0/t0/t84/t0/t0/t0/t0/t0/t0/t0/t0/t0/t0/t0/t0/t0/t0/t0/t0/t0/t0/t0/t0/t0/t0/t0/t0/t183/t0/t192/t0/t0/t0/t0/t0/t0/t311/t0/t314/t316/t317/t0/t0/t339/t0/t0/t0/t0/t0/t0/t0/t0/t0/t0/t390/t392/t0/t0/t0/t0/t0/t0/t419/t0/t0/t0/t431/t0/t437/t439/t0/t0/t0/t0/t458/t0/t0/t0/t0/t0/t503/t506/t0/t517/t521/t0/t0/t0/t0/t0/t0/t533/t545/t0/t0/t0/t0/t0/t0/t0/t0/t0/t0/t0/t0/t588/t0/t0/t621/t0/t0/t618/t0/t0/t0/t0/t0/t0/t0/t637/t649/t0/t664/t0/t0/t673/t0/t0/t0/t0/t0/t0/t0/t0/t707/t0/t709/t711/t0/t0/t714/t715/t0/t0/t0/t0/t0/t0/t0/t0/t0/t0/t0/t0/t0/t0/t0/t799/t803/t0/t0/t805/t808/t0/t0/t0/t814/t813/t0/t0/t0/t0/t0/t0/t0/t0/t0/t0/t0/t0/t0/t0/t846/t0/t0/t0/t0/t859/t0/t0/t0/t0/t0/t0/t872
"2550_2720"/t0/t0/t0/t0/t0/t84/t0/t0/t0/t130/t0/t0/t0/t0/t0/t0/t0/t0/t0/t0/t0/t0/t0/t0/t0/t0/t174/t0/t0/t0/t183/t185/t192/t0/t0/t0/t0/t0/t0/t0/t0/t314/t316/t317/t0/t0/t339/t351/t0/t0/t0/t0/t0/t0/t385/t0/t0/t390/t392/t0/t0/t0/t0/t0/t0/t0/t0/t0/t0/t0/t0/t437/t439/t0/t0/t0/t0/t0/t0/t0/t0/t0/t0/t503/t0/t0/t0/t521/t0/t0/t0/t0/t0/t0/t533/t545/t0/t557/t0/t0/t0/t0/t0/t0/t0/t0/t0/t582/t588/t658/t622/t621/t0/t0/t618/t629/t0/t0/t0/t0/t0/t0/t637/t0/t0/t0/t0/t0/t673/t0/t0/t0/t0/t0/t0/t0/t0/t707/t0/t709/t0/t712/t0/t714/t715/t0/t0/t0/t0/t0/t0/t737/t745/t0/t0/t0/t0/t0/t0/t0/t0/t803/t0/t0/t0/t0/t0/t0/t0/t0/t0/t0/t0/t0/t0/t0/t0/t0/t0/t0/t0/t0/t0/t0/t0/t846/t0/t0/t0/t0/t859/t0/t0/t866/t0/t0/t0/t872
"2550_2720"/t0/t61/t0/t0/t0/t0/t0/t0/t0/t130/t0/t0/t0/t0/t0/t0/t0/t0/t0/t0/t0/t0/t0/t0/t0/t0/t0/t0/t0/t0/t0/t185/t192/t0/t0/t0/t0/t242/t0/t311/t0/t314/t316/t317/t0/t0/t339/t0/t0/t0/t0/t0/t0/t0/t0/t0/t0/t390/t0/t0/t0/t0/t0/t0/t0/t0/t0/t0/t0/t0/t0/t437/t0/t0/t0/t0/t0/t0/t0/t0/t0/t0/t0/t0/t0/t0/t0/t0/t0/t0/t0/t0/t0/t0/t533/t545/t0/t557/t0/t0/t0/t0/t0/t0/t0/t576/t0/t582/t0/t0/t0/t0/t0/t0/t0/t0/t0/t0/t0/t0/t0/t0/t0/t0/t0/t0/t0/t0/t0/t0/t0/t0/t0/t0/t0/t0/t0/t0/t0/t709/t0/t0/t0/t0/t0/t0/t0/t0/t0/t0/t0/t0/t0/t0/t0/t0/t0/t0/t0/t0/t0/t0/t0/t0/t805/t0/t0/t0/t0/t0/t0/t0/t0/t0/t0/t0/t839/t0/t0/t0/t844/t0/t0/t0/t0/t0/t0/t0/t0/t0/t0/t860/t0/t0/t0/t0/t0/t0
"2550_2720"/t0/t61/t0/t0/t0/t0/t0/t0/t0/t0/t0/t0/t0/t0/t0/t0/t0/t0/t0/t0/t0/t0/t0/t0/t0/t0/t174/t0/t0/t0/t183/t185/t192/t0/t0/t0/t0/t0/t0/t311/t0/t314/t316/t317/t0/t0/t339/t351/t0/t0/t0/t0/t0/t0/t0/t0/t0/t390/t392/t0/t0/t0/t0/t0/t0/t419/t0/t0/t0/t0/t0/t0/t439/t0/t0/t450/t0/t458/t0/t0/t0/t0/t0/t503/t0/t0/t517/t521/t0/t0/t0/t0/t0/t0/t533/t545/t552/t557/t0/t0/t0/t0/t0/t0/t0/t0/t0/t582/t588/t0/t622/t621/t0/t0/t618/t0/t0/t0/t0/t0/t0/t0/t637/t649/t0/t0/t0/t665/t673/t0/t692/t0/t0/t0/t0/t0/t0/t0/t0/t709/t0/t712/t0/t0/t715/t0/t723/t0/t0/t0/t0/t0/t0/t0/t0/t0/t0/t0/t0/t0/t0/t803/t0/t0/t0/t0/t0/t0/t0/t0/t813/t0/t0/t833/t0/t0/t0/t0/t0/t0/t0/t0/t0/t0/t0/t846/t0/t0/t0/t0/t859/t0/t0/t0/t0/t0/t0/t0
"2550_2720"/t0/t0/t0/t0/t0/t0/t0/t0/t0/t0/t0/t0/t0/t0/t0/t0/t0/t0/t0/t0/t0/t0/t0/t0/t0/t0/t0/t0/t0/t0/t183/t185/t0/t0/t0/t0/t0/t0/t0/t311/t0/t314/t0/t317/t0/t0/t339/t0/t0/t0/t0/t0/t368/t373/t0/t0/t0/t0/t392/t0/t0/t0/t0/t0/t0/t0/t0/t424/t0/t0/t0/t437/t0/t0/t0/t0/t0/t0/t0/t0/t0/t0/t0/t0/t0/t0/t0/t0/t0/t0/t0/t0/t0/t0/t533/t545/t0/t0/t0/t0/t0/t0/t0/t0/t0/t0/t0/t582/t0/t0/t622/t0/t0/t0/t618/t0/t0/t0/t0/t0/t0/t648/t637/t649/t0/t0/t0/t0/t0/t0/t0/t0/t0/t0/t0/t0/t0/t0/t0/t709/t0/t0/t0/t0/t0/t0/t0/t0/t0/t0/t0/t737/t0/t0/t0/t0/t0/t0/t0/t0/t0/t0/t0/t0/t0/t0/t0/t0/t0/t0/t0/t0/t0/t0/t0/t0/t0/t0/t0/t0/t0/t0/t0/t0/t0/t0/t0/t0/t0/t0/t0/t860/t0/t0/t0/t0/t0/t0
"2550_2720"/t55/t61/t0/t0/t0/t84/t0/t0/t0/t130/t0/t0/t0/t0/t0/t0/t0/t0/t0/t0/t0/t0/t0/t0/t0/t0/t174/t0/t0/t0/t183/t185/t192/t0/t0/t0/t0/t242/t0/t311/t0/t314/t316/t317/t0/t0/t339/t0/t0/t0/t0/t0/t0/t0/t385/t0/t0/t390/t392/t0/t0/t0/t0/t0/t0/t0/t0/t424/t0/t431/t0/t437/t439/t0/t0/t0/t0/t0/t0/t0/t0/t0/t0/t503/t0/t0/t0/t0/t0/t0/t0/t0/t0/t0/t533/t545/t0/t0/t0/t0/t0/t0/t0/t0/t0/t0/t0/t582/t588/t658/t622/t621/t0/t0/t618/t629/t0/t0/t0/t0/t0/t0/t637/t0/t0/t664/t0/t0/t673/t0/t0/t0/t0/t0/t0/t0/t0/t707/t0/t709/t711/t0/t0/t0/t715/t0/t723/t0/t0/t0/t0/t737/t745/t780/t0/t0/t0/t0/t0/t0/t0/t803/t0/t0/t0/t0/t0/t0/t0/t0/t0/t0/t0/t0/t0/t0/t839/t0/t0/t0/t0/t0/t0/t0/t0/t0/t0/t0/t0/t0/t0/t0/t0/t0/t0/t0/t0/t0
"2550_2720"/t0/t61/t0/t0/t0/t84/t0/t0/t0/t0/t0/t0/t0/t0/t0/t0/t0/t0/t0/t0/t0/t0/t0/t0/t0/t0/t0/t0/t0/t0/t183/t0/t192/t0/t0/t0/t0/t0/t0/t311/t0/t314/t0/t0/t0/t0/t339/t351/t0/t0/t0/t0/t0/t0/t385/t0/t387/t390/t392/t0/t0/t0/t0/t0/t418/t0/t0/t0/t0/t431/t0/t437/t439/t0/t447/t450/t0/t458/t0/t0/t0/t0/t0/t0/t506/t0/t0/t521/t0/t0/t0/t0/t0/t0/t533/t545/t552/t557/t0/t0/t0/t0/t0/t0/t0/t0/t581/t582/t0/t658/t622/t0/t0/t0/t618/t0/t0/t0/t0/t0/t642/t648/t637/t649/t650/t0/t0/t0/t0/t0/t0/t0/t0/t0/t0/t0/t0/t0/t0/t709/t0/t712/t0/t0/t0/t0/t723/t0/t0/t0/t0/t737/t745/t0/t0/t0/t786/t0/t0/t0/t0/t803/t0/t0/t805/t0/t0/t0/t0/t0/t0/t0/t0/t833/t0/t0/t839/t0/t0/t0/t844/t0/t0/t0/t0/t846/t0/t0/t0/t0/t0/t0/t0/t0/t0/t0/t873/t0
"2550_2720"/t0/t0/t0/t0/t0/t0/t0/t0/t0/t130/t0/t0/t0/t0/t0/t0/t0/t0/t0/t0/t0/t0/t0/t0/t0/t0/t174/t0/t0/t0/t0/t185/t192/t0/t0/t0/t0/t242/t0/t311/t0/t314/t0/t317/t0/t0/t339/t0/t0/t0/t0/t0/t0/t0/t0/t0/t0/t390/t392/t0/t0/t409/t0/t0/t0/t0/t0/t0/t0/t431/t0/t437/t439/t0/t0/t0/t0/t0/t0/t488/t0/t0/t0/t0/t0/t0/t0/t521/t0/t0/t0/t0/t0/t0/t533/t545/t0/t557/t0/t0/t0/t0/t0/t0/t0/t576/t0/t0/t0/t0/t0/t0/t0/t0/t0/t0/t0/t0/t0/t0/t0/t0/t637/t649/t0/t0/t0/t665/t0/t686/t692/t0/t0/t0/t0/t0/t703/t707/t0/t709/t0/t712/t0/t0/t715/t0/t0/t0/t0/t0/t0/t737/t745/t780/t0/t0/t786/t0/t0/t0/t0/t803/t0/t0/t805/t0/t0/t0/t0/t0/t0/t0/t0/t0/t0/t0/t839/t0/t0/t0/t0/t0/t0/t820/t0/t0/t0/t0/t0/t0/t0/t860/t0/t0/t0/t874/t0/t0
"2550_2720"/t0/t0/t0/t0/t0/t0/t0/t0/t0/t0/t0/t0/t0/t0/t0/t0/t0/t0/t0/t0/t0/t0/t0/t123/t0/t0/t174/t0/t0/t0/t0/t0/t0/t0/t0/t0/t0/t0/t0/t0/t0/t314/t0/t0/t0/t0/t339/t0/t0/t0/t0/t0/t0/t0/t0/t0/t0/t0/t392/t0/t0/t0/t410/t0/t0/t0/t0/t0/t0/t431/t0/t437/t439/t0/t0/t0/t0/t458/t0/t0/t0/t0/t0/t0/t0/t0/t517/t0/t0/t0/t0/t0/t0/t0/t533/t545/t0/t557/t0/t0/t564/t0/t570/t0/t0/t0/t0/t0/t0/t0/t622/t0/t0/t0/t0/t0/t0/t0/t0/t0/t0/t0/t637/t649/t650/t0/t0/t0/t673/t0/t0/t0/t0/t0/t0/t0/t0/t0/t0/t709/t0/t0/t0/t0/t0/t722/t0/t0/t0/t0/t0/t0/t0/t0/t0/t0/t0/t0/t0/t0/t0/t803/t0/t0/t0/t0/t0/t0/t0/t0/t0/t0/t0/t0/t0/t0/t0/t0/t0/t0/t0/t0/t0/t0/t0/t0/t0/t0/t0/t0/t0/t0/t0/t0/t0/t0/t873/t0
"2555_2720"/t55/t61/t0/t0/t81/t84/t89/t0/t0/t130/t0/t0/t0/t0/t0/t0/t0/t0/t0/t0/t0/t0/t0/t0/t0/t0/t174/t0/t0/t0/t183/t185/t192/t0/t0/t0/t0/t242/t0/t311/t0/t314/t316/t317/t0/t0/t339/t0/t0/t0/t0/t0/t368/t0/t0/t0/t0/t390/t0/t0/t0/t0/t0/t0/t0/t0/t0/t424/t0/t431/t0/t437/t439/t0/t0/t450/t0/t458/t0/t0/t0/t0/t0/t503/t0/t0/t517/t521/t0/t0/t0/t0/t0/t0/t533/t545/t0/t0/t0/t0/t0/t0/t0/t0/t0/t576/t581/t0/t0/t0/t0/t0/t0/t0/t618/t629/t0/t0/t0/t0/t0/t0/t637/t649/t0/t664/t0/t0/t0/t686/t692/t0/t0/t0/t0/t0/t703/t0/t0/t709/t0/t0/t0/t0/t715/t722/t0/t0/t0/t0/t735/t737/t0/t780/t0/t0/t0/t0/t0/t0/t0/t803/t0/t0/t0/t808/t0/t0/t0/t814/t813/t0/t0/t0/t0/t0/t839/t0/t843/t0/t0/t0/t0/t0/t0/t846/t0/t0/t0/t0/t859/t0/t0/t0/t0/t0/t0/t872
"2555_2720"/t0/t61/t0/t0/t0/t84/t0/t0/t0/t130/t0/t0/t0/t0/t0/t0/t0/t0/t0/t0/t0/t0/t0/t0/t0/t0/t174/t0/t0/t0/t0/t185/t0/t0/t0/t0/t0/t0/t0/t0/t0/t314/t316/t317/t0/t0/t339/t0/t0/t0/t0/t0/t0/t0/t385/t0/t0/t390/t392/t0/t0/t0/t0/t0/t0/t0/t0/t424/t0/t0/t0/t0/t439/t0/t0/t0/t0/t458/t0/t0/t0/t0/t0/t0/t0/t0/t517/t0/t0/t0/t0/t0/t0/t0/t0/t545/t0/t557/t0/t0/t0/t0/t0/t0/t0/t576/t581/t0/t0/t0/t0/t0/t0/t0/t0/t629/t0/t0/t0/t0/t0/t0/t637/t649/t0/t0/t0/t0/t673/t686/t0/t0/t0/t0/t0/t0/t703/t707/t0/t709/t0/t0/t0/t0/t0/t0/t0/t0/t0/t0/t0/t0/t0/t0/t0/t0/t0/t0/t0/t0/t0/t803/t0/t0/t805/t808/t812/t0/t0/t814/t813/t0/t0/t0/t0/t0/t839/t0/t0/t0/t844/t0/t0/t0/t0/t846/t0/t0/t0/t0/t0/t860/t0/t0/t0/t0/t0/t872
"2555_2720"/t55/t0/t0/t0/t81/t84/t89/t0/t0/t130/t0/t0/t0/t0/t0/t0/t0/t0/t0/t0/t0/t0/t0/t0/t0/t0/t174/t0/t0/t0/t183/t185/t192/t0/t0/t0/t0/t242/t275/t311/t0/t314/t316/t317/t0/t0/t339/t0/t0/t0/t0/t365/t0/t0/t0/t0/t0/t390/t392/t0/t0/t0/t0/t0/t0/t0/t0/t424/t0/t431/t432/t437/t439/t0/t0/t0/t0/t0/t0/t488/t0/t0/t0/t0/t0/t0/t517/t521/t0/t522/t0/t0/t0/t0/t533/t545/t0/t557/t0/t0/t0/t0/t0/t0/t0/t576/t581/t582/t588/t0/t0/t0/t0/t0/t618/t0/t0/t0/t0/t0/t0/t648/t637/t649/t0/t0/t0/t0/t673/t686/t692/t0/t0/t0/t0/t0/t703/t707/t0/t709/t711/t0/t0/t0/t0/t722/t723/t0/t0/t746/t0/t737/t0/t780/t784/t0/t786/t0/t0/t0/t0/t803/t0/t0/t805/t808/t0/t0/t0/t0/t813/t0/t0/t0/t0/t0/t839/t0/t843/t0/t844/t0/t0/t0/t0/t0/t0/t0/t0/t0/t0/t0/t0/t0/t0/t0/t0/t0
"2555_2720"/t55/t0/t0/t0/t0/t84/t0/t0/t0/t130/t0/t0/t0/t0/t0/t0/t0/t0/t0/t0/t0/t0/t0/t0/t0/t0/t174/t0/t0/t0/t0/t185/t192/t0/t0/t0/t0/t242/t0/t311/t0/t314/t316/t317/t0/t0/t339/t0/t0/t0/t0/t0/t0/t0/t0/t0/t0/t390/t0/t0/t0/t0/t0/t0/t0/t0/t0/t424/t0/t431/t0/t437/t439/t442/t0/t450/t0/t0/t0/t0/t0/t0/t0/t0/t0/t0/t0/t521/t0/t522/t0/t0/t0/t0/t533/t545/t0/t0/t0/t0/t0/t0/t0/t0/t0/t0/t0/t0/t588/t0/t0/t621/t0/t0/t618/t0/t0/t0/t0/t0/t0/t0/t0/t649/t0/t0/t0/t665/t673/t686/t692/t0/t0/t0/t0/t0/t0/t707/t0/t709/t711/t0/t0/t0/t0/t0/t0/t0/t0/t746/t0/t0/t0/t780/t784/t0/t0/t0/t0/t0/t0/t803/t0/t0/t805/t808/t0/t0/t0/t0/t0/t0/t0/t833/t0/t0/t839/t0/t843/t0/t0/t0/t0/t0/t0/t0/t0/t0/t0/t0/t0/t860/t0/t0/t867/t0/t0/t0
"2555_2720"/t0/t0/t0/t0/t0/t84/t0/t0/t0/t130/t0/t0/t0/t0/t0/t0/t0/t0/t0/t0/t0/t0/t0/t0/t0/t0/t174/t0/t0/t0/t0/t185/t192/t0/t0/t0/t0/t242/t275/t311/t0/t314/t316/t317/t0/t0/t0/t0/t0/t0/t0/t0/t0/t0/t0/t0/t387/t390/t0/t402/t0/t409/t0/t0/t0/t0/t0/t424/t0/t431/t0/t437/t439/t442/t0/t0/t0/t0/t0/t0/t0/t0/t0/t503/t0/t0/t517/t521/t0/t522/t0/t0/t0/t0/t533/t545/t552/t0/t0/t0/t0/t0/t0/t0/t0/t576/t0/t0/t0/t0/t622/t621/t0/t0/t0/t0/t0/t0/t0/t0/t0/t0/t637/t649/t0/t664/t0/t665/t0/t686/t692/t0/t0/t0/t0/t0/t703/t707/t0/t709/t711/t712/t0/t0/t715/t0/t0/t0/t0/t746/t735/t0/t0/t0/t784/t0/t0/t0/t0/t0/t0/t803/t0/t0/t805/t808/t0/t0/t0/t0/t0/t0/t0/t0/t0/t0/t0/t0/t0/t0/t0/t0/t0/t0/t0/t846/t0/t0/t0/t0/t0/t860/t0/t0/t0/t0/t0/t0
"2555_2720"/t55/t61/t0/t0/t81/t84/t89/t0/t0/t130/t0/t0/t0/t0/t0/t0/t0/t0/t0/t0/t0/t0/t0/t123/t0/t0/t174/t0/t0/t0/t183/t185/t192/t0/t0/t0/t0/t242/t275/t311/t0/t314/t316/t317/t0/t0/t0/t0/t0/t0/t0/t0/t0/t0/t0/t0/t0/t390/t392/t402/t0/t0/t0/t0/t0/t0/t0/t424/t0/t0/t0/t437/t439/t0/t0/t450/t0/t458/t0/t0/t0/t0/t0/t0/t0/t0/t517/t521/t0/t0/t0/t0/t0/t0/t533/t545/t552/t557/t0/t0/t0/t0/t0/t0/t0/t576/t581/t0/t588/t0/t622/t0/t0/t0/t618/t629/t0/t631/t0/t0/t0/t0/t637/t649/t650/t664/t0/t0/t673/t686/t692/t0/t0/t0/t0/t0/t703/t707/t0/t709/t711/t712/t0/t714/t715/t722/t723/t0/t0/t746/t0/t737/t745/t0/t784/t0/t786/t0/t0/t0/t0/t803/t0/t0/t805/t808/t812/t0/t0/t814/t813/t818/t0/t0/t0/t0/t839/t0/t0/t0/t844/t0/t0/t0/t0/t846/t0/t0/t0/t0/t859/t860/t0/t0/t0/t0/t0/t872
"2555_2720"/t55/t0/t0/t0/t0/t84/t0/t0/t0/t130/t0/t0/t0/t0/t0/t0/t0/t0/t0/t0/t0/t0/t0/t0/t0/t0/t174/t0/t0/t0/t0/t185/t192/t0/t0/t0/t0/t242/t0/t311/t0/t314/t316/t317/t318/t0/t339/t0/t0/t0/t0/t0/t0/t0/t0/t0/t0/t0/t392/t0/t0/t0/t0/t0/t0/t0/t0/t424/t0/t0/t0/t437/t439/t0/t0/t450/t0/t0/t0/t0/t0/t0/t0/t503/t0/t0/t517/t521/t0/t0/t0/t0/t0/t0/t533/t545/t0/t557/t0/t0/t0/t0/t0/t0/t0/t576/t0/t0/t0/t0/t622/t0/t0/t0/t0/t0/t0/t0/t0/t0/t0/t0/t637/t0/t0/t0/t0/t0/t0/t686/t692/t0/t0/t0/t0/t0/t703/t707/t0/t709/t0/t712/t731/t714/t0/t0/t0/t0/t0/t0/t0/t0/t0/t780/t0/t0/t786/t0/t0/t0/t0/t803/t0/t0/t805/t0/t0/t0/t0/t0/t0/t0/t0/t0/t0/t0/t839/t0/t0/t0/t0/t0/t0/t0/t0/t0/t0/t0/t0/t0/t859/t0/t0/t0/t0/t874/t0/t0
"2500_2725"/t0/t0/t0/t0/t0/t0/t0/t0/t0/t0/t0/t0/t0/t0/t0/t0/t0/t0/t0/t0/t0/t0/t0/t0/t0/t0/t174/t0/t0/t0/t0/t0/t192/t0/t0/t0/t0/t0/t0/t0/t0/t0/t316/t317/t0/t0/t339/t0/t0/t0/t0/t0/t0/t0/t0/t0/t0/t0/t0/t0/t0/t0/t0/t0/t0/t0/t0/t424/t0/t0/t0/t0/t439/t0/t0/t0/t0/t0/t0/t0/t0/t0/t0/t503/t0/t0/t517/t0/t0/t0/t0/t0/t0/t0/t533/t545/t0/t0/t0/t0/t0/t0/t0/t0/t0/t0/t0/t0/t0/t658/t0/t621/t0/t0/t0/t0/t0/t0/t0/t0/t642/t0/t637/t0/t0/t0/t0/t0/t0/t0/t0/t0/t0/t0/t0/t0/t0/t0/t724/t0/t0/t712/t731/t0/t0/t0/t0/t0/t0/t0/t0/t737/t0/t0/t0/t0/t0/t0/t0/t0/t0/t803/t0/t0/t0/t0/t0/t0/t0/t0/t0/t0/t0/t0/t0/t0/t0/t0/t0/t0/t0/t0/t0/t0/t0/t846/t0/t0/t0/t0/t0/t0/t0/t0/t0/t0/t0/t0
"2500_2725"/t0/t0/t0/t0/t0/t0/t0/t0/t0/t0/t0/t0/t0/t0/t0/t0/t0/t0/t0/t0/t0/t0/t0/t0/t0/t0/t174/t0/t0/t0/t0/t185/t192/t0/t0/t0/t0/t0/t0/t0/t0/t314/t316/t317/t318/t321/t339/t351/t0/t0/t0/t0/t0/t0/t0/t0/t0/t0/t0/t0/t0/t0/t0/t413/t0/t419/t0/t424/t0/t0/t0/t0/t439/t0/t0/t450/t0/t0/t0/t0/t0/t0/t0/t0/t0/t0/t517/t0/t0/t522/t0/t527/t0/t0/t533/t545/t0/t0/t0/t0/t0/t0/t0/t0/t0/t0/t0/t0/t588/t658/t0/t621/t0/t0/t0/t0/t0/t0/t0/t0/t642/t0/t0/t649/t0/t0/t0/t0/t673/t0/t0/t0/t0/t0/t0/t0/t0/t0/t0/t709/t711/t712/t0/t714/t0/t0/t0/t0/t0/t0/t0/t737/t0/t0/t0/t0/t0/t0/t0/t0/t0/t803/t0/t0/t0/t0/t0/t0/t0/t0/t0/t0/t0/t0/t0/t0/t839/t0/t0/t0/t0/t0/t0/t0/t0/t0/t0/t0/t0/t0/t859/t0/t0/t0/t0/t0/t0/t0
"2505_2725"/t0/t0/t0/t0/t0/t0/t0/t0/t0/t0/t0/t0/t0/t0/t0/t0/t0/t0/t0/t0/t0/t0/t0/t0/t0/t0/t174/t0/t0/t0/t0/t0/t0/t0/t0/t0/t0/t0/t0/t0/t0/t0/t316/t317/t318/t0/t339/t0/t0/t0/t0/t0/t0/t0/t0/t0/t387/t0/t392/t0/t0/t0/t0/t0/t0/t0/t0/t424/t0/t0/t432/t437/t439/t0/t0/t0/t0/t0/t0/t0/t0/t0/t0/t503/t0/t0/t517/t0/t0/t522/t0/t0/t0/t0/t533/t545/t0/t0/t0/t0/t0/t0/t0/t0/t0/t0/t0/t0/t588/t658/t0/t621/t0/t0/t0/t0/t0/t0/t0/t0/t642/t0/t637/t649/t650/t0/t0/t0/t673/t0/t0/t0/t0/t0/t0/t0/t0/t707/t724/t709/t711/t0/t731/t714/t0/t0/t0/t0/t0/t0/t0/t737/t0/t0/t784/t0/t0/t0/t789/t0/t0/t803/t0/t0/t0/t0/t0/t0/t0/t0/t0/t0/t0/t0/t0/t0/t839/t0/t0/t0/t0/t0/t0/t0/t0/t0/t0/t0/t0/t0/t0/t0/t0/t0/t0/t0/t0/t0
"2510_2725"/t0/t0/t0/t0/t0/t0/t0/t0/t0/t0/t0/t0/t0/t0/t0/t0/t0/t0/t0/t0/t0/t0/t0/t0/t0/t0/t0/t0/t0/t0/t0/t185/t192/t0/t0/t0/t0/t242/t0/t0/t0/t0/t316/t317/t318/t0/t339/t0/t0/t0/t0/t365/t0/t0/t0/t0/t0/t0/t392/t0/t0/t0/t0/t0/t0/t0/t0/t424/t0/t0/t0/t0/t439/t0/t0/t0/t0/t0/t0/t0/t0/t0/t0/t0/t0/t0/t0/t0/t0/t522/t0/t0/t0/t0/t533/t545/t0/t0/t0/t0/t0/t0/t0/t0/t0/t0/t0/t0/t588/t658/t0/t0/t0/t0/t0/t0/t0/t0/t0/t0/t642/t0/t637/t0/t650/t0/t0/t0/t673/t0/t0/t0/t0/t0/t0/t0/t0/t0/t724/t0/t0/t0/t731/t0/t715/t0/t0/t0/t0/t0/t0/t0/t0/t0/t0/t0/t786/t0/t789/t0/t0/t803/t0/t0/t0/t0/t0/t0/t0/t0/t0/t0/t0/t0/t0/t0/t839/t0/t0/t0/t0/t0/t0/t0/t0/t0/t0/t0/t0/t0/t0/t0/t0/t0/t0/t874/t0/t0
"2510_2725"/t0/t0/t0/t0/t0/t0/t0/t0/t0/t0/t0/t0/t0/t0/t0/t0/t0/t0/t0/t0/t0/t0/t0/t0/t0/t0/t0/t0/t0/t0/t0/t0/t192/t0/t0/t0/t0/t242/t0/t311/t0/t0/t316/t317/t318/t0/t339/t0/t0/t0/t0/t0/t0/t0/t0/t0/t0/t0/t392/t0/t0/t0/t0/t0/t0/t0/t0/t424/t0/t0/t0/t0/t439/t0/t0/t0/t0/t0/t0/t0/t0/t0/t0/t0/t0/t0/t517/t0/t0/t522/t0/t0/t0/t0/t533/t545/t0/t0/t0/t0/t0/t0/t0/t0/t0/t0/t0/t0/t588/t658/t0/t621/t0/t0/t0/t0/t0/t0/t0/t0/t642/t0/t637/t0/t650/t0/t661/t0/t0/t0/t0/t0/t0/t0/t0/t0/t0/t0/t724/t0/t0/t0/t731/t0/t715/t0/t0/t0/t0/t0/t0/t737/t0/t0/t0/t0/t786/t0/t789/t0/t0/t803/t0/t0/t0/t0/t0/t0/t0/t0/t0/t0/t0/t0/t0/t0/t839/t0/t0/t0/t0/t0/t0/t0/t0/t0/t0/t0/t0/t0/t0/t0/t0/t0/t0/t874/t0/t0
"2515_2725"/t0/t61/t0/t0/t0/t84/t89/t88/t0/t0/t0/t0/t0/t0/t0/t0/t0/t0/t0/t0/t0/t0/t0/t0/t0/t0/t174/t0/t0/t0/t183/t185/t192/t0/t0/t0/t0/t0/t275/t311/t0/t314/t316/t317/t318/t0/t339/t0/t0/t0/t0/t0/t0/t0/t0/t0/t387/t390/t392/t402/t0/t409/t0/t413/t0/t419/t0/t0/t426/t431/t432/t0/t439/t0/t447/t450/t0/t458/t0/t0/t0/t0/t0/t503/t0/t0/t517/t0/t0/t0/t0/t527/t0/t0/t533/t545/t552/t557/t0/t0/t0/t0/t0/t0/t0/t0/t0/t0/t0/t658/t0/t621/t0/t0/t0/t629/t0/t0/t0/t0/t642/t0/t637/t649/t650/t0/t0/t0/t673/t686/t692/t0/t0/t0/t0/t0/t0/t0/t724/t0/t0/t712/t731/t0/t0/t0/t0/t0/t0/t0/t0/t737/t745/t0/t0/t0/t0/t0/t0/t0/t0/t803/t0/t0/t805/t808/t812/t0/t0/t814/t0/t0/t0/t0/t0/t0/t839/t0/t0/t0/t844/t0/t0/t0/t0/t846/t0/t0/t0/t0/t0/t860/t0/t0/t0/t874/t0/t872
"2515_2725"/t0/t0/t0/t0/t0/t0/t89/t88/t0/t0/t0/t0/t0/t0/t0/t0/t0/t0/t0/t0/t0/t171/t0/t0/t0/t0/t174/t0/t0/t0/t183/t0/t192/t0/t0/t0/t0/t0/t275/t311/t0/t0/t316/t0/t0/t0/t339/t0/t0/t0/t0/t365/t368/t373/t0/t386/t387/t0/t0/t402/t0/t409/t0/t413/t0/t0/t0/t424/t426/t0/t0/t0/t0/t0/t0/t0/t0/t0/t0/t0/t0/t0/t498/t0/t0/t0/t517/t0/t0/t0/t0/t0/t0/t0/t0/t545/t552/t557/t0/t0/t0/t0/t0/t0/t0/t0/t0/t0/t0/t658/t0/t621/t0/t0/t0/t629/t0/t0/t0/t0/t0/t0/t637/t0/t0/t664/t0/t0/t673/t686/t692/t0/t0/t0/t0/t0/t0/t0/t724/t0/t711/t712/t0/t714/t0/t0/t0/t0/t0/t0/t0/t737/t745/t0/t0/t0/t0/t0/t0/t0/t0/t0/t0/t0/t805/t0/t0/t0/t0/t0/t0/t0/t0/t0/t0/t0/t839/t0/t0/t0/t0/t0/t0/t0/t0/t0/t0/t0/t0/t0/t859/t0/t0/t0/t0/t874/t0/t0
"2515_2725"/t0/t0/t0/t0/t0/t0/t89/t0/t0/t0/t0/t0/t0/t0/t0/t0/t0/t0/t0/t0/t0/t0/t0/t0/t0/t0/t174/t0/t0/t0/t183/t185/t192/t0/t0/t0/t0/t0/t275/t0/t0/t0/t316/t317/t0/t0/t339/t0/t0/t0/t0/t0/t0/t0/t385/t0/t0/t0/t392/t402/t0/t0/t0/t413/t0/t419/t0/t424/t426/t431/t0/t0/t439/t0/t0/t0/t0/t458/t0/t0/t0/t0/t0/t503/t0/t0/t517/t0/t0/t0/t0/t527/t0/t0/t533/t545/t0/t557/t0/t0/t0/t0/t0/t0/t0/t0/t0/t0/t588/t658/t0/t621/t0/t0/t0/t629/t0/t0/t0/t0/t0/t0/t637/t649/t0/t0/t661/t0/t673/t686/t0/t0/t0/t0/t0/t0/t0/t0/t0/t709/t711/t712/t731/t714/t0/t0/t0/t0/t0/t0/t0/t737/t745/t0/t0/t0/t0/t0/t0/t0/t0/t803/t0/t0/t805/t808/t812/t0/t0/t814/t0/t0/t0/t0/t0/t0/t839/t0/t843/t0/t0/t0/t0/t0/t0/t846/t0/t0/t0/t0/t859/t860/t0/t0/t0/t874/t0/t872
"2515_2725"/t0/t61/t0/t0/t81/t84/t89/t88/t0/t130/t0/t0/t0/t0/t0/t0/t0/t0/t0/t0/t0/t0/t0/t0/t0/t0/t174/t0/t0/t0/t183/t0/t192/t0/t0/t0/t0/t242/t0/t0/t0/t0/t316/t317/t0/t0/t339/t0/t0/t0/t0/t365/t0/t0/t385/t0/t0/t0/t392/t402/t0/t409/t0/t413/t0/t0/t0/t424/t426/t431/t432/t0/t439/t0/t447/t450/t0/t0/t0/t0/t0/t0/t498/t0/t0/t0/t517/t521/t0/t522/t0/t527/t0/t0/t533/t545/t552/t0/t0/t0/t0/t0/t0/t0/t0/t0/t0/t582/t588/t658/t0/t621/t0/t0/t0/t0/t0/t0/t0/t0/t0/t0/t637/t649/t650/t664/t661/t0/t673/t686/t692/t0/t0/t0/t0/t0/t0/t0/t724/t0/t0/t712/t731/t714/t0/t0/t0/t0/t0/t0/t0/t737/t745/t0/t784/t0/t0/t0/t0/t0/t0/t0/t0/t0/t805/t808/t0/t0/t0/t814/t0/t0/t0/t0/t0/t837/t839/t0/t0/t0/t844/t0/t0/t0/t0/t0/t0/t0/t0/t0/t859/t0/t0/t0/t0/t874/t0/t0
"2515_2725"/t0/t0/t0/t0/t81/t84/t89/t88/t0/t130/t0/t0/t0/t0/t0/t0/t0/t0/t0/t0/t0/t0/t0/t0/t0/t0/t174/t0/t0/t0/t183/t185/t192/t0/t0/t0/t0/t0/t0/t311/t0/t314/t316/t317/t318/t0/t339/t0/t0/t0/t0/t365/t0/t0/t0/t0/t387/t0/t392/t402/t0/t409/t0/t413/t0/t0/t0/t424/t426/t431/t0/t0/t439/t0/t447/t0/t0/t0/t0/t0/t0/t0/t498/t0/t0/t0/t517/t521/t0/t522/t0/t0/t0/t0/t533/t545/t0/t0/t0/t0/t0/t0/t0/t0/t0/t0/t0/t582/t588/t658/t0/t621/t0/t0/t0/t629/t0/t0/t0/t0/t642/t0/t637/t649/t0/t664/t661/t0/t673/t686/t692/t0/t0/t0/t0/t0/t0/t0/t724/t0/t711/t712/t731/t714/t0/t0/t0/t0/t0/t0/t0/t737/t745/t0/t0/t0/t0/t0/t0/t0/t0/t803/t0/t0/t0/t0/t0/t0/t0/t0/t0/t0/t0/t0/t0/t837/t839/t0/t0/t0/t0/t0/t0/t0/t0/t0/t0/t0/t0/t0/t859/t0/t0/t0/t0/t874/t0/t0
"2515_2725"/t0/t0/t72/t0/t0/t84/t89/t88/t0/t0/t0/t0/t0/t0/t0/t0/t0/t0/t0/t0/t0/t0/t0/t0/t0/t0/t174/t0/t0/t0/t183/t185/t192/t0/t0/t0/t0/t242/t0/t311/t0/t314/t316/t317/t318/t0/t339/t0/t0/t0/t0/t365/t0/t0/t0/t0/t0/t0/t392/t0/t0/t0/t0/t413/t0/t419/t0/t424/t426/t431/t0/t0/t439/t0/t0/t450/t0/t0/t0/t0/t0/t0/t498/t0/t0/t0/t517/t521/t0/t522/t0/t527/t0/t0/t533/t545/t552/t557/t0/t0/t0/t0/t0/t0/t0/t576/t0/t582/t0/t658/t0/t621/t0/t0/t0/t629/t0/t0/t0/t0/t642/t0/t0/t649/t0/t664/t661/t0/t673/t686/t692/t0/t0/t0/t0/t0/t0/t0/t724/t709/t711/t712/t0/t0/t0/t0/t0/t0/t0/t0/t0/t737/t745/t0/t0/t0/t0/t788/t0/t797/t0/t803/t0/t0/t805/t808/t0/t0/t0/t0/t0/t0/t0/t0/t0/t837/t839/t0/t0/t0/t0/t0/t0/t0/t0/t846/t0/t0/t0/t0/t859/t860/t0/t0/t0/t874/t0/t0
"2515_2725"/t0/t0/t0/t0/t81/t0/t89/t0/t0/t0/t0/t0/t0/t0/t0/t0/t0/t0/t0/t0/t0/t0/t0/t0/t0/t0/t0/t0/t0/t0/t183/t0/t0/t0/t0/t0/t0/t242/t0/t311/t0/t314/t316/t317/t318/t0/t339/t0/t0/t0/t0/t365/t0/t0/t0/t0/t0/t0/t0/t402/t0/t0/t0/t413/t0/t0/t0/t424/t0/t0/t0/t0/t439/t0/t0/t0/t0/t0/t0/t0/t0/t0/t0/t0/t0/t0/t517/t521/t0/t522/t0/t0/t0/t0/t533/t545/t0/t557/t0/t0/t0/t0/t0/t0/t0/t0/t0/t582/t588/t658/t0/t621/t0/t0/t0/t629/t0/t0/t0/t0/t642/t0/t637/t649/t0/t0/t0/t0/t673/t686/t692/t0/t0/t0/t0/t0/t0/t0/t0/t709/t0/t0/t0/t714/t0/t0/t0/t0/t0/t0/t0/t737/t0/t0/t0/t0/t0/t0/t789/t0/t0/t803/t0/t0/t0/t0/t0/t0/t0/t814/t0/t0/t0/t0/t0/t0/t839/t0/t0/t0/t0/t0/t0/t0/t0/t846/t0/t0/t0/t0/t0/t0/t0/t0/t0/t0/t0/t0
"2515_2725"/t55/t61/t72/t0/t0/t0/t89/t0/t0/t0/t0/t0/t0/t0/t0/t0/t0/t0/t0/t0/t0/t0/t0/t0/t0/t0/t174/t0/t0/t0/t183/t185/t0/t0/t0/t0/t0/t242/t275/t311/t0/t314/t316/t317/t318/t0/t339/t0/t0/t0/t0/t0/t0/t0/t385/t0/t387/t0/t392/t402/t0/t409/t0/t413/t0/t0/t0/t0/t0/t0/t0/t0/t439/t0/t0/t0/t0/t458/t0/t0/t0/t0/t0/t503/t0/t0/t517/t0/t0/t522/t0/t0/t0/t0/t533/t0/t552/t557/t0/t0/t0/t0/t0/t0/t0/t0/t0/t582/t588/t658/t0/t621/t0/t0/t0/t629/t630/t0/t0/t0/t642/t0/t637/t0/t650/t664/t661/t0/t673/t686/t692/t0/t0/t0/t0/t0/t0/t0/t0/t709/t711/t712/t731/t714/t0/t0/t0/t0/t0/t0/t0/t0/t0/t0/t784/t0/t0/t0/t0/t797/t0/t0/t0/t0/t805/t808/t0/t0/t0/t814/t0/t0/t0/t0/t0/t837/t839/t0/t843/t0/t844/t0/t0/t0/t0/t846/t0/t0/t0/t0/t0/t860/t0/t0/t0/t0/t0/t872
"2515_2725"/t55/t0/t72/t0/t81/t0/t89/t0/t0/t130/t0/t0/t0/t0/t0/t0/t0/t0/t0/t0/t0/t0/t0/t0/t0/t0/t174/t0/t0/t0/t183/t0/t192/t0/t0/t0/t0/t0/t0/t311/t0/t314/t316/t317/t0/t0/t339/t0/t0/t0/t0/t0/t0/t0/t385/t0/t387/t0/t392/t402/t0/t0/t0/t0/t0/t0/t0/t424/t0/t431/t0/t0/t0/t0/t0/t0/t0/t0/t0/t0/t0/t0/t0/t503/t0/t0/t517/t521/t0/t522/t0/t0/t0/t0/t533/t545/t0/t0/t0/t0/t0/t0/t0/t0/t0/t0/t0/t0/t588/t0/t0/t0/t0/t0/t0/t629/t0/t0/t0/t0/t642/t0/t0/t0/t0/t0/t0/t0/t0/t0/t692/t0/t0/t0/t0/t0/t0/t0/t724/t709/t711/t0/t0/t0/t0/t0/t0/t0/t0/t0/t0/t0/t0/t0/t0/t0/t0/t0/t0/t797/t0/t803/t0/t0/t0/t0/t0/t0/t0/t0/t0/t0/t0/t0/t0/t0/t839/t0/t843/t0/t0/t0/t0/t0/t0/t846/t0/t0/t0/t0/t0/t860/t0/t0/t0/t874/t0/t0
"2515_2725"/t0/t61/t72/t0/t81/t0/t89/t88/t0/t130/t0/t0/t0/t0/t0/t0/t0/t0/t0/t0/t0/t0/t0/t0/t0/t0/t174/t0/t0/t0/t183/t185/t192/t0/t0/t0/t0/t242/t0/t0/t0/t314/t316/t317/t318/t0/t339/t0/t0/t0/t0/t365/t0/t0/t0/t0/t387/t0/t392/t402/t0/t409/t0/t413/t0/t0/t0/t424/t426/t0/t0/t0/t439/t0/t447/t450/t0/t0/t0/t0/t0/t0/t498/t0/t0/t0/t0/t0/t0/t522/t0/t527/t0/t0/t533/t545/t0/t557/t0/t0/t0/t0/t0/t0/t0/t0/t0/t582/t0/t658/t0/t621/t0/t0/t0/t0/t0/t0/t0/t0/t642/t0/t637/t649/t650/t0/t661/t0/t0/t686/t692/t0/t0/t0/t0/t0/t0/t0/t0/t709/t711/t712/t0/t0/t0/t0/t723/t0/t0/t0/t0/t0/t0/t0/t0/t0/t0/t0/t0/t0/t0/t803/t0/t0/t805/t808/t0/t0/t0/t0/t0/t0/t0/t0/t0/t837/t839/t0/t843/t0/t0/t0/t0/t0/t823/t0/t0/t0/t0/t0/t0/t0/t0/t0/t0/t0/t0/t0
"2515_2725"/t0/t0/t0/t0/t81/t84/t89/t88/t0/t0/t0/t0/t0/t0/t0/t0/t0/t0/t0/t0/t0/t0/t0/t0/t0/t0/t0/t0/t0/t0/t0/t0/t192/t0/t0/t0/t0/t0/t0/t0/t0/t314/t0/t317/t0/t0/t339/t0/t0/t0/t0/t0/t0/t0/t0/t0/t0/t0/t0/t402/t0/t0/t0/t413/t0/t0/t0/t0/t0/t0/t0/t0/t0/t0/t0/t0/t0/t0/t0/t0/t0/t0/t0/t0/t0/t0/t0/t0/t0/t0/t0/t0/t0/t0/t533/t545/t0/t0/t0/t0/t0/t0/t0/t0/t0/t0/t0/t0/t0/t658/t0/t621/t0/t0/t0/t0/t0/t0/t0/t0/t0/t0/t0/t0/t0/t0/t0/t0/t673/t686/t692/t0/t0/t0/t0/t0/t0/t0/t724/t0/t0/t712/t0/t0/t0/t0/t0/t0/t0/t0/t0/t0/t0/t0/t0/t0/t786/t0/t0/t0/t0/t0/t0/t0/t0/t0/t0/t0/t0/t0/t0/t0/t0/t0/t0/t0/t839/t0/t0/t0/t0/t0/t0/t0/t0/t0/t0/t0/t0/t0/t0/t0/t0/t866/t0/t0/t0/t0
"2515_2725"/t0/t0/t0/t0/t81/t84/t89/t88/t0/t130/t0/t0/t0/t0/t0/t0/t0/t0/t0/t0/t0/t0/t0/t0/t0/t0/t174/t0/t0/t0/t183/t185/t192/t0/t0/t0/t0/t0/t275/t0/t0/t314/t316/t317/t0/t0/t339/t0/t0/t0/t0/t0/t0/t0/t385/t0/t0/t390/t392/t402/t0/t409/t0/t413/t418/t0/t0/t424/t0/t431/t0/t0/t0/t0/t0/t0/t0/t458/t0/t0/t0/t0/t0/t503/t0/t0/t0/t0/t0/t522/t0/t0/t0/t0/t0/t545/t552/t0/t0/t0/t0/t0/t0/t0/t0/t0/t581/t0/t588/t658/t0/t0/t0/t0/t0/t629/t0/t0/t0/t0/t0/t0/t0/t649/t650/t664/t0/t0/t673/t686/t692/t0/t0/t0/t0/t0/t0/t0/t724/t709/t711/t712/t0/t714/t0/t0/t723/t0/t0/t0/t0/t737/t745/t0/t0/t0/t0/t0/t0/t0/t0/t803/t0/t0/t805/t808/t0/t0/t0/t814/t0/t0/t0/t0/t0/t837/t839/t0/t0/t0/t0/t0/t0/t0/t0/t846/t0/t0/t0/t0/t0/t0/t0/t0/t0/t874/t0/t0
"2515_2725"/t0/t0/t0/t0/t81/t0/t89/t0/t0/t130/t0/t0/t0/t0/t0/t0/t0/t0/t0/t0/t0/t0/t0/t0/t0/t0/t174/t0/t0/t0/t183/t185/t192/t0/t0/t0/t0/t242/t275/t311/t0/t314/t316/t317/t0/t0/t339/t0/t0/t0/t0/t365/t0/t0/t0/t0/t387/t0/t392/t402/t0/t409/t0/t413/t0/t0/t0/t424/t426/t0/t0/t0/t0/t0/t447/t0/t0/t0/t0/t0/t0/t0/t0/t0/t0/t0/t517/t0/t0/t0/t0/t0/t0/t0/t533/t545/t0/t0/t0/t0/t0/t0/t0/t0/t0/t0/t0/t582/t588/t658/t0/t621/t0/t0/t0/t0/t0/t0/t0/t0/t642/t0/t637/t649/t650/t0/t661/t0/t673/t686/t0/t0/t0/t0/t0/t0/t0/t0/t724/t0/t711/t712/t731/t0/t0/t0/t0/t0/t0/t0/t0/t737/t0/t0/t0/t0/t0/t0/t789/t0/t0/t803/t0/t0/t0/t0/t0/t0/t0/t0/t0/t0/t0/t0/t0/t837/t839/t0/t0/t0/t0/t0/t0/t0/t0/t0/t0/t0/t0/t0/t0/t0/t0/t0/t0/t874/t0/t0
"2515_2725"/t0/t0/t0/t0/t0/t84/t89/t88/t0/t130/t0/t0/t0/t0/t0/t0/t0/t0/t0/t0/t0/t0/t0/t0/t0/t0/t0/t0/t0/t0/t183/t0/t192/t0/t0/t0/t0/t242/t0/t311/t0/t314/t316/t317/t318/t0/t339/t0/t0/t0/t0/t365/t0/t0/t385/t0/t387/t0/t392/t402/t0/t409/t0/t413/t0/t419/t0/t424/t426/t431/t0/t0/t439/t0/t0/t0/t0/t0/t0/t0/t0/t0/t498/t503/t0/t0/t517/t0/t0/t522/t0/t527/t0/t0/t0/t545/t0/t0/t0/t0/t0/t0/t0/t0/t0/t0/t0/t582/t588/t658/t0/t621/t0/t0/t0/t629/t0/t0/t0/t0/t642/t0/t637/t649/t0/t664/t661/t665/t673/t686/t0/t0/t0/t0/t0/t0/t0/t0/t724/t709/t0/t712/t731/t714/t715/t0/t0/t0/t0/t0/t0/t737/t0/t0/t0/t0/t0/t0/t789/t0/t0/t803/t0/t0/t805/t808/t0/t0/t0/t0/t0/t0/t0/t0/t0/t837/t839/t0/t0/t0/t0/t0/t0/t0/t823/t0/t0/t0/t0/t0/t0/t0/t0/t0/t0/t874/t0/t0
"2515_2725"/t0/t61/t0/t0/t0/t0/t89/t0/t0/t130/t0/t0/t0/t0/t0/t0/t0/t0/t0/t0/t0/t0/t0/t0/t0/t0/t174/t0/t0/t0/t183/t185/t192/t0/t0/t0/t0/t242/t0/t0/t0/t314/t316/t317/t0/t0/t339/t0/t0/t0/t0/t0/t0/t0/t0/t0/t387/t0/t0/t402/t0/t409/t0/t413/t0/t419/t0/t424/t426/t0/t0/t0/t439/t0/t447/t0/t0/t0/t0/t0/t0/t0/t0/t0/t0/t0/t517/t521/t0/t522/t0/t527/t0/t0/t533/t545/t0/t0/t0/t0/t0/t0/t0/t0/t0/t0/t0/t582/t588/t0/t0/t621/t0/t0/t0/t629/t0/t0/t0/t0/t642/t0/t637/t649/t0/t664/t0/t0/t673/t0/t0/t0/t0/t0/t0/t0/t0/t707/t724/t709/t711/t712/t731/t714/t0/t0/t0/t0/t0/t0/t0/t737/t0/t0/t784/t0/t0/t0/t0/t0/t0/t803/t0/t0/t805/t808/t0/t0/t0/t814/t0/t0/t0/t0/t0/t0/t0/t0/t843/t0/t844/t0/t0/t0/t823/t846/t0/t0/t0/t0/t0/t0/t0/t0/t0/t874/t0/t872
"2515_2725"/t0/t61/t0/t0/t81/t84/t89/t88/t0/t0/t0/t0/t0/t0/t0/t0/t0/t0/t0/t0/t0/t0/t0/t0/t0/t0/t174/t0/t0/t0/t183/t185/t192/t0/t0/t0/t0/t0/t0/t311/t0/t0/t316/t317/t0/t0/t339/t0/t0/t0/t0/t0/t0/t0/t0/t0/t387/t0/t0/t0/t0/t0/t0/t413/t0/t0/t0/t424/t0/t0/t0/t0/t0/t0/t0/t450/t0/t458/t0/t0/t0/t0/t0/t0/t0/t0/t0/t0/t0/t0/t0/t0/t0/t0/t533/t545/t0/t557/t0/t0/t0/t0/t0/t0/t0/t0/t0/t0/t588/t658/t0/t621/t0/t0/t0/t629/t0/t0/t0/t0/t642/t0/t637/t649/t0/t0/t661/t0/t673/t0/t692/t0/t0/t0/t0/t0/t0/t0/t724/t709/t0/t0/t731/t0/t0/t0/t0/t0/t0/t0/t0/t737/t0/t0/t0/t0/t0/t788/t0/t0/t0/t803/t0/t0/t0/t0/t0/t0/t0/t0/t0/t0/t0/t0/t0/t0/t839/t0/t0/t0/t0/t0/t0/t0/t0/t846/t0/t0/t0/t0/t0/t0/t0/t0/t0/t0/t0/t0
"2515_2725"/t55/t0/t0/t0/t81/t84/t89/t88/t0/t0/t0/t0/t0/t0/t0/t0/t0/t0/t0/t0/t0/t0/t0/t0/t0/t0/t174/t0/t0/t0/t183/t185/t192/t0/t0/t0/t0/t242/t0/t0/t0/t314/t316/t317/t0/t0/t339/t0/t0/t0/t0/t0/t0/t0/t0/t0/t0/t0/t0/t0/t0/t409/t0/t413/t0/t0/t0/t424/t426/t431/t432/t0/t439/t0/t0/t450/t0/t0/t0/t0/t0/t0/t498/t0/t0/t0/t517/t521/t0/t522/t0/t0/t0/t0/t533/t545/t0/t557/t0/t0/t0/t0/t0/t0/t0/t0/t581/t0/t588/t658/t0/t621/t0/t0/t0/t0/t0/t0/t0/t0/t642/t0/t637/t649/t650/t664/t661/t0/t673/t686/t692/t0/t0/t0/t0/t0/t0/t0/t724/t709/t711/t0/t731/t0/t0/t0/t0/t0/t0/t0/t0/t737/t0/t780/t784/t0/t786/t0/t789/t0/t0/t803/t0/t0/t805/t808/t0/t0/t0/t814/t0/t0/t830/t0/t0/t837/t839/t0/t843/t0/t0/t0/t0/t0/t0/t846/t0/t0/t0/t0/t859/t0/t0/t0/t0/t874/t0/t0
"2515_2725"/t0/t61/t0/t0/t81/t0/t89/t88/t0/t0/t0/t0/t0/t0/t0/t0/t0/t0/t0/t0/t0/t0/t0/t0/t0/t0/t174/t0/t0/t0/t183/t185/t192/t0/t0/t0/t0/t242/t0/t0/t0/t314/t316/t317/t318/t321/t339/t0/t0/t0/t0/t365/t0/t0/t0/t0/t0/t0/t392/t402/t0/t0/t0/t413/t0/t0/t0/t424/t426/t431/t0/t0/t0/t0/t0/t450/t0/t0/t0/t0/t0/t0/t0/t0/t506/t0/t517/t0/t0/t522/t0/t527/t0/t0/t533/t545/t0/t0/t0/t0/t0/t0/t0/t0/t0/t0/t0/t0/t588/t658/t0/t621/t0/t0/t0/t0/t0/t0/t0/t0/t0/t0/t637/t0/t0/t0/t661/t0/t673/t0/t692/t0/t0/t0/t0/t0/t0/t0/t724/t709/t711/t0/t0/t714/t715/t0/t0/t0/t0/t0/t0/t737/t0/t0/t0/t0/t0/t0/t0/t0/t0/t803/t0/t0/t805/t0/t0/t0/t0/t0/t0/t0/t0/t0/t0/t0/t839/t0/t0/t0/t844/t0/t0/t0/t0/t0/t0/t0/t0/t0/t0/t0/t0/t0/t0/t874/t0/t0
"2515_2725"/t0/t61/t0/t0/t81/t84/t89/t0/t0/t0/t0/t0/t0/t0/t0/t0/t0/t0/t0/t0/t0/t0/t0/t0/t0/t0/t174/t0/t0/t0/t183/t185/t192/t0/t0/t0/t0/t0/t275/t311/t0/t0/t316/t317/t318/t0/t339/t0/t0/t0/t0/t0/t0/t0/t385/t0/t387/t0/t0/t402/t0/t409/t0/t413/t0/t0/t0/t0/t426/t431/t0/t0/t439/t0/t0/t0/t0/t458/t0/t0/t0/t0/t0/t503/t0/t0/t0/t0/t0/t0/t0/t527/t0/t0/t533/t545/t0/t0/t0/t0/t0/t0/t0/t0/t0/t0/t0/t0/t588/t658/t0/t621/t0/t0/t0/t0/t0/t0/t0/t0/t642/t0/t637/t649/t0/t0/t0/t0/t673/t0/t0/t0/t0/t0/t0/t0/t0/t0/t0/t0/t0/t0/t731/t0/t0/t0/t0/t0/t0/t0/t0/t0/t0/t0/t0/t0/t0/t0/t0/t0/t0/t803/t0/t0/t805/t808/t0/t0/t0/t814/t0/t0/t0/t0/t0/t0/t0/t0/t0/t0/t0/t0/t0/t0/t0/t846/t0/t0/t0/t0/t0/t0/t0/t0/t0/t0/t0/t872
"2515_2725"/t0/t0/t0/t0/t81/t0/t89/t88/t0/t0/t0/t0/t0/t0/t0/t0/t0/t0/t0/t0/t0/t0/t0/t0/t0/t0/t0/t0/t0/t0/t183/t185/t192/t0/t0/t0/t0/t0/t0/t0/t0/t314/t0/t317/t318/t0/t0/t0/t0/t0/t0/t0/t0/t0/t0/t0/t387/t0/t392/t0/t0/t0/t0/t413/t0/t0/t0/t0/t0/t0/t0/t0/t0/t0/t0/t0/t0/t458/t0/t0/t0/t0/t0/t503/t0/t0/t517/t0/t0/t522/t0/t0/t0/t0/t533/t545/t552/t557/t0/t0/t0/t0/t0/t0/t0/t0/t0/t0/t0/t658/t0/t0/t0/t0/t0/t0/t0/t0/t0/t0/t0/t0/t0/t649/t0/t0/t661/t0/t673/t686/t692/t0/t0/t0/t0/t0/t0/t0/t0/t709/t0/t712/t0/t0/t0/t0/t0/t0/t0/t0/t0/t737/t0/t0/t0/t0/t0/t0/t0/t0/t0/t803/t0/t0/t0/t808/t812/t0/t0/t814/t0/t0/t0/t0/t0/t837/t839/t0/t0/t0/t0/t0/t0/t0/t0/t846/t0/t0/t0/t0/t0/t0/t0/t0/t0/t874/t0/t0
"2515_2725"/t55/t0/t0/t0/t81/t84/t89/t88/t0/t0/t0/t0/t0/t0/t0/t0/t0/t0/t0/t0/t0/t0/t0/t0/t0/t0/t0/t0/t0/t0/t183/t185/t0/t0/t0/t0/t0/t0/t0/t311/t0/t314/t316/t317/t0/t0/t339/t0/t0/t0/t0/t0/t0/t0/t0/t0/t387/t0/t0/t402/t0/t409/t0/t413/t0/t0/t0/t0/t426/t0/t0/t0/t0/t0/t0/t0/t0/t0/t0/t0/t0/t0/t0/t0/t0/t0/t0/t521/t0/t0/t0/t0/t0/t0/t533/t545/t0/t0/t0/t0/t0/t0/t0/t0/t0/t0/t0/t0/t588/t0/t0/t0/t0/t0/t0/t0/t0/t0/t0/t0/t0/t0/t0/t649/t0/t0/t0/t0/t0/t686/t692/t0/t0/t0/t0/t0/t0/t0/t0/t709/t0/t0/t0/t714/t0/t0/t0/t0/t0/t0/t0/t0/t0/t0/t0/t0/t0/t0/t0/t0/t0/t803/t0/t0/t0/t808/t0/t0/t0/t0/t0/t0/t0/t0/t0/t0/t839/t0/t0/t0/t0/t0/t0/t0/t0/t0/t0/t0/t0/t0/t0/t0/t0/t0/t0/t0/t0/t0
"2515_2725"/t55/t61/t0/t0/t0/t0/t89/t88/t0/t130/t0/t0/t0/t0/t0/t0/t0/t0/t0/t0/t0/t0/t0/t0/t0/t0/t0/t0/t0/t0/t0/t0/t192/t0/t0/t0/t0/t0/t0/t0/t0/t314/t316/t317/t0/t0/t339/t0/t0/t0/t0/t0/t0/t0/t0/t0/t387/t0/t0/t402/t0/t409/t0/t413/t0/t0/t0/t424/t426/t431/t0/t0/t439/t0/t0/t0/t0/t458/t0/t0/t0/t0/t0/t0/t0/t0/t0/t0/t0/t0/t0/t0/t0/t0/t533/t545/t0/t0/t0/t0/t0/t0/t0/t0/t0/t0/t581/t0/t0/t0/t0/t0/t0/t0/t0/t629/t0/t0/t0/t0/t642/t0/t637/t0/t0/t0/t661/t0/t0/t0/t0/t0/t0/t0/t0/t0/t0/t707/t0/t709/t0/t712/t0/t0/t0/t0/t0/t0/t0/t0/t0/t737/t0/t0/t0/t0/t786/t0/t0/t797/t0/t803/t0/t0/t0/t808/t0/t0/t0/t814/t0/t0/t0/t0/t0/t0/t839/t0/t843/t0/t0/t0/t0/t0/t0/t846/t0/t0/t0/t0/t0/t860/t0/t0/t0/t0/t0/t0
"2515_2725"/t0/t61/t0/t0/t0/t0/t89/t0/t0/t130/t0/t0/t0/t0/t0/t0/t0/t0/t0/t0/t0/t0/t0/t0/t0/t0/t174/t0/t0/t0/t183/t185/t192/t0/t0/t0/t0/t242/t275/t311/t0/t314/t316/t317/t0/t0/t339/t0/t0/t0/t0/t365/t0/t0/t385/t0/t387/t0/t392/t402/t0/t409/t0/t413/t0/t0/t0/t424/t426/t0/t0/t0/t439/t0/t447/t0/t0/t0/t0/t0/t0/t0/t0/t0/t0/t0/t517/t0/t0/t522/t0/t0/t0/t0/t533/t545/t0/t0/t0/t0/t0/t0/t0/t0/t0/t0/t0/t582/t588/t658/t0/t621/t0/t0/t0/t0/t0/t0/t0/t0/t642/t0/t637/t649/t0/t0/t661/t0/t673/t686/t0/t0/t0/t0/t0/t0/t0/t0/t724/t0/t711/t712/t731/t0/t0/t0/t0/t0/t0/t0/t0/t737/t0/t0/t0/t0/t0/t0/t789/t0/t0/t803/t0/t0/t0/t808/t0/t0/t0/t0/t0/t0/t0/t0/t0/t837/t839/t0/t0/t0/t844/t0/t0/t0/t0/t0/t0/t0/t0/t0/t0/t0/t0/t0/t0/t874/t0/t0
"2515_2725"/t55/t61/t0/t0/t81/t84/t89/t88/t0/t130/t0/t0/t0/t0/t0/t0/t0/t0/t0/t0/t0/t0/t0/t0/t0/t0/t174/t0/t0/t0/t183/t185/t192/t0/t0/t0/t0/t242/t0/t311/t0/t314/t316/t317/t0/t0/t339/t0/t0/t0/t0/t0/t0/t0/t385/t0/t387/t390/t392/t402/t0/t409/t0/t413/t0/t419/t0/t424/t426/t431/t0/t0/t439/t0/t0/t450/t0/t458/t0/t0/t0/t0/t498/t503/t0/t0/t517/t0/t0/t522/t0/t527/t0/t0/t533/t545/t0/t557/t0/t0/t0/t0/t0/t0/t0/t0/t0/t0/t588/t658/t0/t621/t0/t0/t0/t629/t630/t0/t0/t0/t642/t0/t637/t649/t0/t664/t661/t0/t673/t686/t0/t0/t0/t0/t0/t0/t0/t0/t724/t709/t711/t712/t731/t714/t715/t0/t0/t0/t0/t0/t0/t737/t0/t0/t0/t0/t0/t0/t789/t0/t0/t803/t0/t0/t805/t808/t0/t0/t0/t814/t0/t0/t0/t0/t0/t0/t839/t0/t843/t0/t0/t0/t0/t0/t0/t846/t0/t0/t0/t0/t859/t860/t0/t0/t0/t874/t0/t872
"2515_2725"/t55/t61/t0/t0/t0/t0/t89/t0/t0/t130/t0/t0/t0/t0/t0/t0/t0/t0/t0/t0/t0/t0/t0/t0/t0/t0/t174/t0/t0/t0/t0/t0/t0/t0/t0/t0/t0/t242/t0/t311/t0/t314/t316/t317/t0/t0/t0/t0/t0/t0/t0/t365/t0/t0/t0/t0/t0/t0/t392/t402/t0/t409/t0/t413/t0/t0/t0/t0/t426/t431/t0/t0/t0/t0/t0/t0/t0/t0/t0/t0/t0/t0/t0/t0/t0/t0/t517/t0/t0/t522/t0/t0/t0/t0/t533/t545/t0/t0/t0/t0/t0/t0/t0/t0/t0/t0/t0/t582/t588/t0/t0/t621/t0/t0/t0/t0/t0/t0/t0/t0/t0/t0/t0/t649/t0/t0/t661/t0/t673/t686/t0/t0/t0/t0/t0/t0/t0/t0/t724/t0/t711/t712/t0/t714/t0/t0/t0/t0/t0/t0/t0/t737/t0/t0/t0/t0/t0/t0/t0/t0/t0/t803/t0/t0/t805/t0/t0/t0/t0/t814/t0/t0/t830/t0/t0/t0/t839/t0/t0/t0/t0/t0/t0/t0/t0/t846/t0/t0/t0/t0/t0/t0/t0/t0/t0/t874/t0/t0
"2515_2725"/t55/t61/t0/t0/t81/t84/t89/t88/t0/t130/t0/t0/t0/t0/t0/t0/t0/t0/t0/t0/t0/t0/t0/t0/t0/t0/t174/t0/t0/t0/t183/t0/t192/t0/t0/t0/t0/t242/t0/t0/t312/t314/t316/t317/t318/t0/t339/t0/t0/t0/t0/t0/t0/t0/t0/t0/t387/t0/t0/t402/t0/t0/t0/t413/t0/t0/t0/t0/t426/t431/t0/t0/t0/t0/t0/t0/t0/t0/t0/t0/t0/t0/t0/t0/t0/t0/t517/t521/t0/t0/t0/t0/t0/t0/t533/t545/t0/t0/t0/t0/t0/t0/t0/t0/t0/t0/t0/t0/t588/t0/t0/t0/t0/t0/t0/t0/t0/t0/t0/t0/t0/t0/t0/t0/t0/t0/t0/t0/t0/t686/t692/t0/t0/t0/t0/t0/t0/t707/t724/t709/t0/t712/t0/t0/t0/t0/t723/t0/t0/t0/t0/t737/t745/t0/t784/t0/t786/t0/t0/t0/t0/t0/t0/t0/t805/t0/t0/t0/t0/t0/t0/t0/t0/t0/t0/t0/t839/t0/t0/t0/t0/t0/t0/t0/t0/t0/t0/t0/t0/t0/t859/t860/t0/t0/t0/t0/t0/t0
"2515_2725"/t55/t61/t0/t0/t0/t84/t89/t0/t0/t130/t0/t0/t0/t0/t0/t0/t0/t0/t0/t0/t0/t0/t0/t0/t0/t0/t174/t0/t0/t0/t183/t185/t192/t0/t0/t0/t0/t242/t0/t0/t0/t314/t316/t317/t318/t0/t339/t0/t0/t0/t0/t0/t0/t0/t385/t0/t387/t0/t392/t402/t0/t0/t0/t413/t0/t0/t0/t0/t426/t431/t0/t0/t439/t0/t447/t450/t0/t458/t0/t0/t0/t0/t0/t503/t0/t0/t0/t0/t0/t522/t0/t0/t0/t0/t533/t545/t0/t0/t0/t0/t0/t0/t0/t0/t0/t0/t0/t0/t0/t658/t0/t621/t0/t0/t0/t0/t0/t0/t0/t0/t642/t0/t0/t649/t0/t664/t0/t0/t673/t686/t692/t0/t0/t0/t0/t0/t0/t0/t0/t709/t0/t0/t731/t0/t0/t0/t0/t0/t0/t0/t0/t737/t0/t0/t784/t0/t0/t0/t0/t0/t0/t803/t0/t0/t805/t808/t812/t0/t0/t814/t0/t0/t0/t0/t0/t837/t839/t0/t0/t0/t0/t0/t0/t0/t0/t846/t0/t0/t0/t0/t0/t860/t0/t0/t0/t0/t0/t0
"2515_2725"/t55/t61/t0/t0/t0/t84/t89/t0/t0/t130/t0/t0/t0/t0/t0/t0/t0/t0/t0/t0/t0/t0/t0/t0/t0/t0/t174/t0/t0/t0/t183/t185/t192/t0/t0/t0/t0/t242/t0/t311/t0/t314/t316/t317/t318/t0/t339/t0/t0/t0/t0/t0/t0/t0/t385/t0/t387/t0/t392/t402/t0/t0/t0/t413/t0/t0/t0/t0/t426/t0/t0/t0/t439/t0/t0/t450/t0/t458/t0/t0/t0/t0/t0/t503/t0/t0/t0/t0/t0/t0/t0/t0/t0/t0/t533/t545/t0/t0/t0/t0/t0/t0/t0/t0/t0/t0/t581/t0/t588/t658/t0/t621/t0/t0/t0/t0/t0/t0/t0/t0/t642/t0/t0/t649/t0/t664/t0/t0/t673/t686/t692/t0/t0/t0/t0/t0/t0/t0/t724/t709/t0/t0/t0/t0/t0/t0/t0/t0/t0/t0/t0/t737/t0/t0/t784/t0/t0/t0/t0/t0/t0/t0/t0/t0/t805/t808/t812/t0/t0/t814/t0/t0/t0/t0/t0/t837/t839/t0/t0/t0/t0/t0/t0/t0/t0/t846/t0/t0/t0/t0/t0/t860/t0/t0/t0/t0/t0/t0
"2515_2725"/t0/t61/t0/t0/t81/t84/t89/t88/t0/t0/t0/t0/t0/t0/t0/t0/t0/t0/t0/t0/t0/t0/t0/t0/t0/t0/t0/t0/t0/t0/t183/t185/t192/t0/t0/t0/t0/t242/t275/t311/t0/t314/t316/t317/t0/t0/t339/t0/t0/t0/t0/t0/t0/t0/t385/t0/t387/t390/t392/t402/t0/t0/t0/t413/t0/t419/t0/t424/t426/t431/t0/t437/t439/t0/t447/t0/t0/t458/t0/t0/t0/t0/t498/t503/t0/t0/t517/t521/t0/t522/t0/t0/t0/t0/t533/t545/t0/t0/t0/t0/t0/t0/t0/t0/t0/t0/t581/t0/t588/t658/t0/t621/t0/t0/t0/t629/t0/t631/t0/t0/t642/t0/t637/t649/t0/t664/t661/t0/t673/t686/t692/t0/t0/t0/t0/t0/t0/t0/t724/t709/t711/t712/t731/t714/t0/t0/t723/t0/t0/t0/t0/t737/t0/t0/t0/t0/t0/t788/t789/t0/t0/t0/t0/t0/t805/t808/t812/t0/t0/t814/t0/t0/t0/t0/t0/t837/t839/t0/t843/t0/t844/t0/t0/t0/t823/t846/t0/t0/t0/t0/t859/t860/t0/t0/t0/t874/t0/t872
"2515_2725"/t55/t61/t0/t0/t81/t84/t89/t88/t0/t0/t0/t0/t0/t0/t0/t0/t0/t0/t0/t0/t0/t0/t0/t0/t0/t0/t174/t0/t0/t0/t183/t185/t192/t0/t0/t0/t0/t242/t0/t311/t0/t314/t316/t317/t318/t0/t339/t0/t0/t0/t0/t0/t0/t0/t385/t0/t387/t390/t392/t402/t0/t0/t0/t413/t0/t0/t0/t424/t426/t431/t0/t0/t439/t442/t447/t0/t0/t458/t0/t0/t0/t0/t0/t503/t0/t0/t517/t521/t0/t522/t0/t527/t0/t0/t533/t545/t552/t557/t0/t0/t0/t0/t0/t0/t0/t0/t0/t0/t588/t658/t0/t621/t0/t0/t0/t629/t630/t0/t0/t0/t642/t648/t637/t649/t0/t664/t0/t0/t673/t686/t692/t0/t0/t0/t0/t0/t0/t0/t724/t709/t711/t712/t731/t714/t0/t0/t0/t0/t0/t0/t735/t737/t745/t0/t0/t0/t0/t0/t0/t0/t0/t803/t0/t0/t805/t808/t812/t0/t0/t814/t0/t0/t0/t0/t0/t837/t839/t0/t843/t0/t844/t0/t0/t0/t823/t846/t0/t0/t0/t0/t859/t860/t0/t0/t0/t0/t0/t872
"2515_2725"/t55/t61/t0/t0/t81/t84/t89/t0/t0/t0/t0/t0/t0/t0/t0/t0/t0/t0/t0/t0/t0/t0/t0/t0/t0/t0/t174/t0/t0/t0/t183/t185/t192/t0/t0/t0/t0/t242/t275/t311/t0/t314/t316/t317/t318/t0/t339/t0/t0/t0/t0/t0/t0/t0/t385/t0/t387/t390/t392/t402/t0/t0/t0/t413/t0/t419/t0/t424/t426/t431/t0/t0/t439/t442/t447/t450/t0/t458/t0/t0/t0/t0/t498/t503/t0/t0/t517/t521/t0/t522/t0/t527/t0/t0/t533/t545/t552/t0/t0/t0/t0/t0/t0/t0/t0/t0/t581/t0/t588/t658/t0/t621/t0/t0/t0/t629/t0/t631/t0/t0/t642/t0/t637/t649/t0/t664/t661/t0/t673/t686/t692/t0/t0/t0/t0/t0/t0/t0/t724/t709/t711/t712/t731/t714/t0/t0/t723/t0/t0/t0/t0/t737/t0/t0/t0/t0/t0/t788/t789/t0/t0/t803/t0/t0/t805/t808/t812/t0/t0/t814/t0/t0/t0/t0/t0/t837/t839/t0/t843/t0/t844/t0/t0/t0/t823/t846/t0/t0/t0/t0/t859/t860/t0/t0/t0/t874/t0/t872
"2515_2725"/t0/t61/t0/t0/t0/t84/t89/t0/t0/t0/t0/t0/t0/t0/t0/t0/t0/t0/t0/t0/t0/t0/t0/t0/t0/t0/t174/t0/t0/t0/t183/t185/t192/t0/t0/t0/t0/t242/t0/t0/t0/t314/t316/t317/t0/t0/t339/t0/t0/t0/t0/t0/t0/t0/t385/t0/t387/t390/t0/t0/t0/t409/t0/t413/t0/t0/t0/t424/t426/t431/t0/t0/t439/t0/t447/t0/t0/t458/t0/t0/t0/t0/t498/t503/t0/t0/t517/t0/t0/t522/t0/t527/t0/t0/t533/t545/t552/t557/t0/t0/t0/t0/t0/t0/t0/t0/t0/t0/t0/t658/t0/t621/t0/t0/t0/t629/t630/t0/t0/t0/t642/t648/t637/t649/t0/t664/t0/t0/t673/t686/t692/t0/t0/t0/t0/t0/t0/t0/t0/t709/t0/t0/t731/t714/t0/t0/t0/t0/t0/t0/t735/t737/t745/t0/t0/t0/t0/t788/t0/t0/t0/t803/t0/t0/t805/t0/t0/t0/t0/t814/t0/t0/t0/t0/t0/t0/t839/t0/t843/t0/t844/t0/t0/t0/t0/t846/t0/t0/t0/t0/t859/t0/t0/t0/t0/t0/t0/t872
"2520_2725"/t0/t61/t72/t0/t81/t0/t89/t0/t0/t0/t0/t0/t0/t0/t0/t0/t0/t0/t0/t0/t0/t0/t0/t0/t0/t0/t0/t0/t0/t0/t0/t0/t0/t0/t0/t0/t0/t0/t0/t0/t0/t314/t316/t0/t0/t0/t339/t0/t0/t0/t0/t365/t0/t0/t0/t0/t387/t0/t0/t402/t0/t0/t0/t413/t0/t0/t0/t0/t0/t0/t0/t0/t0/t0/t0/t0/t0/t0/t0/t0/t0/t0/t498/t0/t0/t0/t0/t0/t0/t0/t0/t0/t0/t0/t0/t0/t0/t0/t0/t0/t0/t0/t0/t0/t0/t0/t0/t582/t588/t0/t0/t0/t0/t0/t0/t0/t0/t0/t0/t0/t0/t0/t0/t649/t0/t0/t0/t0/t673/t686/t692/t0/t0/t0/t0/t0/t0/t0/t0/t0/t0/t0/t0/t0/t0/t0/t0/t0/t0/t0/t0/t0/t0/t0/t0/t0/t0/t0/t0/t0/t0/t0/t0/t0/t0/t0/t0/t0/t0/t0/t0/t0/t0/t0/t0/t0/t0/t0/t843/t0/t0/t0/t0/t0/t0/t0/t0/t0/t0/t0/t859/t0/t0/t0/t0/t0/t0/t0
"2520_2725"/t0/t0/t72/t0/t0/t0/t0/t0/t0/t0/t0/t0/t0/t0/t0/t0/t0/t0/t0/t0/t0/t0/t0/t0/t0/t0/t174/t0/t0/t0/t0/t0/t192/t0/t0/t0/t0/t242/t0/t311/t0/t0/t0/t317/t0/t0/t339/t0/t0/t0/t0/t0/t0/t0/t0/t0/t0/t0/t0/t0/t0/t0/t0/t0/t0/t0/t0/t424/t426/t0/t0/t0/t439/t0/t0/t0/t0/t0/t0/t0/t0/t0/t0/t0/t0/t0/t517/t0/t0/t522/t0/t0/t0/t0/t0/t545/t0/t557/t0/t0/t0/t0/t0/t0/t0/t0/t0/t0/t0/t0/t0/t621/t0/t0/t0/t0/t0/t0/t0/t0/t0/t0/t0/t0/t0/t664/t661/t0/t673/t686/t0/t0/t0/t0/t0/t0/t0/t0/t0/t0/t711/t0/t0/t0/t0/t0/t0/t0/t0/t0/t0/t737/t0/t0/t0/t0/t0/t0/t0/t0/t0/t0/t0/t0/t0/t0/t0/t0/t0/t0/t0/t0/t0/t0/t0/t0/t839/t0/t0/t0/t0/t0/t0/t0/t0/t0/t0/t0/t0/t0/t0/t0/t0/t0/t0/t0/t0/t0
"2520_2725"/t0/t0/t72/t0/t0/t84/t89/t0/t0/t130/t0/t0/t0/t0/t0/t0/t0/t0/t0/t0/t0/t0/t0/t0/t0/t0/t0/t0/t0/t0/t0/t0/t0/t0/t0/t0/t0/t0/t0/t0/t0/t0/t316/t317/t0/t0/t339/t0/t0/t0/t0/t0/t0/t0/t0/t0/t0/t0/t0/t0/t0/t0/t0/t413/t0/t0/t0/t424/t426/t0/t0/t0/t0/t0/t0/t0/t0/t0/t0/t0/t0/t0/t0/t0/t0/t0/t517/t0/t0/t0/t0/t0/t0/t0/t0/t545/t0/t0/t0/t0/t0/t0/t0/t0/t0/t0/t0/t0/t0/t0/t0/t0/t0/t0/t0/t0/t0/t0/t0/t0/t642/t0/t0/t0/t0/t0/t661/t0/t0/t0/t0/t0/t0/t0/t0/t0/t0/t0/t724/t0/t711/t0/t0/t0/t0/t0/t0/t0/t0/t0/t0/t737/t0/t0/t0/t0/t0/t0/t0/t0/t0/t0/t0/t0/t0/t0/t0/t0/t0/t0/t0/t0/t0/t0/t0/t0/t0/t0/t0/t0/t0/t0/t0/t0/t0/t0/t0/t0/t0/t0/t0/t0/t0/t0/t0/t0/t0/t0
"2525_2725"/t0/t0/t0/t0/t0/t84/t0/t0/t0/t130/t0/t0/t0/t0/t0/t0/t0/t0/t0/t0/t0/t0/t0/t0/t0/t0/t0/t0/t0/t0/t183/t0/t192/t0/t0/t0/t0/t242/t0/t0/t0/t0/t316/t0/t0/t0/t339/t0/t0/t0/t0/t0/t0/t0/t0/t0/t0/t0/t392/t0/t0/t409/t0/t413/t0/t0/t0/t424/t426/t0/t432/t0/t0/t0/t0/t0/t0/t0/t0/t0/t0/t0/t498/t0/t0/t0/t517/t0/t0/t522/t0/t0/t0/t0/t0/t545/t0/t0/t0/t0/t0/t0/t0/t0/t0/t0/t0/t0/t588/t658/t0/t621/t0/t0/t0/t0/t0/t0/t0/t0/t642/t0/t637/t0/t650/t0/t661/t0/t0/t0/t692/t0/t0/t0/t0/t0/t0/t0/t724/t0/t711/t0/t0/t0/t0/t0/t0/t0/t0/t0/t735/t737/t0/t0/t0/t0/t0/t0/t789/t0/t0/t0/t0/t0/t0/t0/t0/t0/t0/t0/t0/t0/t0/t0/t0/t0/t839/t0/t0/t0/t0/t0/t0/t0/t0/t0/t0/t0/t0/t0/t0/t0/t0/t0/t0/t874/t0/t0
"2530_2725"/t0/t0/t0/t0/t0/t0/t0/t0/t0/t130/t0/t0/t0/t0/t0/t0/t0/t0/t0/t0/t0/t0/t0/t0/t0/t0/t0/t0/t0/t0/t183/t185/t192/t0/t0/t0/t0/t0/t0/t0/t0/t0/t316/t317/t0/t0/t339/t0/t0/t0/t0/t0/t0/t0/t0/t0/t0/t0/t0/t0/t0/t0/t0/t0/t0/t0/t0/t0/t0/t0/t432/t0/t439/t0/t0/t0/t0/t458/t0/t0/t0/t0/t0/t0/t0/t0/t517/t0/t0/t0/t0/t0/t0/t0/t0/t0/t0/t0/t0/t0/t0/t0/t0/t0/t0/t576/t0/t0/t588/t658/t0/t621/t0/t0/t0/t0/t0/t0/t0/t0/t0/t0/t637/t0/t650/t0/t661/t665/t0/t0/t692/t0/t0/t0/t0/t0/t0/t0/t0/t0/t0/t0/t0/t0/t0/t0/t0/t0/t0/t0/t0/t737/t0/t0/t0/t0/t786/t0/t789/t0/t0/t0/t0/t0/t0/t0/t0/t0/t0/t0/t0/t0/t0/t0/t0/t837/t839/t0/t0/t0/t844/t0/t0/t0/t0/t0/t0/t0/t0/t0/t0/t0/t0/t866/t0/t0/t0/t0
"2530_2725"/t0/t0/t0/t0/t0/t0/t0/t0/t0/t130/t0/t0/t0/t0/t0/t0/t0/t0/t0/t0/t0/t0/t0/t0/t0/t0/t0/t0/t0/t0/t183/t185/t0/t0/t0/t0/t0/t0/t0/t311/t0/t0/t316/t317/t318/t0/t0/t0/t0/t0/t0/t0/t0/t0/t0/t0/t0/t0/t392/t0/t0/t0/t0/t0/t0/t0/t0/t0/t0/t0/t0/t0/t0/t0/t0/t0/t0/t0/t0/t488/t0/t0/t498/t0/t0/t0/t0/t0/t0/t522/t0/t0/t0/t0/t0/t545/t0/t0/t0/t0/t0/t0/t570/t0/t0/t576/t0/t582/t0/t658/t622/t0/t0/t0/t0/t0/t0/t0/t0/t0/t0/t648/t637/t0/t650/t0/t661/t0/t673/t0/t692/t0/t0/t0/t0/t0/t0/t707/t724/t709/t711/t0/t0/t714/t0/t0/t0/t0/t0/t0/t0/t0/t0/t0/t0/t0/t786/t0/t789/t0/t0/t803/t0/t0/t805/t0/t0/t0/t0/t0/t0/t0/t830/t0/t0/t0/t839/t0/t0/t0/t844/t0/t0/t0/t0/t0/t0/t0/t0/t0/t0/t860/t0/t866/t0/t0/t0/t872
"2535_2725"/t0/t61/t72/t0/t0/t0/t0/t0/t0/t130/t0/t0/t0/t0/t0/t0/t0/t0/t0/t0/t0/t0/t0/t0/t0/t0/t174/t0/t0/t0/t183/t185/t0/t0/t0/t0/t0/t0/t0/t0/t0/t314/t316/t317/t0/t0/t0/t351/t0/t0/t0/t0/t0/t0/t0/t0/t0/t390/t392/t0/t0/t0/t0/t0/t0/t0/t0/t0/t0/t431/t0/t0/t0/t0/t0/t0/t0/t458/t0/t0/t0/t0/t0/t503/t0/t0/t0/t0/t0/t522/t0/t0/t0/t0/t0/t545/t552/t0/t0/t0/t0/t0/t570/t0/t0/t0/t0/t582/t588/t658/t0/t621/t0/t0/t0/t629/t0/t0/t0/t0/t642/t0/t0/t649/t650/t0/t0/t0/t673/t0/t692/t0/t0/t0/t0/t0/t703/t707/t0/t709/t0/t0/t0/t714/t0/t722/t0/t0/t0/t0/t0/t0/t0/t0/t0/t0/t786/t0/t0/t0/t0/t803/t0/t0/t0/t808/t0/t0/t0/t814/t813/t0/t0/t0/t0/t0/t839/t0/t0/t0/t844/t0/t0/t0/t0/t0/t0/t0/t0/t0/t0/t860/t0/t0/t0/t0/t0/t872
"2535_2725"/t0/t0/t72/t0/t0/t84/t89/t0/t0/t130/t0/t0/t0/t0/t0/t0/t0/t0/t0/t0/t0/t0/t0/t0/t0/t0/t0/t0/t0/t0/t0/t185/t192/t0/t0/t0/t0/t242/t0/t0/t0/t0/t0/t317/t0/t0/t0/t0/t0/t0/t0/t0/t0/t0/t0/t0/t0/t0/t392/t0/t0/t0/t0/t0/t0/t0/t0/t0/t0/t431/t0/t0/t0/t0/t0/t0/t0/t0/t0/t0/t0/t0/t0/t0/t0/t0/t0/t0/t0/t0/t0/t0/t0/t0/t0/t545/t0/t0/t0/t0/t0/t0/t0/t0/t0/t0/t0/t0/t0/t658/t0/t0/t0/t0/t0/t0/t0/t0/t0/t0/t0/t0/t0/t0/t0/t0/t0/t0/t0/t0/t692/t0/t0/t0/t0/t0/t0/t0/t0/t0/t0/t0/t0/t0/t0/t0/t0/t0/t0/t0/t0/t0/t0/t0/t0/t0/t0/t0/t0/t0/t0/t803/t0/t0/t805/t0/t0/t0/t0/t814/t0/t0/t0/t0/t0/t0/t839/t0/t0/t0/t0/t0/t0/t0/t0/t0/t0/t0/t0/t0/t0/t0/t0/t0/t0/t0/t0/t0
"2535_2725"/t0/t61/t0/t0/t0/t84/t89/t88/t0/t130/t0/t0/t0/t0/t0/t0/t0/t0/t0/t0/t0/t0/t0/t0/t0/t0/t0/t0/t0/t0/t0/t185/t0/t0/t0/t0/t0/t242/t0/t311/t0/t0/t316/t317/t0/t0/t339/t0/t0/t0/t0/t0/t0/t0/t0/t0/t387/t390/t392/t0/t0/t0/t0/t0/t0/t0/t0/t424/t0/t431/t0/t0/t0/t0/t0/t0/t0/t0/t0/t0/t0/t0/t0/t503/t0/t0/t517/t0/t0/t0/t0/t0/t0/t0/t0/t545/t0/t557/t0/t0/t0/t0/t0/t0/t0/t0/t581/t0/t588/t658/t0/t621/t0/t0/t0/t0/t0/t0/t0/t0/t0/t0/t637/t0/t0/t0/t0/t0/t673/t0/t692/t0/t0/t0/t0/t0/t703/t707/t0/t709/t0/t0/t0/t0/t0/t0/t0/t0/t0/t0/t0/t737/t0/t780/t784/t0/t786/t0/t789/t0/t0/t803/t0/t0/t0/t808/t0/t0/t0/t0/t0/t0/t0/t0/t0/t837/t839/t0/t0/t0/t0/t0/t0/t0/t0/t846/t0/t0/t0/t0/t0/t0/t0/t866/t0/t0/t0/t0
"2540_2725"/t0/t61/t0/t0/t81/t0/t89/t88/t0/t0/t0/t0/t0/t0/t0/t0/t0/t0/t0/t0/t0/t0/t0/t0/t0/t0/t0/t0/t0/t0/t0/t185/t0/t0/t0/t0/t0/t0/t0/t0/t0/t314/t0/t317/t0/t0/t339/t0/t0/t0/t0/t0/t0/t0/t0/t0/t387/t0/t392/t0/t0/t409/t0/t0/t0/t0/t0/t0/t0/t431/t0/t437/t439/t0/t0/t0/t0/t0/t0/t0/t0/t0/t0/t0/t0/t0/t0/t0/t0/t0/t0/t0/t0/t0/t0/t545/t0/t0/t0/t0/t0/t0/t0/t0/t0/t0/t0/t0/t0/t0/t0/t0/t0/t0/t618/t0/t0/t0/t0/t0/t0/t0/t0/t649/t0/t0/t0/t0/t0/t686/t0/t0/t0/t0/t0/t0/t703/t0/t0/t709/t0/t0/t0/t0/t715/t0/t0/t0/t0/t0/t0/t0/t0/t780/t784/t0/t0/t0/t0/t797/t799/t803/t0/t0/t0/t0/t0/t0/t0/t0/t0/t0/t0/t0/t0/t0/t0/t0/t843/t0/t0/t0/t0/t0/t0/t0/t0/t0/t0/t0/t0/t0/t0/t0/t0/t0/t0/t0
"2540_2725"/t55/t61/t0/t0/t81/t84/t0/t0/t0/t130/t0/t0/t0/t0/t0/t0/t0/t0/t0/t0/t0/t0/t0/t0/t0/t0/t174/t0/t0/t0/t0/t185/t192/t0/t0/t0/t0/t242/t275/t311/t0/t314/t0/t317/t318/t0/t339/t0/t0/t0/t0/t0/t0/t0/t385/t0/t387/t390/t392/t402/t0/t0/t0/t0/t0/t0/t0/t0/t0/t0/t0/t437/t0/t0/t0/t450/t0/t0/t0/t0/t0/t0/t0/t503/t506/t0/t0/t0/t523/t0/t0/t0/t0/t0/t0/t545/t0/t557/t0/t0/t0/t0/t0/t0/t0/t576/t581/t0/t0/t658/t622/t621/t0/t0/t0/t0/t0/t0/t0/t0/t0/t0/t0/t649/t0/t0/t0/t665/t0/t686/t0/t0/t0/t0/t0/t0/t0/t707/t0/t709/t0/t0/t0/t714/t0/t0/t723/t0/t0/t0/t0/t0/t0/t780/t784/t0/t786/t0/t0/t0/t0/t803/t0/t0/t805/t808/t0/t0/t0/t814/t0/t0/t0/t0/t0/t837/t839/t0/t843/t0/t0/t0/t0/t0/t0/t846/t0/t0/t0/t0/t0/t860/t0/t866/t0/t0/t0/t0
"2540_2725"/t0/t61/t0/t0/t0/t84/t0/t0/t0/t130/t0/t0/t0/t0/t0/t0/t0/t0/t0/t0/t0/t0/t0/t0/t0/t0/t0/t0/t0/t0/t0/t185/t0/t0/t0/t0/t0/t242/t0/t311/t0/t314/t0/t317/t0/t0/t339/t0/t0/t0/t0/t0/t0/t0/t385/t0/t387/t390/t392/t402/t0/t409/t0/t0/t418/t0/t0/t424/t0/t0/t0/t0/t439/t0/t0/t0/t0/t0/t0/t0/t0/t0/t0/t503/t0/t0/t517/t521/t0/t0/t0/t0/t0/t0/t0/t545/t552/t557/t0/t0/t0/t0/t570/t0/t0/t576/t0/t0/t588/t658/t0/t621/t0/t0/t0/t0/t0/t0/t0/t0/t0/t0/t637/t649/t0/t0/t0/t0/t0/t686/t692/t0/t0/t0/t0/t0/t0/t707/t0/t709/t0/t0/t0/t0/t0/t0/t0/t0/t0/t0/t0/t0/t745/t780/t784/t0/t786/t0/t0/t0/t0/t803/t0/t0/t0/t808/t0/t0/t0/t814/t0/t0/t0/t0/t0/t0/t839/t0/t0/t0/t0/t0/t0/t0/t823/t0/t0/t0/t0/t0/t859/t860/t0/t866/t0/t0/t0/t0
"2545_2725"/t0/t0/t0/t0/t0/t84/t89/t88/t0/t130/t0/t0/t0/t0/t0/t0/t0/t0/t0/t0/t0/t0/t0/t0/t0/t0/t0/t0/t0/t0/t183/t185/t192/t0/t0/t0/t0/t242/t0/t0/t0/t314/t0/t317/t0/t0/t339/t0/t0/t0/t0/t0/t0/t0/t385/t0/t387/t390/t0/t0/t0/t409/t0/t0/t418/t419/t0/t0/t0/t0/t0/t437/t0/t442/t0/t0/t0/t458/t0/t0/t0/t0/t0/t503/t0/t0/t517/t521/t0/t0/t0/t0/t0/t0/t533/t545/t552/t0/t0/t0/t0/t0/t0/t0/t0/t0/t581/t0/t588/t0/t0/t0/t0/t0/t618/t629/t0/t0/t0/t0/t0/t0/t637/t649/t0/t0/t0/t0/t673/t686/t692/t0/t0/t0/t0/t0/t0/t0/t0/t709/t0/t712/t0/t714/t715/t0/t723/t0/t0/t0/t0/t0/t0/t0/t0/t0/t0/t0/t0/t0/t799/t803/t0/t0/t0/t808/t0/t0/t0/t814/t813/t0/t0/t0/t0/t0/t839/t0/t0/t0/t0/t0/t0/t0/t0/t0/t0/t0/t0/t0/t859/t860/t0/t0/t0/t0/t0/t872
"2545_2725"/t0/t0/t0/t0/t0/t0/t89/t0/t0/t0/t0/t0/t0/t0/t0/t0/t0/t0/t0/t0/t0/t171/t0/t0/t0/t0/t0/t0/t0/t0/t0/t0/t0/t0/t0/t0/t0/t0/t0/t0/t0/t0/t316/t317/t0/t0/t339/t0/t0/t0/t0/t0/t0/t0/t0/t0/t0/t0/t0/t0/t0/t0/t0/t0/t0/t0/t0/t424/t0/t0/t0/t0/t439/t0/t0/t0/t0/t0/t0/t0/t0/t0/t0/t0/t0/t0/t0/t0/t0/t0/t0/t0/t0/t0/t0/t545/t0/t557/t0/t0/t0/t0/t0/t0/t0/t0/t0/t0/t0/t0/t0/t0/t0/t0/t0/t0/t0/t0/t0/t0/t0/t0/t0/t0/t0/t0/t0/t0/t0/t686/t692/t0/t0/t0/t0/t0/t0/t0/t0/t0/t0/t0/t0/t0/t0/t0/t0/t0/t0/t0/t0/t0/t745/t0/t0/t0/t0/t0/t0/t0/t0/t0/t0/t0/t0/t0/t0/t0/t0/t0/t0/t0/t0/t0/t0/t0/t0/t0/t0/t0/t0/t0/t0/t0/t0/t0/t0/t0/t0/t0/t0/t0/t0/t0/t0/t0/t0/t0
"2545_2725"/t0/t0/t0/t0/t0/t84/t0/t0/t0/t0/t0/t0/t0/t0/t0/t0/t0/t0/t0/t0/t0/t0/t0/t0/t0/t0/t0/t0/t0/t0/t0/t0/t192/t0/t0/t0/t0/t242/t0/t0/t0/t314/t0/t317/t0/t0/t339/t0/t0/t0/t0/t0/t0/t0/t0/t0/t0/t390/t0/t0/t0/t409/t0/t0/t0/t0/t0/t0/t0/t0/t0/t0/t439/t0/t0/t450/t0/t0/t0/t0/t0/t0/t0/t503/t0/t0/t517/t0/t0/t0/t0/t0/t0/t0/t533/t545/t0/t557/t0/t0/t0/t0/t0/t0/t0/t0/t0/t0/t0/t0/t0/t0/t0/t0/t0/t0/t0/t0/t0/t0/t0/t0/t0/t649/t0/t664/t0/t0/t0/t0/t0/t0/t0/t0/t0/t0/t0/t707/t0/t0/t0/t0/t0/t0/t0/t0/t0/t0/t0/t0/t0/t0/t0/t0/t0/t0/t0/t0/t0/t0/t0/t803/t0/t0/t0/t808/t0/t0/t0/t814/t813/t0/t0/t0/t0/t0/t839/t0/t0/t0/t0/t0/t0/t0/t0/t0/t0/t0/t0/t0/t0/t860/t0/t0/t0/t0/t0/t0
"2545_2725"/t0/t0/t0/t0/t0/t84/t89/t88/t0/t0/t0/t0/t0/t0/t0/t0/t0/t0/t0/t0/t0/t171/t0/t0/t0/t0/t0/t0/t0/t0/t0/t0/t0/t0/t0/t0/t0/t0/t275/t0/t0/t314/t0/t317/t0/t0/t339/t0/t0/t0/t0/t0/t0/t0/t0/t0/t0/t0/t392/t0/t0/t0/t0/t0/t0/t0/t0/t424/t0/t0/t0/t0/t0/t0/t0/t0/t0/t0/t0/t0/t0/t0/t0/t0/t0/t0/t517/t0/t0/t0/t0/t0/t0/t0/t0/t0/t0/t557/t0/t0/t0/t0/t0/t0/t0/t0/t0/t0/t0/t0/t0/t0/t0/t0/t0/t0/t0/t0/t0/t0/t0/t0/t0/t0/t0/t0/t0/t0/t0/t686/t0/t0/t0/t0/t0/t0/t0/t0/t0/t0/t0/t0/t0/t0/t0/t0/t0/t0/t0/t0/t0/t0/t0/t0/t0/t0/t0/t0/t0/t0/t799/t803/t0/t0/t0/t808/t0/t0/t0/t0/t0/t0/t0/t0/t0/t0/t0/t0/t0/t0/t0/t0/t0/t0/t0/t0/t0/t0/t0/t0/t0/t0/t0/t0/t0/t0/t0/t0
"2545_2725"/t0/t61/t0/t0/t0/t84/t89/t88/t0/t0/t0/t0/t0/t0/t0/t0/t0/t0/t0/t0/t0/t171/t0/t0/t0/t0/t0/t0/t0/t0/t0/t185/t192/t0/t0/t0/t0/t242/t0/t0/t0/t314/t0/t317/t0/t0/t339/t0/t0/t0/t0/t365/t0/t0/t385/t0/t387/t390/t392/t402/t0/t0/t0/t0/t0/t0/t0/t424/t0/t431/t0/t0/t439/t0/t0/t0/t0/t0/t0/t0/t0/t0/t0/t503/t0/t0/t0/t0/t0/t0/t0/t0/t0/t0/t533/t545/t0/t557/t0/t0/t0/t0/t0/t0/t0/t0/t0/t0/t0/t0/t0/t0/t0/t0/t0/t0/t0/t0/t0/t0/t0/t0/t0/t649/t0/t0/t0/t0/t0/t686/t0/t0/t0/t0/t0/t0/t0/t0/t0/t709/t0/t712/t0/t0/t0/t0/t0/t0/t0/t0/t0/t0/t0/t0/t784/t0/t0/t0/t0/t0/t799/t803/t0/t0/t0/t808/t0/t0/t0/t814/t0/t818/t0/t0/t0/t0/t0/t0/t0/t0/t0/t0/t0/t0/t0/t846/t0/t0/t0/t0/t0/t0/t0/t0/t0/t0/t0/t0
"2545_2725"/t0/t61/t0/t0/t0/t84/t89/t88/t0/t0/t0/t0/t0/t0/t0/t0/t0/t0/t0/t0/t0/t0/t0/t0/t0/t0/t0/t0/t0/t0/t0/t0/t192/t0/t0/t0/t0/t242/t0/t311/t0/t314/t316/t317/t0/t0/t339/t0/t0/t0/t0/t0/t0/t0/t385/t0/t387/t0/t392/t402/t0/t0/t0/t0/t0/t419/t0/t424/t0/t431/t0/t437/t439/t0/t447/t0/t0/t0/t0/t0/t0/t0/t0/t503/t0/t0/t0/t521/t0/t0/t0/t0/t0/t0/t533/t0/t552/t557/t0/t0/t0/t0/t0/t0/t0/t0/t0/t0/t0/t0/t0/t0/t0/t0/t0/t0/t0/t0/t0/t0/t0/t0/t0/t649/t0/t0/t0/t0/t0/t686/t0/t0/t0/t0/t0/t0/t0/t0/t0/t709/t0/t712/t0/t0/t0/t0/t0/t0/t0/t0/t0/t0/t745/t0/t784/t0/t0/t0/t0/t0/t799/t803/t0/t0/t0/t808/t0/t0/t0/t0/t0/t0/t0/t0/t0/t0/t0/t0/t0/t0/t0/t0/t0/t0/t0/t0/t0/t0/t0/t0/t0/t860/t0/t0/t0/t0/t0/t0
"2545_2725"/t0/t61/t0/t0/t81/t84/t89/t0/t0/t0/t0/t0/t0/t0/t0/t0/t0/t0/t0/t0/t0/t0/t0/t0/t0/t0/t0/t0/t0/t0/t0/t185/t192/t0/t0/t0/t0/t242/t275/t311/t0/t314/t316/t317/t0/t0/t339/t0/t0/t0/t0/t0/t0/t0/t385/t0/t387/t0/t392/t402/t0/t0/t0/t0/t0/t0/t0/t424/t0/t431/t0/t437/t439/t0/t447/t0/t0/t0/t0/t0/t0/t0/t0/t503/t506/t0/t517/t521/t0/t0/t0/t0/t0/t0/t533/t545/t552/t557/t0/t0/t0/t0/t0/t0/t0/t0/t0/t0/t0/t0/t0/t0/t0/t0/t0/t629/t0/t0/t0/t0/t0/t0/t0/t649/t0/t0/t0/t0/t0/t686/t0/t0/t0/t0/t0/t0/t0/t0/t0/t709/t0/t712/t0/t0/t0/t0/t723/t0/t0/t0/t0/t0/t745/t0/t0/t0/t0/t0/t0/t0/t799/t803/t0/t0/t0/t808/t0/t0/t0/t0/t0/t0/t0/t0/t0/t0/t0/t0/t0/t0/t0/t0/t0/t0/t0/t0/t0/t0/t0/t0/t0/t860/t0/t0/t0/t0/t0/t0
"2545_2725"/t0/t0/t0/t0/t0/t84/t89/t0/t0/t0/t0/t0/t0/t0/t0/t0/t0/t0/t0/t0/t0/t0/t0/t0/t0/t0/t0/t0/t0/t0/t183/t0/t192/t0/t0/t0/t0/t242/t0/t311/t0/t314/t316/t317/t0/t0/t339/t0/t0/t0/t0/t0/t0/t0/t385/t0/t387/t390/t0/t402/t0/t0/t0/t0/t0/t419/t0/t424/t0/t431/t432/t437/t439/t0/t0/t0/t0/t0/t0/t0/t0/t0/t0/t0/t0/t0/t0/t521/t0/t0/t0/t0/t0/t0/t533/t545/t0/t0/t0/t0/t0/t0/t0/t0/t0/t0/t581/t0/t0/t0/t0/t0/t0/t0/t0/t0/t0/t0/t0/t0/t0/t0/t0/t649/t0/t0/t0/t0/t0/t686/t0/t0/t0/t0/t0/t0/t0/t707/t0/t709/t0/t712/t0/t0/t0/t0/t723/t0/t0/t0/t0/t0/t745/t0/t784/t0/t786/t0/t0/t0/t0/t803/t0/t0/t0/t0/t0/t0/t0/t0/t0/t0/t0/t0/t0/t0/t839/t0/t0/t0/t0/t0/t0/t0/t823/t0/t0/t0/t0/t0/t0/t0/t0/t0/t0/t0/t0/t0
"2545_2725"/t0/t0/t0/t0/t0/t84/t89/t0/t0/t130/t0/t0/t0/t0/t0/t0/t0/t0/t0/t0/t0/t0/t0/t0/t0/t0/t0/t0/t0/t0/t0/t185/t192/t0/t0/t0/t0/t242/t0/t311/t0/t314/t316/t317/t0/t0/t339/t0/t0/t0/t0/t0/t0/t0/t0/t0/t387/t390/t0/t0/t0/t0/t0/t0/t0/t0/t0/t424/t0/t431/t0/t0/t439/t0/t0/t0/t0/t0/t0/t0/t0/t0/t0/t503/t0/t0/t517/t0/t0/t522/t0/t0/t0/t0/t533/t545/t552/t0/t0/t0/t0/t0/t0/t0/t0/t576/t0/t0/t0/t0/t0/t0/t0/t0/t0/t0/t0/t0/t0/t0/t0/t0/t0/t0/t650/t664/t0/t0/t0/t686/t0/t0/t0/t0/t0/t0/t0/t707/t0/t0/t0/t0/t0/t0/t0/t0/t0/t0/t0/t0/t0/t0/t0/t0/t0/t0/t0/t0/t0/t797/t0/t803/t0/t0/t0/t0/t0/t0/t0/t0/t0/t0/t0/t0/t0/t0/t839/t0/t0/t0/t0/t0/t0/t0/t0/t0/t0/t0/t0/t0/t0/t0/t0/t0/t0/t0/t0/t0
"2545_2725"/t0/t0/t0/t0/t0/t84/t0/t0/t0/t0/t0/t0/t0/t0/t0/t0/t0/t0/t0/t0/t0/t0/t0/t0/t0/t0/t0/t0/t0/t0/t0/t185/t0/t0/t0/t0/t0/t0/t0/t0/t0/t0/t0/t317/t0/t0/t339/t0/t0/t0/t0/t0/t0/t0/t0/t0/t387/t0/t392/t0/t0/t0/t0/t0/t0/t0/t0/t0/t0/t431/t0/t437/t439/t0/t0/t0/t0/t0/t0/t0/t0/t0/t0/t503/t506/t0/t0/t521/t0/t0/t0/t0/t0/t0/t0/t545/t552/t557/t0/t0/t0/t0/t0/t0/t0/t0/t581/t0/t0/t0/t0/t0/t0/t0/t0/t0/t0/t0/t0/t0/t0/t0/t0/t0/t0/t664/t0/t0/t0/t686/t0/t0/t0/t0/t0/t0/t0/t0/t0/t709/t0/t712/t0/t0/t0/t722/t0/t0/t0/t0/t0/t0/t0/t0/t0/t0/t0/t0/t0/t0/t0/t803/t0/t0/t0/t808/t0/t0/t0/t0/t0/t0/t0/t0/t0/t0/t839/t0/t0/t0/t0/t0/t0/t0/t0/t0/t0/t0/t0/t0/t0/t0/t0/t0/t0/t0/t0/t0
"2550_2725"/t0/t0/t0/t0/t0/t84/t0/t0/t0/t130/t0/t0/t0/t0/t0/t0/t0/t0/t0/t0/t0/t0/t0/t0/t0/t0/t174/t0/t0/t0/t0/t185/t192/t0/t0/t0/t0/t242/t0/t311/t0/t314/t316/t0/t0/t0/t339/t0/t0/t0/t0/t365/t368/t373/t0/t0/t0/t390/t392/t402/t0/t0/t0/t0/t0/t419/t0/t424/t0/t431/t0/t437/t439/t0/t447/t0/t0/t0/t0/t0/t0/t0/t0/t0/t0/t0/t517/t521/t0/t522/t0/t0/t0/t0/t533/t545/t552/t557/t0/t0/t0/t0/t0/t0/t0/t576/t581/t0/t588/t0/t622/t0/t0/t0/t618/t0/t0/t0/t0/t0/t0/t0/t637/t649/t0/t0/t0/t0/t673/t0/t0/t0/t0/t0/t0/t0/t0/t707/t0/t709/t0/t712/t0/t714/t0/t722/t0/t0/t0/t0/t0/t737/t0/t780/t0/t0/t786/t0/t0/t0/t0/t803/t0/t0/t0/t808/t0/t0/t0/t0/t0/t0/t0/t0/t0/t0/t839/t0/t0/t0/t844/t0/t0/t0/t0/t0/t0/t0/t0/t0/t859/t860/t0/t0/t867/t0/t0/t0
"2550_2725"/t0/t0/t0/t0/t0/t0/t0/t0/t0/t0/t0/t0/t0/t0/t0/t0/t0/t0/t0/t0/t0/t0/t0/t0/t0/t0/t0/t0/t0/t0/t0/t0/t0/t0/t0/t0/t0/t0/t0/t0/t0/t0/t316/t0/t0/t0/t0/t0/t0/t0/t0/t0/t0/t0/t0/t0/t0/t0/t0/t0/t0/t0/t0/t0/t0/t0/t0/t0/t0/t431/t0/t0/t439/t0/t0/t0/t0/t0/t0/t0/t0/t0/t0/t0/t0/t0/t0/t0/t0/t0/t0/t0/t0/t0/t0/t545/t552/t557/t0/t0/t0/t0/t570/t0/t0/t0/t0/t0/t0/t0/t0/t0/t0/t0/t0/t0/t0/t0/t0/t0/t0/t0/t637/t649/t0/t664/t0/t0/t0/t0/t0/t0/t0/t0/t0/t0/t0/t0/t0/t709/t0/t0/t0/t0/t0/t0/t0/t0/t0/t0/t0/t0/t0/t0/t0/t0/t0/t0/t0/t0/t0/t0/t0/t0/t0/t0/t0/t0/t0/t0/t0/t0/t0/t0/t0/t0/t0/t0/t0/t0/t0/t0/t0/t0/t0/t0/t0/t0/t0/t0/t0/t0/t0/t0/t867/t0/t0/t0
"2550_2725"/t0/t0/t72/t0/t0/t0/t0/t0/t0/t130/t0/t0/t0/t0/t0/t0/t0/t0/t0/t0/t0/t0/t0/t0/t0/t0/t174/t0/t0/t0/t0/t185/t192/t0/t0/t0/t0/t0/t0/t0/t0/t314/t316/t0/t0/t0/t339/t0/t0/t0/t0/t0/t0/t0/t0/t0/t0/t390/t392/t0/t0/t0/t0/t0/t0/t419/t0/t424/t0/t431/t0/t437/t439/t0/t447/t0/t0/t0/t0/t0/t0/t0/t0/t0/t0/t0/t0/t521/t0/t0/t0/t0/t0/t0/t533/t545/t0/t557/t0/t0/t0/t0/t0/t0/t0/t576/t0/t0/t588/t658/t0/t0/t0/t0/t0/t0/t0/t0/t0/t0/t0/t0/t0/t0/t650/t664/t0/t0/t673/t0/t0/t0/t0/t0/t0/t0/t0/t707/t0/t709/t0/t0/t0/t0/t715/t722/t0/t0/t0/t0/t0/t737/t0/t780/t0/t0/t786/t0/t0/t0/t0/t803/t0/t0/t805/t0/t0/t0/t0/t814/t813/t0/t0/t0/t0/t0/t839/t0/t0/t0/t844/t0/t0/t0/t0/t0/t0/t0/t0/t0/t859/t0/t0/t0/t0/t0/t0/t0
"2550_2725"/t0/t61/t72/t0/t0/t84/t0/t0/t0/t130/t0/t0/t0/t0/t0/t0/t0/t0/t0/t0/t0/t0/t0/t0/t0/t0/t174/t0/t0/t0/t183/t185/t192/t0/t0/t0/t0/t242/t275/t0/t0/t314/t316/t317/t318/t0/t339/t0/t0/t0/t0/t0/t368/t0/t0/t0/t387/t390/t392/t402/t0/t0/t0/t413/t418/t419/t0/t424/t0/t431/t0/t437/t439/t0/t0/t450/t0/t458/t0/t0/t0/t0/t0/t0/t0/t0/t0/t0/t0/t0/t0/t0/t0/t0/t533/t545/t552/t0/t0/t0/t0/t0/t0/t0/t0/t576/t581/t0/t588/t0/t0/t0/t0/t0/t618/t629/t0/t631/t0/t0/t0/t648/t637/t649/t0/t664/t0/t0/t673/t686/t692/t0/t0/t0/t0/t0/t703/t707/t0/t709/t711/t0/t0/t714/t715/t722/t0/t0/t0/t0/t0/t737/t745/t780/t0/t0/t0/t0/t0/t0/t0/t803/t0/t0/t805/t808/t0/t0/t0/t814/t813/t0/t0/t0/t0/t0/t839/t0/t0/t0/t844/t0/t0/t0/t0/t846/t0/t0/t0/t0/t859/t860/t0/t0/t0/t0/t0/t872
"2550_2725"/t55/t61/t0/t0/t81/t84/t0/t0/t0/t130/t0/t0/t0/t0/t0/t0/t0/t0/t0/t0/t0/t0/t0/t0/t0/t0/t174/t0/t0/t0/t0/t185/t192/t0/t0/t0/t0/t0/t275/t0/t0/t314/t316/t317/t0/t0/t339/t0/t0/t0/t0/t0/t368/t0/t0/t0/t387/t390/t392/t402/t0/t0/t0/t0/t418/t0/t0/t424/t0/t431/t0/t437/t439/t0/t447/t450/t0/t458/t0/t0/t0/t0/t0/t0/t0/t0/t517/t521/t0/t522/t0/t0/t0/t0/t533/t545/t552/t557/t0/t0/t0/t0/t0/t0/t0/t576/t581/t0/t588/t658/t622/t0/t0/t0/t618/t629/t0/t631/t0/t0/t0/t648/t637/t649/t0/t664/t0/t0/t673/t686/t692/t0/t0/t0/t0/t0/t703/t707/t0/t709/t711/t712/t0/t714/t715/t722/t0/t0/t0/t0/t0/t737/t0/t780/t0/t0/t0/t0/t0/t0/t799/t803/t0/t0/t805/t808/t812/t0/t0/t814/t813/t0/t0/t0/t0/t0/t839/t0/t0/t0/t844/t0/t0/t0/t0/t846/t0/t0/t0/t0/t859/t860/t0/t0/t867/t0/t0/t872
"2550_2725"/t55/t61/t72/t0/t81/t84/t89/t0/t0/t130/t0/t0/t0/t0/t0/t0/t0/t0/t0/t0/t0/t0/t0/t0/t0/t0/t0/t0/t0/t0/t183/t0/t192/t0/t0/t0/t0/t0/t0/t0/t0/t314/t316/t317/t0/t0/t0/t0/t0/t0/t0/t0/t0/t0/t0/t0/t0/t390/t392/t0/t0/t0/t0/t0/t0/t0/t0/t424/t0/t431/t0/t437/t439/t442/t447/t0/t0/t458/t0/t0/t0/t0/t0/t0/t0/t0/t517/t521/t0/t0/t0/t0/t0/t0/t533/t545/t552/t557/t0/t0/t0/t0/t0/t0/t0/t576/t581/t0/t0/t0/t622/t621/t0/t0/t618/t629/t630/t631/t0/t0/t0/t0/t637/t649/t0/t664/t0/t0/t673/t686/t692/t0/t0/t0/t0/t0/t0/t707/t0/t709/t711/t0/t0/t0/t715/t0/t0/t0/t0/t0/t0/t737/t0/t780/t0/t0/t0/t0/t0/t0/t0/t803/t0/t0/t0/t808/t0/t0/t0/t814/t813/t0/t0/t0/t0/t0/t839/t0/t0/t0/t0/t0/t0/t0/t0/t846/t0/t0/t0/t0/t859/t860/t0/t0/t867/t0/t0/t872
"2550_2725"/t0/t0/t0/t0/t0/t0/t0/t0/t0/t0/t0/t0/t0/t0/t0/t0/t0/t0/t0/t0/t0/t0/t0/t0/t0/t0/t174/t0/t0/t0/t183/t185/t0/t0/t0/t0/t0/t242/t0/t0/t0/t314/t0/t0/t0/t321/t339/t0/t0/t0/t0/t0/t0/t373/t0/t0/t0/t0/t0/t0/t0/t0/t0/t0/t0/t0/t0/t0/t0/t431/t0/t437/t439/t0/t447/t450/t0/t458/t0/t0/t0/t0/t0/t0/t506/t0/t0/t0/t0/t0/t0/t0/t0/t0/t0/t545/t0/t0/t0/t0/t0/t0/t570/t0/t0/t0/t581/t0/t588/t0/t622/t0/t0/t0/t618/t0/t0/t0/t0/t0/t0/t648/t637/t649/t650/t0/t0/t0/t673/t0/t0/t0/t0/t0/t0/t0/t0/t0/t0/t709/t0/t0/t0/t714/t715/t722/t723/t0/t0/t0/t0/t0/t745/t0/t0/t0/t0/t0/t0/t0/t0/t803/t0/t0/t805/t0/t0/t0/t0/t814/t813/t0/t0/t0/t0/t0/t0/t0/t843/t0/t844/t0/t0/t0/t0/t0/t0/t0/t0/t0/t859/t0/t0/t0/t0/t874/t873/t872
"2550_2725"/t0/t61/t0/t0/t0/t0/t89/t0/t0/t130/t0/t0/t0/t0/t0/t0/t0/t0/t0/t0/t0/t0/t0/t0/t0/t0/t0/t0/t0/t0/t183/t185/t192/t0/t0/t0/t0/t242/t275/t311/t0/t314/t0/t317/t0/t0/t339/t0/t0/t0/t0/t0/t0/t0/t0/t0/t0/t390/t392/t0/t0/t0/t0/t0/t0/t0/t0/t424/t0/t431/t0/t0/t439/t0/t0/t0/t0/t0/t0/t0/t0/t0/t0/t503/t0/t0/t517/t521/t0/t0/t0/t0/t0/t0/t533/t0/t0/t557/t0/t0/t0/t0/t0/t0/t0/t576/t0/t0/t588/t0/t0/t0/t0/t0/t618/t0/t0/t0/t0/t0/t0/t0/t637/t649/t650/t664/t0/t0/t0/t686/t0/t0/t0/t0/t0/t0/t0/t707/t0/t709/t711/t0/t0/t0/t715/t722/t0/t0/t0/t0/t0/t0/t0/t0/t784/t0/t786/t0/t0/t0/t0/t803/t0/t0/t805/t808/t0/t0/t0/t0/t813/t0/t0/t0/t0/t0/t839/t0/t0/t0/t844/t0/t0/t0/t0/t0/t0/t0/t0/t0/t0/t860/t0/t0/t0/t0/t0/t0
"2550_2725"/t55/t61/t0/t0/t81/t0/t89/t0/t0/t0/t0/t0/t0/t0/t0/t0/t0/t0/t0/t0/t0/t0/t0/t0/t0/t0/t0/t0/t0/t0/t0/t0/t192/t0/t0/t0/t0/t242/t0/t0/t0/t314/t0/t317/t0/t0/t339/t0/t0/t0/t0/t0/t0/t0/t385/t0/t387/t390/t392/t0/t0/t0/t0/t0/t0/t0/t0/t0/t0/t431/t0/t437/t439/t0/t447/t0/t0/t0/t0/t0/t0/t0/t498/t503/t0/t0/t517/t0/t0/t0/t0/t0/t0/t0/t0/t545/t0/t0/t0/t0/t0/t0/t0/t0/t0/t576/t0/t0/t0/t0/t622/t0/t0/t0/t0/t629/t0/t0/t0/t0/t0/t0/t637/t649/t0/t0/t0/t0/t0/t0/t0/t0/t0/t0/t0/t0/t0/t707/t0/t709/t0/t712/t0/t0/t0/t722/t0/t0/t0/t0/t0/t0/t0/t780/t0/t0/t786/t0/t0/t0/t0/t803/t0/t0/t0/t808/t0/t0/t0/t814/t0/t0/t0/t0/t0/t0/t839/t0/t0/t0/t844/t0/t0/t0/t0/t846/t0/t0/t0/t0/t859/t860/t0/t0/t0/t0/t0/t0
"2550_2725"/t0/t0/t0/t0/t0/t0/t0/t0/t0/t0/t0/t0/t0/t0/t0/t0/t0/t0/t0/t0/t0/t0/t0/t0/t0/t0/t0/t0/t0/t0/t0/t185/t192/t0/t0/t0/t0/t242/t0/t0/t0/t314/t316/t317/t0/t0/t339/t0/t0/t0/t0/t0/t0/t0/t0/t0/t0/t390/t0/t0/t0/t0/t0/t0/t0/t0/t0/t424/t0/t0/t0/t0/t0/t0/t0/t0/t0/t0/t0/t0/t0/t0/t0/t0/t0/t0/t517/t521/t0/t0/t0/t0/t0/t0/t0/t545/t0/t0/t0/t0/t0/t0/t0/t0/t0/t576/t0/t0/t0/t0/t0/t0/t0/t0/t618/t0/t0/t0/t0/t0/t0/t0/t0/t649/t0/t0/t0/t0/t0/t0/t0/t0/t0/t0/t0/t0/t0/t707/t0/t709/t711/t0/t0/t0/t0/t0/t0/t0/t0/t0/t0/t737/t0/t780/t784/t0/t0/t0/t0/t0/t0/t803/t0/t0/t805/t808/t0/t0/t0/t0/t813/t0/t0/t0/t0/t0/t0/t0/t843/t0/t0/t0/t0/t0/t0/t846/t0/t0/t0/t0/t859/t0/t0/t0/t0/t0/t0/t0
"2550_2725"/t0/t0/t0/t0/t0/t84/t0/t0/t0/t130/t0/t0/t0/t0/t0/t0/t0/t0/t0/t0/t0/t0/t0/t0/t0/t0/t0/t0/t0/t0/t183/t0/t192/t0/t0/t0/t0/t242/t0/t0/t0/t314/t0/t0/t0/t0/t339/t0/t0/t0/t0/t0/t0/t0/t0/t0/t0/t390/t392/t0/t0/t0/t0/t0/t0/t0/t0/t0/t0/t431/t0/t437/t439/t0/t0/t0/t0/t0/t0/t0/t0/t0/t0/t503/t0/t0/t517/t0/t0/t522/t0/t0/t0/t0/t533/t545/t0/t0/t0/t0/t0/t0/t0/t0/t0/t0/t581/t0/t0/t658/t0/t0/t0/t0/t0/t0/t0/t0/t0/t0/t0/t0/t0/t649/t0/t0/t0/t0/t673/t0/t692/t0/t0/t0/t0/t0/t0/t707/t0/t709/t711/t0/t0/t0/t0/t0/t0/t0/t0/t0/t0/t737/t0/t0/t0/t0/t0/t0/t0/t0/t0/t803/t0/t0/t0/t808/t0/t0/t0/t0/t0/t0/t0/t0/t0/t0/t0/t0/t0/t0/t0/t0/t0/t0/t0/t0/t0/t0/t0/t0/t0/t0/t0/t866/t0/t0/t0/t0
"2550_2725"/t0/t0/t0/t0/t0/t84/t0/t0/t0/t130/t0/t0/t0/t0/t0/t0/t0/t0/t0/t0/t0/t0/t0/t0/t0/t0/t174/t0/t0/t0/t0/t0/t192/t0/t0/t0/t0/t242/t0/t311/t0/t314/t0/t317/t0/t0/t339/t0/t0/t0/t0/t0/t368/t0/t0/t0/t0/t0/t392/t0/t0/t0/t0/t0/t0/t0/t0/t424/t0/t0/t0/t437/t439/t0/t0/t0/t0/t0/t0/t0/t0/t0/t0/t503/t0/t0/t517/t521/t0/t0/t0/t0/t0/t0/t533/t545/t552/t0/t0/t0/t0/t0/t0/t0/t0/t576/t581/t0/t0/t0/t0/t0/t0/t0/t0/t0/t0/t0/t0/t0/t0/t0/t0/t649/t0/t0/t0/t665/t673/t0/t692/t0/t0/t0/t0/t0/t703/t0/t0/t709/t0/t0/t0/t0/t715/t722/t0/t0/t0/t0/t0/t737/t0/t780/t0/t0/t0/t0/t0/t0/t0/t803/t0/t0/t0/t808/t0/t0/t0/t0/t0/t0/t0/t0/t0/t0/t0/t0/t0/t0/t0/t0/t0/t0/t0/t846/t0/t0/t0/t0/t0/t0/t0/t0/t0/t0/t0/t0
"2550_2725"/t0/t0/t0/t0/t0/t84/t89/t0/t0/t130/t0/t0/t0/t0/t0/t0/t0/t0/t0/t0/t0/t0/t0/t0/t0/t0/t174/t0/t0/t0/t183/t185/t192/t0/t0/t0/t0/t242/t0/t0/t0/t314/t316/t317/t0/t0/t339/t0/t0/t0/t0/t0/t368/t0/t0/t0/t387/t390/t392/t0/t0/t0/t0/t0/t0/t0/t0/t424/t0/t431/t0/t437/t439/t0/t0/t450/t0/t0/t0/t0/t0/t0/t0/t0/t0/t0/t517/t0/t0/t0/t0/t0/t0/t0/t533/t545/t0/t0/t0/t0/t0/t0/t0/t0/t0/t576/t0/t0/t588/t0/t0/t0/t0/t0/t0/t0/t0/t0/t0/t0/t0/t0/t637/t649/t0/t0/t0/t0/t673/t0/t692/t0/t0/t0/t0/t0/t703/t707/t0/t709/t711/t0/t0/t0/t715/t722/t723/t0/t0/t0/t0/t737/t0/t780/t0/t0/t0/t0/t0/t0/t0/t803/t0/t0/t805/t0/t0/t0/t0/t814/t0/t0/t0/t0/t0/t0/t0/t0/t0/t0/t0/t0/t0/t0/t0/t846/t0/t0/t0/t0/t0/t0/t0/t0/t0/t0/t0/t0
"2550_2725"/t0/t61/t0/t0/t0/t0/t0/t0/t0/t0/t0/t0/t0/t0/t0/t0/t0/t0/t0/t0/t0/t0/t0/t123/t0/t0/t0/t0/t0/t0/t0/t185/t192/t0/t0/t0/t0/t242/t0/t0/t0/t314/t0/t317/t0/t0/t339/t0/t0/t0/t0/t0/t0/t0/t385/t0/t387/t390/t392/t402/t0/t0/t0/t0/t0/t0/t0/t424/t0/t431/t0/t437/t439/t0/t0/t0/t0/t458/t0/t0/t0/t0/t0/t0/t0/t0/t0/t521/t0/t0/t0/t0/t0/t0/t0/t545/t0/t0/t0/t0/t0/t0/t0/t0/t0/t576/t0/t0/t588/t658/t622/t0/t0/t0/t618/t629/t0/t631/t0/t0/t0/t0/t637/t649/t0/t0/t0/t665/t0/t0/t0/t0/t0/t0/t0/t0/t703/t707/t0/t709/t711/t0/t0/t714/t715/t722/t0/t0/t0/t0/t0/t737/t0/t0/t0/t0/t786/t0/t0/t0/t0/t803/t0/t0/t805/t808/t0/t0/t0/t814/t813/t0/t0/t0/t0/t0/t0/t0/t0/t0/t0/t0/t0/t0/t0/t846/t0/t0/t0/t0/t859/t0/t0/t0/t0/t0/t0/t0
"2550_2725"/t0/t0/t0/t0/t0/t0/t0/t0/t0/t0/t0/t0/t0/t0/t0/t0/t0/t0/t0/t0/t0/t0/t0/t0/t0/t0/t0/t0/t0/t0/t0/t0/t0/t0/t0/t0/t0/t0/t0/t311/t0/t314/t316/t0/t0/t0/t0/t0/t0/t0/t0/t0/t0/t0/t0/t0/t0/t0/t0/t0/t0/t0/t0/t0/t0/t0/t0/t0/t0/t431/t0/t0/t439/t442/t447/t0/t0/t0/t0/t0/t0/t0/t0/t0/t0/t0/t0/t521/t0/t522/t0/t0/t0/t0/t0/t545/t552/t0/t0/t0/t0/t0/t570/t0/t0/t0/t581/t582/t0/t0/t622/t0/t0/t0/t0/t0/t0/t0/t0/t0/t0/t648/t637/t649/t0/t0/t0/t0/t0/t0/t0/t0/t0/t0/t0/t0/t0/t0/t0/t709/t0/t0/t0/t0/t0/t722/t0/t0/t0/t0/t0/t0/t745/t0/t0/t0/t0/t0/t0/t0/t0/t0/t0/t0/t0/t0/t0/t0/t0/t0/t0/t0/t0/t833/t0/t0/t0/t0/t0/t0/t0/t0/t0/t0/t0/t0/t0/t0/t0/t0/t0/t0/t0/t0/t867/t0/t873/t0
"2550_2725"/t0/t0/t0/t0/t0/t84/t89/t0/t0/t130/t0/t0/t0/t0/t0/t0/t0/t0/t0/t0/t0/t0/t0/t0/t0/t0/t0/t0/t0/t0/t0/t0/t192/t0/t0/t0/t0/t242/t0/t0/t0/t314/t316/t317/t0/t0/t339/t0/t0/t0/t0/t0/t368/t0/t0/t0/t0/t390/t392/t0/t0/t0/t0/t0/t0/t0/t0/t424/t0/t431/t0/t437/t439/t0/t0/t0/t0/t0/t0/t0/t0/t0/t0/t0/t0/t0/t517/t521/t0/t0/t0/t0/t0/t0/t533/t545/t552/t557/t0/t0/t0/t0/t0/t0/t0/t576/t581/t0/t588/t0/t0/t0/t0/t0/t0/t0/t0/t0/t0/t0/t0/t648/t637/t0/t0/t664/t0/t0/t673/t0/t0/t0/t0/t0/t0/t0/t0/t707/t0/t709/t0/t0/t0/t714/t0/t722/t723/t0/t0/t0/t0/t737/t0/t780/t0/t0/t0/t0/t0/t0/t0/t803/t0/t0/t805/t0/t0/t0/t0/t814/t0/t0/t0/t0/t0/t0/t0/t0/t0/t0/t0/t0/t0/t0/t0/t846/t0/t0/t0/t0/t0/t0/t0/t0/t0/t874/t0/t0
"2550_2725"/t0/t0/t0/t0/t0/t84/t89/t0/t0/t130/t0/t0/t0/t0/t0/t0/t0/t0/t0/t0/t0/t0/t0/t0/t0/t0/t0/t0/t0/t0/t183/t0/t192/t0/t0/t0/t0/t242/t0/t0/t0/t314/t316/t317/t0/t0/t339/t0/t0/t0/t0/t0/t368/t0/t0/t0/t0/t390/t392/t0/t0/t0/t0/t0/t418/t419/t0/t424/t0/t431/t0/t437/t439/t0/t0/t0/t0/t0/t0/t0/t0/t0/t498/t0/t0/t0/t517/t0/t0/t522/t0/t0/t0/t0/t533/t545/t552/t0/t0/t0/t0/t0/t0/t0/t0/t576/t581/t0/t0/t0/t622/t0/t0/t0/t0/t0/t0/t0/t0/t0/t0/t0/t637/t0/t0/t0/t0/t0/t673/t0/t0/t0/t0/t0/t0/t0/t0/t707/t0/t709/t0/t0/t0/t714/t0/t722/t0/t0/t0/t0/t0/t0/t0/t780/t0/t0/t0/t0/t0/t0/t0/t803/t0/t0/t805/t0/t0/t0/t0/t0/t0/t0/t0/t0/t0/t0/t0/t0/t0/t0/t0/t0/t0/t0/t0/t0/t0/t0/t0/t0/t859/t0/t0/t0/t0/t0/t0/t0
"2550_2725"/t0/t0/t0/t0/t0/t84/t0/t0/t0/t130/t0/t0/t0/t0/t0/t0/t0/t0/t0/t0/t0/t171/t0/t0/t0/t0/t0/t0/t0/t0/t0/t185/t0/t0/t0/t0/t0/t242/t0/t311/t0/t314/t316/t317/t0/t0/t339/t0/t0/t0/t0/t0/t368/t0/t0/t0/t387/t0/t392/t0/t0/t0/t0/t0/t0/t0/t0/t0/t426/t431/t0/t437/t439/t0/t0/t0/t0/t0/t0/t0/t0/t0/t0/t503/t0/t0/t517/t521/t0/t0/t0/t0/t0/t0/t533/t545/t0/t0/t0/t0/t0/t0/t0/t0/t0/t0/t0/t582/t0/t0/t622/t0/t0/t0/t0/t0/t0/t0/t0/t0/t0/t0/t0/t649/t0/t0/t0/t0/t673/t0/t0/t0/t0/t0/t0/t0/t0/t0/t0/t709/t0/t0/t0/t0/t0/t722/t0/t0/t0/t0/t0/t737/t745/t0/t0/t0/t0/t0/t0/t0/t0/t803/t0/t0/t0/t0/t0/t0/t0/t0/t0/t0/t0/t0/t0/t0/t0/t0/t0/t0/t0/t0/t0/t0/t0/t0/t0/t0/t0/t0/t859/t0/t0/t0/t0/t0/t0/t0
"2555_2725"/t0/t0/t0/t0/t81/t0/t0/t0/t0/t130/t0/t0/t0/t0/t0/t0/t0/t0/t0/t0/t0/t0/t0/t0/t0/t0/t0/t0/t0/t0/t0/t0/t192/t0/t0/t0/t0/t0/t0/t311/t0/t0/t316/t0/t0/t0/t0/t0/t0/t0/t0/t0/t0/t0/t385/t0/t387/t0/t0/t0/t0/t0/t0/t0/t0/t0/t0/t0/t0/t431/t0/t437/t439/t0/t0/t0/t0/t0/t0/t0/t0/t0/t0/t503/t0/t0/t0/t0/t0/t0/t0/t0/t0/t0/t0/t545/t0/t557/t0/t0/t0/t0/t0/t0/t0/t0/t0/t0/t0/t0/t0/t0/t0/t0/t0/t0/t0/t0/t0/t0/t0/t0/t637/t0/t0/t0/t0/t0/t0/t0/t0/t0/t0/t0/t0/t0/t0/t0/t0/t0/t0/t0/t0/t0/t0/t0/t0/t0/t0/t0/t0/t0/t0/t0/t0/t0/t0/t0/t0/t0/t0/t803/t0/t0/t0/t0/t0/t0/t0/t814/t0/t0/t0/t0/t0/t0/t0/t0/t0/t0/t0/t0/t0/t0/t0/t0/t0/t0/t0/t0/t0/t0/t0/t0/t0/t0/t0/t872
"2555_2725"/t0/t0/t0/t0/t0/t0/t0/t0/t0/t0/t0/t0/t0/t0/t0/t0/t0/t0/t0/t0/t0/t0/t0/t0/t0/t0/t0/t0/t0/t0/t0/t0/t0/t0/t0/t0/t0/t0/t0/t0/t0/t0/t0/t317/t0/t0/t0/t0/t0/t0/t0/t0/t0/t0/t0/t0/t387/t390/t0/t0/t0/t0/t0/t0/t0/t419/t0/t0/t0/t431/t0/t0/t439/t442/t0/t0/t0/t0/t0/t0/t0/t0/t0/t0/t0/t0/t517/t0/t0/t0/t0/t0/t0/t0/t0/t545/t552/t0/t0/t0/t0/t0/t0/t0/t0/t0/t581/t0/t0/t0/t622/t0/t0/t0/t0/t0/t0/t0/t0/t0/t642/t0/t0/t0/t0/t664/t0/t665/t0/t0/t0/t0/t0/t0/t0/t0/t0/t0/t0/t0/t0/t0/t0/t0/t0/t0/t0/t0/t0/t0/t0/t0/t0/t0/t0/t0/t0/t0/t0/t0/t0/t803/t0/t0/t0/t0/t0/t0/t0/t0/t0/t0/t0/t0/t0/t0/t0/t0/t0/t0/t0/t0/t0/t0/t0/t0/t0/t0/t0/t0/t859/t0/t0/t0/t0/t0/t0/t0
"2555_2725"/t0/t0/t0/t0/t0/t0/t89/t0/t0/t0/t0/t0/t0/t0/t0/t0/t0/t0/t0/t0/t0/t171/t0/t0/t0/t0/t0/t0/t0/t0/t0/t185/t192/t0/t0/t0/t0/t242/t0/t0/t0/t0/t0/t317/t0/t0/t0/t0/t0/t0/t0/t0/t0/t0/t0/t0/t0/t0/t0/t402/t0/t409/t0/t0/t0/t0/t0/t424/t0/t431/t0/t437/t0/t0/t0/t0/t0/t458/t0/t0/t0/t0/t0/t0/t0/t0/t517/t521/t0/t0/t0/t0/t0/t0/t533/t545/t0/t557/t0/t0/t0/t0/t570/t0/t0/t576/t0/t0/t0/t0/t0/t0/t0/t0/t0/t0/t0/t0/t0/t0/t0/t0/t637/t0/t0/t664/t0/t0/t673/t686/t692/t0/t0/t0/t0/t0/t703/t707/t0/t709/t0/t0/t0/t0/t0/t722/t0/t0/t0/t0/t0/t737/t0/t0/t0/t0/t0/t0/t0/t0/t0/t803/t0/t0/t805/t0/t0/t0/t0/t814/t813/t0/t0/t0/t0/t0/t0/t0/t0/t0/t844/t0/t0/t0/t0/t0/t0/t0/t0/t0/t0/t860/t0/t0/t0/t0/t0/t0
"2555_2725"/t55/t0/t72/t0/t0/t84/t89/t0/t0/t130/t0/t0/t0/t0/t0/t0/t0/t0/t0/t0/t0/t171/t0/t0/t0/t0/t174/t0/t0/t0/t0/t185/t192/t0/t0/t0/t0/t242/t0/t311/t0/t314/t316/t317/t0/t0/t339/t0/t0/t0/t0/t0/t0/t0/t0/t0/t0/t390/t0/t0/t0/t0/t0/t0/t0/t0/t0/t424/t0/t0/t0/t0/t439/t0/t0/t0/t0/t458/t0/t0/t0/t0/t0/t503/t506/t0/t517/t521/t0/t0/t0/t0/t0/t0/t533/t545/t552/t557/t0/t0/t0/t0/t570/t0/t0/t576/t0/t0/t0/t0/t0/t0/t0/t0/t618/t0/t0/t0/t0/t0/t0/t648/t0/t649/t650/t664/t0/t0/t673/t686/t692/t0/t0/t0/t0/t0/t703/t707/t0/t709/t0/t0/t731/t0/t715/t722/t723/t0/t0/t0/t0/t737/t0/t0/t0/t0/t0/t0/t0/t0/t799/t803/t0/t0/t0/t808/t0/t0/t0/t0/t813/t0/t0/t0/t0/t0/t839/t0/t0/t0/t0/t0/t0/t0/t0/t0/t0/t0/t0/t0/t0/t860/t0/t0/t867/t0/t0/t0
"2555_2725"/t0/t0/t0/t0/t0/t84/t89/t0/t0/t0/t0/t0/t0/t0/t0/t0/t0/t0/t0/t0/t0/t0/t0/t0/t0/t0/t174/t0/t0/t0/t0/t185/t192/t0/t0/t0/t0/t0/t275/t0/t0/t0/t316/t317/t0/t0/t339/t0/t0/t0/t0/t0/t0/t0/t0/t0/t387/t390/t392/t0/t0/t409/t0/t0/t418/t0/t0/t0/t0/t431/t0/t437/t439/t0/t0/t0/t0/t458/t0/t0/t0/t0/t0/t503/t0/t0/t0/t521/t0/t0/t0/t0/t0/t0/t533/t545/t552/t557/t0/t0/t0/t0/t570/t0/t0/t576/t0/t0/t0/t0/t0/t0/t0/t0/t0/t0/t0/t0/t0/t0/t0/t648/t637/t649/t0/t0/t0/t0/t673/t0/t692/t0/t0/t0/t0/t0/t703/t707/t0/t709/t0/t0/t731/t0/t0/t722/t723/t0/t0/t0/t0/t0/t0/t0/t0/t0/t0/t0/t0/t0/t799/t803/t0/t0/t0/t0/t0/t0/t0/t0/t0/t0/t0/t0/t0/t0/t0/t0/t0/t0/t844/t0/t0/t0/t0/t0/t0/t0/t0/t0/t0/t860/t0/t0/t867/t0/t0/t0
"2555_2725"/t0/t61/t0/t0/t0/t0/t0/t0/t0/t130/t0/t0/t0/t0/t0/t0/t0/t0/t0/t0/t0/t0/t0/t0/t0/t0/t174/t0/t0/t0/t183/t185/t192/t0/t0/t0/t0/t0/t0/t0/t0/t314/t316/t317/t0/t0/t339/t0/t0/t0/t0/t0/t0/t0/t0/t0/t0/t390/t0/t402/t0/t409/t0/t0/t0/t0/t0/t424/t0/t431/t0/t437/t439/t0/t0/t0/t0/t458/t0/t0/t0/t0/t0/t503/t0/t0/t517/t521/t0/t0/t0/t0/t0/t0/t0/t545/t0/t557/t0/t0/t0/t0/t0/t0/t0/t576/t581/t0/t588/t0/t0/t0/t0/t0/t618/t629/t630/t631/t0/t0/t0/t0/t637/t649/t0/t0/t0/t0/t673/t0/t692/t0/t0/t0/t0/t0/t703/t707/t0/t709/t711/t712/t0/t0/t715/t722/t0/t0/t0/t0/t0/t737/t0/t780/t0/t0/t0/t0/t0/t0/t0/t803/t0/t0/t805/t808/t812/t0/t0/t814/t0/t0/t0/t0/t0/t0/t839/t0/t0/t0/t844/t0/t0/t0/t0/t846/t0/t0/t0/t0/t859/t860/t0/t0/t0/t0/t0/t872
"2555_2725"/t0/t61/t0/t0/t0/t84/t89/t0/t0/t130/t0/t0/t0/t0/t0/t0/t0/t0/t0/t0/t0/t0/t0/t0/t0/t0/t0/t0/t0/t0/t0/t185/t192/t0/t0/t0/t0/t242/t0/t311/t0/t314/t316/t317/t0/t0/t339/t0/t0/t0/t0/t0/t0/t0/t0/t0/t387/t0/t392/t0/t0/t409/t0/t0/t0/t0/t0/t424/t0/t431/t0/t437/t439/t0/t0/t0/t0/t458/t0/t0/t0/t0/t498/t0/t0/t0/t0/t0/t0/t0/t0/t0/t0/t0/t533/t0/t0/t0/t0/t0/t0/t0/t0/t0/t0/t576/t0/t0/t0/t0/t0/t0/t0/t0/t0/t629/t0/t631/t0/t0/t0/t648/t0/t649/t0/t0/t0/t0/t0/t0/t0/t0/t0/t0/t0/t0/t703/t707/t0/t709/t0/t0/t0/t0/t715/t722/t0/t0/t0/t0/t0/t0/t0/t0/t0/t0/t0/t0/t0/t0/t0/t803/t0/t0/t805/t808/t812/t0/t0/t814/t813/t818/t0/t0/t0/t0/t0/t0/t843/t0/t844/t0/t0/t0/t0/t846/t0/t0/t0/t0/t0/t0/t0/t0/t0/t0/t0/t872
"2500_2730"/t0/t0/t0/t0/t0/t84/t0/t0/t0/t0/t0/t0/t0/t0/t0/t0/t0/t0/t0/t0/t0/t0/t0/t0/t0/t0/t174/t0/t0/t0/t0/t0/t0/t0/t0/t0/t0/t0/t0/t311/t0/t0/t316/t317/t318/t0/t0/t0/t0/t0/t0/t0/t0/t0/t385/t0/t387/t0/t392/t0/t0/t409/t0/t0/t0/t419/t0/t424/t0/t0/t0/t0/t0/t0/t0/t0/t0/t0/t0/t0/t0/t0/t0/t0/t0/t0/t517/t0/t0/t0/t0/t0/t0/t0/t0/t545/t0/t0/t0/t0/t0/t0/t0/t0/t0/t0/t0/t0/t0/t0/t0/t0/t0/t0/t0/t629/t0/t0/t0/t0/t642/t0/t0/t0/t650/t0/t0/t0/t0/t0/t0/t0/t0/t0/t0/t0/t0/t0/t724/t0/t0/t0/t0/t0/t0/t0/t0/t0/t0/t0/t0/t737/t0/t0/t784/t0/t0/t0/t0/t0/t0/t803/t0/t0/t805/t808/t0/t0/t0/t814/t0/t0/t0/t0/t0/t0/t839/t0/t0/t0/t0/t0/t0/t0/t0/t0/t0/t0/t0/t0/t859/t0/t0/t0/t0/t874/t0/t0
"2500_2730"/t0/t61/t0/t0/t81/t0/t89/t88/t0/t130/t0/t0/t0/t0/t0/t0/t0/t0/t0/t0/t0/t0/t0/t0/t0/t0/t174/t0/t0/t0/t183/t185/t192/t0/t0/t0/t0/t242/t0/t311/t0/t314/t316/t317/t0/t0/t339/t0/t0/t0/t0/t0/t0/t0/t0/t0/t0/t0/t392/t402/t0/t0/t0/t413/t0/t419/t0/t424/t426/t431/t0/t437/t439/t0/t0/t0/t0/t0/t0/t0/t0/t0/t0/t0/t0/t0/t517/t521/t0/t0/t0/t527/t0/t0/t533/t545/t552/t0/t0/t0/t0/t0/t0/t0/t0/t0/t0/t0/t588/t0/t0/t0/t0/t0/t0/t0/t0/t0/t0/t0/t0/t0/t0/t649/t0/t664/t0/t0/t673/t0/t0/t0/t0/t0/t0/t0/t0/t707/t0/t0/t0/t712/t0/t0/t715/t0/t0/t0/t0/t0/t735/t737/t0/t0/t0/t0/t0/t0/t0/t0/t0/t803/t0/t0/t805/t0/t812/t0/t0/t0/t0/t0/t0/t0/t0/t0/t839/t0/t0/t0/t0/t0/t0/t0/t0/t0/t0/t0/t0/t0/t859/t0/t0/t0/t867/t874/t0/t0
"2500_2730"/t0/t61/t0/t0/t0/t84/t89/t0/t0/t0/t0/t0/t0/t0/t0/t0/t0/t0/t0/t0/t0/t0/t0/t0/t0/t0/t0/t0/t0/t0/t183/t185/t192/t0/t0/t0/t0/t242/t0/t0/t0/t314/t316/t317/t318/t321/t339/t0/t0/t0/t0/t0/t0/t0/t385/t0/t387/t0/t392/t0/t0/t0/t0/t413/t0/t0/t421/t424/t426/t431/t0/t0/t439/t0/t447/t0/t0/t458/t0/t0/t0/t0/t0/t503/t0/t0/t517/t521/t0/t0/t0/t0/t0/t0/t533/t545/t552/t0/t0/t0/t0/t0/t0/t0/t0/t0/t0/t582/t588/t658/t0/t0/t0/t0/t0/t629/t0/t0/t0/t0/t642/t0/t0/t649/t0/t0/t0/t0/t673/t0/t692/t0/t0/t0/t0/t0/t0/t0/t724/t709/t0/t0/t731/t0/t0/t0/t0/t0/t0/t0/t735/t737/t0/t0/t0/t0/t0/t0/t0/t797/t0/t803/t0/t0/t805/t0/t0/t0/t0/t814/t0/t0/t0/t0/t0/t0/t0/t0/t0/t0/t0/t0/t0/t0/t0/t846/t0/t0/t0/t0/t0/t0/t0/t0/t0/t0/t0/t0
"2505_2730"/t0/t0/t72/t0/t0/t0/t0/t0/t0/t0/t0/t0/t0/t0/t0/t0/t0/t0/t0/t0/t0/t0/t0/t0/t0/t0/t174/t0/t0/t0/t183/t0/t192/t0/t0/t0/t0/t242/t0/t311/t0/t314/t316/t317/t0/t0/t0/t0/t0/t0/t0/t0/t0/t0/t0/t0/t387/t0/t0/t0/t0/t0/t0/t0/t0/t0/t0/t424/t0/t0/t0/t0/t0/t0/t0/t0/t0/t0/t0/t0/t0/t0/t0/t503/t0/t0/t517/t0/t0/t0/t0/t527/t0/t0/t533/t545/t0/t0/t0/t0/t0/t0/t0/t0/t0/t0/t0/t0/t0/t0/t0/t0/t0/t0/t0/t629/t0/t0/t0/t0/t0/t0/t637/t649/t0/t0/t0/t665/t0/t0/t0/t0/t0/t0/t0/t0/t0/t0/t0/t0/t711/t712/t0/t0/t0/t722/t0/t0/t0/t0/t0/t737/t0/t0/t0/t0/t786/t0/t0/t0/t0/t803/t0/t0/t805/t808/t0/t0/t0/t814/t0/t0/t0/t0/t0/t0/t0/t0/t0/t0/t0/t0/t0/t0/t0/t846/t0/t0/t0/t0/t859/t0/t0/t0/t0/t0/t0/t0
"2505_2730"/t0/t0/t72/t0/t0/t84/t89/t88/t0/t0/t0/t0/t0/t0/t0/t0/t0/t0/t0/t0/t0/t0/t0/t0/t0/t0/t174/t0/t0/t0/t183/t0/t192/t0/t0/t0/t0/t242/t0/t0/t0/t314/t0/t317/t0/t321/t339/t0/t0/t0/t0/t0/t0/t0/t0/t0/t0/t0/t392/t402/t0/t0/t0/t0/t418/t419/t0/t424/t0/t431/t0/t0/t439/t442/t447/t0/t0/t0/t0/t0/t0/t0/t0/t0/t0/t0/t517/t521/t0/t522/t0/t527/t0/t0/t533/t545/t552/t0/t0/t0/t0/t0/t0/t0/t0/t0/t0/t0/t0/t658/t0/t621/t0/t0/t0/t0/t0/t0/t0/t0/t0/t0/t0/t649/t0/t664/t0/t0/t673/t686/t0/t0/t0/t0/t0/t0/t0/t0/t0/t709/t711/t712/t731/t714/t0/t0/t723/t0/t0/t0/t0/t737/t745/t0/t0/t0/t0/t0/t0/t0/t0/t803/t0/t0/t0/t0/t0/t0/t0/t0/t0/t0/t0/t0/t0/t837/t839/t0/t0/t0/t0/t0/t0/t0/t0/t0/t0/t0/t0/t0/t0/t0/t0/t0/t0/t0/t0/t0
"2505_2730"/t0/t0/t0/t0/t0/t84/t89/t0/t0/t0/t0/t0/t0/t0/t0/t0/t0/t0/t0/t0/t0/t0/t0/t0/t0/t0/t0/t0/t0/t0/t183/t185/t0/t0/t0/t0/t0/t242/t0/t0/t0/t314/t316/t317/t0/t321/t339/t0/t0/t0/t0/t0/t0/t0/t0/t0/t0/t390/t0/t402/t0/t0/t0/t413/t0/t419/t421/t424/t426/t431/t0/t0/t0/t442/t447/t0/t0/t0/t0/t0/t0/t0/t0/t0/t0/t0/t517/t521/t0/t0/t0/t527/t0/t0/t533/t545/t552/t0/t0/t0/t0/t0/t0/t0/t0/t0/t0/t0/t0/t658/t0/t0/t0/t0/t0/t0/t0/t0/t0/t0/t0/t0/t0/t649/t0/t664/t0/t0/t0/t0/t0/t0/t0/t0/t0/t0/t0/t0/t724/t709/t0/t712/t0/t714/t0/t0/t723/t0/t0/t0/t735/t737/t745/t0/t0/t0/t0/t0/t0/t0/t0/t0/t0/t0/t0/t0/t0/t0/t0/t0/t0/t0/t0/t0/t0/t0/t839/t0/t0/t0/t0/t0/t0/t0/t0/t0/t0/t0/t0/t0/t0/t0/t0/t0/t0/t0/t0/t0
"2505_2730"/t0/t61/t72/t0/t0/t84/t89/t88/t0/t0/t0/t0/t0/t0/t0/t0/t0/t0/t0/t0/t0/t0/t0/t0/t0/t0/t174/t0/t0/t0/t183/t0/t192/t0/t0/t0/t0/t242/t275/t0/t0/t314/t316/t317/t0/t321/t339/t0/t0/t0/t0/t0/t0/t373/t0/t0/t0/t390/t392/t402/t0/t0/t0/t0/t418/t419/t0/t424/t0/t431/t0/t0/t439/t442/t447/t0/t0/t0/t0/t0/t0/t0/t498/t503/t0/t0/t517/t521/t0/t522/t0/t527/t0/t0/t533/t545/t552/t0/t0/t0/t0/t0/t0/t0/t0/t0/t0/t0/t0/t658/t0/t621/t0/t0/t0/t0/t0/t0/t0/t0/t642/t0/t0/t649/t0/t0/t0/t0/t673/t0/t0/t0/t0/t0/t0/t0/t0/t0/t0/t709/t711/t712/t731/t714/t0/t0/t723/t0/t0/t0/t0/t737/t745/t0/t0/t0/t0/t0/t0/t0/t0/t803/t0/t0/t0/t0/t0/t0/t0/t0/t0/t0/t0/t0/t0/t837/t839/t0/t0/t0/t0/t0/t0/t0/t0/t0/t0/t0/t0/t0/t859/t0/t0/t0/t0/t874/t0/t0
"2505_2730"/t0/t0/t72/t0/t0/t84/t89/t0/t0/t0/t0/t0/t0/t0/t0/t0/t0/t0/t0/t0/t0/t0/t0/t0/t0/t0/t0/t0/t0/t0/t183/t0/t192/t0/t0/t0/t0/t0/t0/t0/t0/t314/t316/t317/t0/t321/t339/t0/t0/t0/t0/t0/t0/t373/t0/t0/t0/t0/t392/t402/t0/t0/t0/t0/t0/t419/t0/t424/t426/t431/t0/t0/t439/t442/t0/t450/t0/t0/t0/t0/t0/t0/t0/t503/t0/t0/t517/t521/t0/t522/t0/t527/t0/t0/t533/t545/t552/t557/t0/t0/t0/t0/t0/t0/t0/t0/t581/t0/t0/t0/t0/t621/t0/t0/t0/t0/t0/t0/t0/t0/t0/t0/t0/t649/t0/t664/t0/t0/t673/t0/t0/t0/t0/t0/t0/t0/t0/t0/t0/t709/t711/t712/t731/t714/t0/t0/t0/t0/t0/t0/t0/t737/t745/t0/t0/t0/t0/t0/t0/t0/t0/t803/t0/t0/t0/t0/t0/t0/t0/t0/t0/t0/t0/t0/t0/t0/t839/t0/t0/t0/t0/t0/t0/t0/t0/t0/t0/t0/t0/t0/t859/t0/t0/t0/t0/t874/t0/t0
"2505_2730"/t0/t0/t72/t0/t0/t0/t0/t0/t0/t0/t0/t0/t0/t0/t0/t0/t0/t0/t0/t0/t0/t0/t0/t0/t0/t0/t0/t0/t0/t0/t183/t0/t192/t0/t0/t0/t0/t0/t0/t311/t0/t314/t316/t317/t0/t321/t339/t0/t0/t0/t0/t0/t0/t0/t385/t0/t0/t0/t392/t402/t0/t0/t0/t0/t418/t419/t0/t424/t426/t431/t0/t437/t439/t442/t447/t0/t0/t0/t0/t0/t0/t0/t0/t503/t0/t0/t517/t521/t0/t522/t0/t0/t0/t0/t533/t545/t552/t0/t0/t0/t0/t0/t0/t0/t0/t0/t0/t0/t0/t658/t0/t621/t0/t0/t0/t0/t0/t0/t0/t0/t642/t0/t0/t649/t0/t0/t0/t0/t673/t0/t0/t0/t0/t0/t0/t0/t0/t0/t0/t709/t711/t712/t731/t714/t0/t0/t723/t0/t0/t0/t0/t737/t0/t0/t0/t0/t0/t788/t0/t797/t0/t0/t0/t0/t0/t0/t0/t0/t0/t0/t0/t0/t0/t0/t0/t837/t839/t0/t0/t0/t0/t0/t0/t0/t0/t0/t0/t0/t0/t0/t859/t0/t0/t0/t0/t874/t0/t0
"2505_2730"/t0/t61/t72/t0/t0/t84/t89/t0/t0/t0/t0/t0/t0/t0/t0/t0/t0/t0/t0/t0/t0/t0/t0/t0/t0/t0/t0/t0/t0/t0/t183/t0/t192/t0/t0/t0/t0/t0/t0/t0/t0/t314/t316/t317/t0/t321/t339/t0/t0/t0/t0/t0/t0/t373/t0/t0/t0/t0/t392/t402/t0/t0/t0/t0/t418/t419/t0/t424/t426/t431/t0/t437/t439/t0/t447/t0/t0/t0/t0/t0/t0/t0/t0/t503/t0/t0/t517/t521/t0/t0/t0/t527/t0/t0/t533/t545/t552/t0/t0/t0/t0/t0/t0/t0/t0/t0/t581/t0/t0/t658/t0/t621/t0/t0/t0/t0/t0/t0/t0/t0/t642/t0/t637/t649/t0/t0/t0/t0/t673/t0/t0/t0/t0/t0/t0/t0/t0/t0/t0/t709/t711/t712/t731/t714/t0/t0/t723/t0/t0/t0/t0/t737/t745/t0/t0/t0/t0/t788/t0/t797/t0/t803/t0/t0/t0/t0/t0/t0/t0/t0/t0/t0/t0/t0/t0/t837/t839/t0/t0/t0/t0/t0/t0/t0/t0/t0/t0/t0/t0/t0/t0/t0/t0/t0/t0/t0/t0/t0
"2505_2730"/t0/t0/t72/t0/t0/t84/t89/t0/t0/t0/t0/t0/t0/t0/t0/t0/t0/t0/t0/t0/t0/t0/t0/t0/t0/t0/t174/t0/t0/t0/t183/t0/t192/t0/t0/t0/t0/t242/t0/t0/t0/t314/t316/t317/t0/t321/t339/t0/t0/t0/t0/t0/t0/t0/t0/t0/t0/t0/t392/t402/t0/t0/t0/t0/t418/t419/t0/t424/t0/t431/t0/t0/t0/t0/t447/t0/t0/t0/t0/t0/t0/t0/t0/t0/t0/t0/t517/t521/t0/t522/t0/t527/t0/t0/t533/t0/t552/t0/t0/t0/t0/t0/t0/t0/t0/t0/t0/t0/t0/t658/t0/t621/t0/t0/t0/t0/t0/t0/t0/t0/t0/t0/t0/t649/t0/t664/t0/t0/t673/t0/t0/t0/t0/t0/t0/t0/t0/t0/t0/t0/t711/t712/t731/t0/t0/t0/t723/t0/t0/t0/t0/t737/t745/t0/t0/t0/t0/t0/t0/t0/t0/t803/t0/t0/t0/t0/t0/t0/t0/t0/t0/t0/t0/t0/t0/t837/t839/t0/t0/t0/t0/t0/t0/t0/t0/t0/t0/t0/t0/t0/t0/t0/t0/t0/t0/t0/t0/t0
"2505_2730"/t0/t0/t0/t0/t0/t84/t0/t0/t0/t0/t0/t0/t0/t0/t0/t0/t0/t0/t0/t0/t0/t0/t0/t0/t0/t0/t0/t0/t0/t0/t0/t185/t192/t0/t0/t0/t0/t242/t0/t311/t0/t314/t316/t317/t0/t321/t339/t0/t0/t0/t0/t0/t0/t373/t0/t0/t0/t0/t0/t402/t0/t0/t0/t0/t418/t419/t0/t424/t426/t431/t0/t0/t439/t442/t0/t450/t0/t0/t0/t0/t0/t0/t0/t503/t0/t0/t517/t521/t0/t0/t0/t527/t0/t0/t0/t0/t552/t557/t0/t0/t0/t0/t0/t0/t0/t0/t581/t0/t588/t658/t0/t621/t0/t0/t0/t0/t0/t0/t0/t0/t0/t0/t0/t649/t0/t664/t0/t0/t673/t0/t0/t0/t0/t0/t0/t0/t0/t0/t0/t709/t711/t712/t731/t714/t0/t0/t0/t0/t0/t0/t0/t737/t0/t0/t0/t0/t0/t0/t0/t0/t0/t803/t0/t0/t0/t0/t0/t0/t0/t814/t0/t0/t0/t0/t0/t837/t839/t0/t0/t0/t0/t0/t0/t0/t0/t0/t0/t0/t0/t0/t859/t0/t0/t0/t0/t874/t0/t0
"2505_2730"/t0/t0/t72/t0/t0/t84/t89/t0/t0/t0/t0/t0/t0/t0/t0/t0/t0/t0/t0/t0/t0/t0/t0/t0/t0/t0/t0/t0/t0/t0/t183/t0/t192/t0/t0/t0/t0/t0/t0/t0/t0/t0/t0/t317/t0/t321/t0/t0/t0/t0/t0/t0/t0/t0/t0/t0/t0/t0/t392/t402/t0/t0/t0/t0/t0/t0/t0/t424/t426/t0/t0/t0/t0/t442/t447/t0/t0/t0/t0/t0/t0/t0/t0/t0/t0/t0/t517/t521/t0/t0/t0/t527/t0/t0/t533/t0/t552/t0/t0/t0/t0/t0/t0/t0/t0/t0/t0/t0/t0/t658/t0/t621/t0/t0/t0/t0/t0/t0/t0/t0/t0/t0/t0/t649/t0/t0/t0/t0/t673/t0/t0/t0/t0/t0/t0/t0/t0/t0/t0/t709/t0/t712/t0/t0/t0/t0/t0/t0/t0/t0/t0/t737/t745/t0/t0/t0/t0/t0/t0/t0/t0/t0/t0/t0/t0/t0/t0/t0/t0/t0/t0/t0/t0/t0/t0/t837/t0/t0/t0/t0/t0/t0/t0/t0/t0/t0/t0/t0/t0/t0/t0/t0/t0/t0/t0/t0/t0/t0
"2505_2730"/t0/t0/t72/t0/t0/t0/t0/t0/t0/t0/t0/t0/t0/t0/t0/t0/t0/t0/t0/t0/t0/t0/t0/t0/t0/t0/t174/t0/t0/t0/t0/t0/t0/t0/t0/t0/t0/t0/t0/t0/t0/t0/t316/t317/t0/t321/t0/t0/t0/t0/t0/t0/t0/t0/t0/t0/t0/t0/t392/t402/t0/t0/t0/t0/t0/t419/t0/t424/t426/t431/t0/t0/t0/t442/t447/t0/t0/t0/t0/t0/t0/t0/t0/t0/t0/t0/t517/t521/t0/t522/t0/t527/t0/t0/t533/t0/t0/t0/t0/t0/t0/t0/t0/t0/t0/t0/t581/t0/t0/t0/t0/t621/t0/t0/t0/t0/t0/t0/t0/t0/t0/t0/t0/t0/t650/t664/t0/t0/t673/t686/t0/t0/t0/t0/t0/t0/t0/t0/t0/t709/t711/t712/t0/t0/t0/t0/t723/t0/t0/t0/t0/t737/t745/t0/t0/t0/t0/t0/t0/t0/t0/t803/t0/t0/t0/t0/t0/t0/t0/t0/t0/t0/t0/t0/t0/t837/t839/t0/t0/t0/t0/t0/t0/t0/t823/t0/t0/t0/t0/t0/t859/t0/t0/t0/t0/t874/t0/t0
"2505_2730"/t0/t0/t72/t0/t0/t84/t89/t0/t0/t0/t0/t0/t0/t0/t0/t0/t0/t0/t0/t0/t0/t0/t0/t0/t0/t0/t0/t0/t0/t0/t183/t0/t192/t0/t0/t0/t0/t0/t0/t0/t0/t314/t316/t317/t0/t321/t339/t0/t0/t0/t0/t0/t0/t373/t0/t0/t0/t0/t392/t402/t0/t0/t0/t0/t418/t0/t0/t424/t426/t431/t0/t0/t0/t442/t447/t0/t0/t0/t0/t0/t0/t0/t0/t503/t0/t0/t517/t0/t0/t522/t0/t527/t0/t0/t533/t545/t552/t0/t0/t0/t0/t0/t0/t0/t0/t0/t0/t0/t0/t658/t622/t621/t0/t0/t0/t0/t0/t0/t0/t0/t0/t0/t0/t649/t0/t0/t0/t0/t673/t0/t0/t0/t0/t0/t0/t0/t0/t0/t0/t0/t0/t712/t0/t714/t0/t0/t723/t0/t0/t0/t0/t737/t745/t0/t0/t0/t0/t0/t0/t0/t0/t803/t0/t0/t0/t0/t0/t0/t0/t0/t0/t0/t0/t0/t0/t837/t839/t0/t0/t0/t0/t0/t0/t0/t823/t0/t0/t0/t0/t0/t859/t0/t0/t0/t0/t0/t0/t0
"2505_2730"/t0/t61/t72/t0/t0/t84/t89/t88/t0/t0/t0/t0/t0/t0/t0/t0/t0/t0/t0/t0/t0/t0/t0/t0/t0/t0/t0/t0/t0/t0/t183/t0/t192/t0/t0/t0/t0/t0/t0/t0/t0/t314/t316/t0/t0/t321/t0/t0/t0/t0/t0/t0/t0/t0/t0/t0/t0/t0/t0/t402/t0/t0/t0/t413/t418/t0/t0/t424/t0/t431/t0/t0/t0/t442/t447/t0/t0/t0/t0/t0/t0/t0/t0/t0/t0/t0/t517/t521/t0/t522/t0/t0/t0/t0/t533/t545/t552/t0/t0/t0/t0/t0/t0/t0/t0/t0/t0/t0/t0/t0/t0/t621/t0/t0/t0/t0/t0/t0/t0/t0/t0/t0/t0/t649/t0/t0/t0/t0/t673/t686/t0/t0/t0/t0/t0/t0/t0/t0/t0/t709/t0/t712/t0/t0/t0/t0/t723/t0/t0/t0/t0/t737/t0/t0/t0/t0/t0/t0/t0/t0/t0/t803/t0/t0/t0/t0/t0/t0/t0/t0/t0/t0/t0/t0/t0/t0/t0/t0/t0/t0/t0/t0/t0/t0/t0/t0/t0/t0/t0/t0/t0/t0/t0/t0/t0/t0/t0/t0
"2505_2730"/t0/t0/t72/t0/t0/t84/t89/t88/t0/t0/t0/t0/t0/t0/t0/t0/t0/t0/t0/t0/t0/t0/t0/t0/t0/t0/t0/t0/t0/t0/t183/t0/t192/t0/t0/t0/t0/t0/t0/t0/t0/t314/t0/t317/t0/t0/t339/t0/t0/t0/t0/t0/t0/t373/t0/t0/t0/t0/t0/t402/t0/t0/t0/t0/t418/t419/t0/t424/t426/t431/t0/t0/t439/t442/t447/t0/t0/t0/t0/t0/t0/t0/t0/t0/t0/t0/t517/t521/t0/t0/t0/t527/t0/t0/t533/t545/t552/t0/t0/t0/t0/t0/t0/t0/t0/t0/t0/t0/t0/t658/t0/t0/t0/t0/t0/t0/t0/t0/t0/t0/t0/t0/t637/t649/t0/t0/t0/t0/t673/t0/t0/t0/t0/t0/t0/t0/t0/t0/t0/t709/t0/t712/t731/t0/t715/t0/t723/t0/t0/t0/t0/t737/t745/t0/t0/t0/t0/t0/t0/t0/t0/t0/t0/t0/t0/t0/t0/t0/t0/t0/t0/t0/t0/t833/t0/t0/t839/t0/t0/t0/t0/t0/t0/t0/t0/t0/t0/t0/t0/t0/t859/t0/t0/t0/t0/t0/t0/t0
"2505_2730"/t0/t61/t0/t0/t0/t84/t89/t0/t0/t0/t0/t0/t0/t0/t0/t0/t0/t0/t0/t0/t0/t0/t0/t0/t0/t0/t174/t0/t0/t0/t183/t0/t0/t0/t0/t0/t0/t0/t0/t0/t0/t314/t0/t317/t0/t321/t339/t0/t0/t0/t0/t0/t0/t0/t385/t0/t0/t0/t0/t402/t0/t0/t0/t0/t0/t0/t0/t424/t0/t431/t0/t0/t439/t442/t0/t0/t0/t0/t0/t0/t0/t0/t0/t0/t0/t0/t517/t521/t0/t0/t0/t527/t0/t0/t533/t545/t0/t557/t0/t0/t0/t0/t0/t0/t0/t0/t0/t0/t0/t0/t0/t621/t0/t0/t0/t0/t0/t0/t0/t0/t0/t0/t0/t649/t0/t0/t0/t0/t673/t0/t0/t0/t0/t0/t0/t0/t0/t0/t0/t709/t711/t712/t0/t0/t0/t0/t723/t0/t0/t0/t0/t737/t0/t0/t0/t0/t0/t0/t0/t797/t0/t803/t0/t0/t805/t0/t0/t0/t0/t0/t0/t0/t0/t0/t0/t0/t0/t0/t0/t0/t0/t0/t0/t0/t0/t0/t0/t0/t0/t0/t0/t0/t0/t0/t0/t0/t0/t0
"2505_2730"/t0/t61/t0/t0/t0/t0/t89/t0/t0/t0/t0/t0/t0/t0/t0/t0/t0/t0/t0/t0/t0/t0/t0/t0/t0/t0/t0/t0/t0/t0/t183/t0/t0/t0/t0/t0/t0/t0/t0/t0/t0/t314/t316/t317/t0/t321/t339/t0/t0/t0/t0/t365/t0/t0/t385/t0/t0/t0/t0/t402/t0/t0/t0/t0/t0/t0/t0/t424/t0/t431/t0/t0/t439/t442/t447/t0/t0/t0/t0/t0/t0/t0/t0/t0/t0/t0/t517/t521/t0/t0/t0/t527/t0/t0/t533/t545/t552/t0/t0/t0/t0/t0/t0/t0/t0/t0/t0/t0/t588/t0/t0/t621/t0/t0/t0/t0/t0/t0/t0/t0/t0/t0/t0/t0/t0/t0/t0/t0/t673/t0/t0/t0/t0/t0/t0/t0/t0/t0/t0/t709/t0/t712/t0/t714/t0/t0/t723/t0/t0/t0/t0/t737/t0/t0/t0/t0/t0/t0/t0/t797/t0/t803/t0/t0/t805/t0/t0/t0/t0/t0/t0/t0/t0/t0/t0/t0/t839/t0/t0/t0/t0/t0/t0/t0/t0/t0/t0/t0/t0/t0/t0/t0/t0/t0/t0/t0/t0/t0
[truncated: 6,587,327 more chars]
