# Supplementary material for: Why a landscape view is important: nearby urban and agricultural land affects bird abundances in protected areas
Source: PeerJ. 2021 Jul 28;9:e10719. doi: 10.7717/peerj.10719 (PMC8325429; doi:10.7717/peerj.10719)
Supplement: Supplemental Information 5 — Table of species’ common names, Latin names, and identification numbers. Only the species’ number is included in the main dataset (‘spp_detection_data.txt’), and this table maps the number to the species’ name. [file peerj-09-10719-s005.xlsx]

## Sheet: Sheet1
Common Name	Scientific Name	Species Number
Acacia Pied Barbet	Tricholaema leucomelas	432
African Firefinch	Lagonosticta rubricata	833
African Grass-Owl	Tyto capensis	360
African Grey Hornbill	Tockus nasutus	424
African Harrier-Hawk	Polyboroides typus	171
African Hawk-Eagle	Aquila spilogaster	141
African Hoopoe	Upupa africana	418
African Olive-Pigeon	Columba arquatrix	312
African Palm-Swift	Cypsiurus parvus	387
African Pipit	Anthus cinnamomeus	692
African Quailfinch	Ortygospiza atricollis	844
African Sacred Ibis	Threskiornis aethiopicus	81
African Stonechat	Saxicola torquatus	576
Alpine Swift	Tachymarptis melba	386
Anteating Chat	Myrmecocichla formicivora	575
Arrow-marked Babbler	Turdoides jardineii	533
Ashy Tit	Parus cinerascens	514
Bar-throated Apalis	Apalis thoracica	622
Barn Owl	Tyto alba	359
Barred Wren-Warbler	Calamonastes fasciolatus	614
Black-backed Puffback	Dryoscopus cubla	712
Black-chested Prinia	Prinia flavicans	650
Black-chested Snake-Eagle	Circaetus pectoralis	146
Black-collared Barbet	Lybius torquatus	431
Black-crowned Tchagra	Tchagra senegalus	715
Black-faced Waxbill	Estrilda erythronotos	841
Black-headed Heron	Ardea melanocephala	55
Black-headed Oriole	Oriolus larvatus	521
Black-shouldered Kite	Elanus caeruleus	130
Black-throated Canary	Crithagra atrogularis	860
Black Sparrowhawk	Accipiter melanoleucus	159
Blue Crane	Anthropoides paradiseus	216
Blue Korhaan	Eupodotis caerulescens	223
Blue Waxbill	Uraeginthus angolensis	839
Bokmakierie Bokmakierie	Telophorus zeylonus	722
Bronze Mannikin	Spermestes cucullatus	823
Brown-crowned Tchagra	Tchagra australis	714
Brown-hooded Kingfisher	Halcyon albiventris	402
Brown Snake-Eagle	Circaetus cinereus	145
Brubru Brubru	Nilaus afer	731
Buffy Pipit	Anthus vaalensis	695
Bushveld Pipit	Anthus caffer	699
Cape Bunting	Emberiza capensis	873
Cape Canary	Serinus canicollis	857
Cape Crow	Corvus capensis	523
Cape Glossy Starling	Lamprotornis nitens	737
Cape Grassbird	Sphenoeacus afer	618
Cape Longclaw	Macronyx capensis	703
Cape Penduline-Tit	Anthoscopus minutus	531
Cape Robin-Chat	Cossypha caffra	581
Cape Rock-Thrush	Monticola rupestris	559
Cape Sparrow	Passer melanurus	786
Cape Turtle-Dove	Streptopelia capicola	316
Cape Wagtail	Motacilla capensis	686
Cape Weaver	Ploceus capensis	799
Capped Wheatear	Oenanthe pileata	568
Cardinal Woodpecker	Dendropicos fuscescens	450
Cattle Egret	Bubulcus ibis	61
Chestnut-backed Sparrowlark	Eremopterix leucotis	484
Chestnut-vented Tit-Babbler	Parisoma subcaeruleum	658
Chinspot Batis	Batis molitor	673
Cinnamon-breasted Bunting	Emberiza tahapisi	872
Cloud Cisticola	Cisticola textrix	631
Common Fiscal	Lanius collaris	707
Common House-Martin	Delichon urbicum	507
Common Scimitarbill	Rhinopomastus cyanomelas	421
Common Waxbill	Estrilda astrild	843
Coqui Francolin	Peliperdix coqui	173
Crested Barbet	Trachyphonus vaillantii	439
Crested Francolin	Dendroperdix sephaena	174
Crimson-breasted Shrike	Laniarius atrococcineus	711
Crowned Lapwing	Vanellus coronatus	242
Cuckoo Finch	Anomalospiza imberbis	854
Cut-throat Finch	Amadina fasciata	821
Dark-capped Bulbul	Pycnonotus tricolor	545
Desert Cisticola	Cisticola aridulus	630
Dusky Indigobird	Vidua funerea	849
Egyptian Goose	Alopochen aegyptiaca	89
Emerald-spotted Wood-Dove	Turtur chalcospilos	321
Familiar Chat	Cercomela familiaris	570
Fan-tailed Widowbird	Euplectes axillaris	816
Fiery-necked Nightjar	Caprimulgus pectoralis	373
Fiscal Flycatcher	Sigelus silens	665
Fork-tailed Drongo	Dicrurus adsimilis	517
Gabar Goshawk	Melierax gabar	162
Golden-breasted Bunting	Emberiza flaviventris	874
Golden-tailed Woodpecker	Campethera abingoni	447
Great Sparrow	Passer motitensis	785
Greater Kestrel	Falco rupicoloides	122
Green-winged Pytilia	Pytilia melba	830
Green Wood-Hoopoe	Phoeniculus purpureus	419
Grey-headed Bush-Shrike	Malaconotus blanchoti	723
Grey Go-away-bird	Corythaixoides concolor	339
Grey Penduline-Tit	Anthoscopus caroli	530
Groundscraper Thrush	Psophocichla litsipsirupa	557
Hadeda Ibis	Bostrychia hagedash	84
Hamerkop Hamerkop	Scopus umbretta	72
Helmeted Guineafowl	Numida meleagris	192
House Sparrow	Passer domesticus	784
Jackal Buzzard	Buteo rufofuscus	152
Jameson's Firefinch	Lagonosticta rhodopareia	835
Klaas's Cuckoo	Chrysococcyx klaas	351
Kurrichane Buttonquail	Turnix sylvaticus	196
Kurrichane Thrush	Turdus libonyanus	552
Lanner Falcon	Falco biarmicus	114
Laughing Dove	Streptopelia senegalensis	317
Lazy Cisticola	Cisticola aberrans	648
Lesser Honeyguide	Indicator minor	442
Lesser Striped Swallow	Hirundo abyssinica	503
Lilac-breasted Roller	Coracias caudatus	413
Little Bee-eater	Merops pusillus	410
Little Sparrowhawk	Accipiter minullus	158
Little Swift	Apus affinis	385
Long-billed Crombec	Sylvietta rufescens	621
Long-billed Pipit	Anthus similis	693
Long-tailed Paradise-Whydah	Vidua paradisaea	852
Long-tailed Widowbird	Euplectes progne	818
Magpie Shrike	Corvinella melanoleuca	724
Marico Flycatcher	Bradornis mariquensis	661
Marsh Owl	Asio capensis	361
Martial Eagle	Polemaetus bellicosus	142
Mocking Cliff-Chat	Thamnolaea cinnamomeiventris	573
Mountain Wheatear	Oenanthe monticola	564
Namaqua Dove	Oena capensis	318
Natal Spurfowl	Pternistis natalensis	183
Neddicky Neddicky	Cisticola fulvicapilla	637
Orange-breasted Waxbill	Sporaeginthus subflavus	838
Orange River Francolin	Scleroptila levaillantoides	179
Pearl-breasted Swallow	Hirundo dimidiata	498
Pearl-spotted Owlet	Glaucidium perlatum	365
Pied Crow	Corvus albus	522
Pied Starling	Spreo bicolor	746
Pin-tailed Whydah	Vidua macroura	846
Pink-billed Lark	Spizocorys conirostris	490
Plain-backed Pipit	Anthus leucophrys	694
Rattling Cisticola	Cisticola chiniana	642
Red-billed Firefinch	Lagonosticta senegala	837
Red-billed Quelea	Quelea quelea	805
Red-capped Lark	Calandrella cinerea	488
Red-collared Widowbird	Euplectes ardens	813
Red-eyed Dove	Streptopelia semitorquata	314
Red-faced Mousebird	Urocolius indicus	392
Red-headed Finch	Amadina erythrocephala	820
Red-headed Weaver	Anaplectes melanotis	793
Red-throated Wryneck	Jynx ruficollis	453
Red-winged Francolin	Scleroptila levaillantii	178
Red-winged Starling	Onychognathus morio	745
Rock Kestrel	Falco rupicolus	123
Rock Martin	Hirundo fuligula	506
Rufous-naped Lark	Mirafra africana	458
Scaly-feathered Finch	Sporopipes squamifrons	789
Secretarybird Secretarybird	Sagittarius serpentarius	105
Sentinel Rock-Thrush	Monticola explorator	560
Shaft-tailed Whydah	Vidua regia	847
Shelley's Francolin	Scleroptila shelleyi	177
Shikra Shikra	Accipiter badius	161
Southern Black Flycatcher	Melaenornis pammelaina	664
Southern Black Tit	Parus niger	527
Southern Boubou	Laniarius ferrugineus	709
Southern Masked-Weaver	Ploceus velatus	803
Southern Red Bishop	Euplectes orix	808
Southern White-crowned Shrike	Eurocephalus anguitimens	730
Southern Yellow-billed Hornbill	Tockus leucomelas	426
Speckled Mousebird	Colius striatus	390
Speckled Pigeon	Columba guinea	311
Spike-heeled Lark	Chersomanes albofasciata	474
Spotted Eagle-Owl	Bubo africanus	368
Spotted Thick-knee	Burhinus capensis	275
Spur-winged Goose	Plectropterus gambensis	88
Streaky-headed Seedeater	Crithagra gularis	867
Striped Kingfisher	Halcyon chelicuti	403
Striped Pipit	Anthus lineiventris	696
Swainson's Spurfowl	Pternistis swainsonii	185
Tawny-flanked Prinia	Prinia subflava	649
Tawny Eagle	Aquila rapax	134
Verreaux's Eagle	Aquila verreauxii	133
Village Indigobird	Vidua chalybeata	851
Village Weaver	Ploceus cucullatus	797
Violet-eared Waxbill	Granatina granatina	840
Wailing Cisticola	Cisticola lais	639
Wattled Starling	Creatophora cinerea	735
White-bellied Korhaan	Eupodotis senegalensis	222
White-browed Scrub-Robin	Cercotrichas leucophrys	588
White-browed Sparrow-Weaver	Plocepasser mahali	780
White-crested Helmet-Shrike	Prionops plumatus	727
White-fronted Bee-eater	Merops bullockoides	409
White-throated Robin-Chat	Cossypha humeralis	582
White-winged Widowbird	Euplectes albonotatus	814
White Stork	Ciconia ciconia	80
Wing-snapping Cisticola	Cisticola ayresii	634
Yellow-bellied Eremomela	Eremomela icteropygialis	600
Yellow-crowned Bishop	Euplectes afer	812
Yellow-fronted Canary	Crithagra mozambicus	859
Yellow-fronted Tinkerbird	Pogoniulus chrysoconus	437
Yellow-throated Petronia	Petronia superciliaris	788
Yellow Bishop	Euplectes capensis	810
Yellow Canary	Crithagra flaviventris	866
Zitting Cisticola	Cisticola juncidis	629
